# Supplementary material for: Genome-wide characterization of long intergenic non-coding RNAs (lincRNAs) provides new insight into viral diseases in honey bees Apis cerana and Apis mellifera
Source: BMC Genomics. 2015 Sep 4;16(1):680. doi: 10.1186/s12864-015-1868-7 (PMC4559890; doi:10.1186/s12864-015-1868-7)
Supplement: Additional file 1: Table S1. — (A) Primers used for RT-PCR validation and (B) FPKM values of seven tissues of A. cerana used in this study. (XLS 328 kb) [file 12864_2015_1868_MOESM1_ESM.xls]

## Sheet: Table S1 (A)
Gel No.	Primer name	length(bp)	Tm	GC(%)	sequence (5'→3')	Product size (bp)
1	AC_lincRNA.7764.1_F	20	60.08	40	AATTCGCACGAACGATTTTC	212
	AC_lincRNA.7764.1_R	20	59.75	40	TCAATGGGTTGCATGGATAA
2	AC_lincRNA.4523.1_F	20	60.12	40	GATTTCGTTTTGACGCGTTT	241
	AC_lincRNA.4523.1_R	20	59.84	55	GGAAGCGAGGACGTTATGAG
3	AC_lincRNA.12705.1_F	25	58.63	28	TTTTTCTATTGACGAGCTATTTTCA	108
	AC_lincRNA.12705.1_R	21	60.67	47	CGACGGTTCTGAACAATGAAG
4	AC_lincRNA.5679.1_F	23	58.46	30.43	TCATATGGAATTTTGCATCTCAT	108
	AC_lincRNA.5679.1_R	23	57.15	30.43	GTTTCAAAGCTTTTGATTTCATC
5	AC_lincRNA.3365.2_F	20	59.96	50	GCTCGAAAATTCTGCAGGTC	219
	AC_lincRNA.3365.2_R	20	60.16	45	GGAATCGAAGCTCCAATGAA
6	AC_lincRNA.13552.1_F	20	59.3	30	TTTTGCGAATTTTTCGTTCA	181
	AC_lincRNA.13552.1_R	22	59.47	31.82	TCTTGTAAAAATTGCCCATTGA
7	AC_lincRNA.20163.1_F	25	59.16	24	TTTGATATCGCAATTTTTAAGACAA	196
	AC_lincRNA.20163.1_R	21	59.94	38.1	CGCGATATTTCGTCATTTGAT
8	AC_lincRNA.3353.1_F	20	59.76	45	TATTTTTCGACCCCATCGTC	138
	AC_lincRNA.3353.1_R	20	58.89	40	TGGTGGCCGTAATTATTTCA
9	AC_lincRNA.19068.1_F	20	60.11	50	ACGATCGTGGTGAAAAGGAG	168
	AC_lincRNA.19068.1_R	20	60.01	45	TTGCGTTACTTGCGAATCTG
10	AC_lincRNA.14354.1_F	20	60.12	45	CATAGCTGAGCATCGCAAAA	191
	AC_lincRNA.14354.1_R	20	59.9	45	CCCAGGAAAGATGGTTGAAA
11	AC_lincRNA.16107.1_F	20	60.06	45	GCCTCGCGGATAATTAACAA	182
	AC_lincRNA.16107.1_R	20	60.1	45	CGCGACCAACGATAATTTCT
12	AC_lincRNA.14418.1_F	20	59.78	50	CGATTCTCCCCCGTTATGTA	200
	AC_lincRNA.14418.1_R	20	60.5	55	TCAGGCTAGGCTGTCGATTC
13	AC_lincRNA.2604.1_F	20	60.25	45	CGATTGACAAGCGAAAAGGT	180
	AC_lincRNA.2604.1_R	20	60.03	50	TTGGGAGCCATAGGAAGATG
14	AC_lincRNA.18487.1_F	20	59.01	55	GACGGTGGTACACGAGAATG	110
	AC_lincRNA.18487.1_R	23	59.16	30.43	TGAATTTATGCGAATCAAAAGTG
15	AC_lincRNA.2879.1_F	26	59.73	23.08	CGACACGATTCAAATTAAAAATAAAA	182
	AC_lincRNA.2879.1_R	20	58.94	45	TATCTATGGCTTTGCGTTGC
16	AC_lincRNA.4118.1_F	20	60.04	50	GTTTCACGTGCCGTTAACCT	175
	AC_lincRNA.4118.1_R	20	60.12	45	GCAACTTTCGAACCGATTGT
17	AC_lincRNA.457.1_F	20	59.98	45	TCTCTTTCGCTGCCGTTATT	123
	AC_lincRNA.457.1_R	20	60.04	50	AGCGTAACGAAGCGGTTAGA
18	AC_lincRNA.2399.3_F	20	59.65	40	TGGCTTTTCGATTTTCCCTA	154
	AC_lincRNA.2399.3_R	20	59.98	55	CCTTGTCTTTCCTGCTGAGG
19	AC_lincRNA.15188.1_F	20	59.98	40	GCCAATTTTGGCAACAGTTT	182
	AC_lincRNA.15188.1_R	21	59.82	38.1	TTCATTGCATTGATCAGCTTG
20	AC_lincRNA.17570.1_F	20	57.57	40	ATGCGATGGTTTATTTCGAC	129
	AC_lincRNA.17570.1_R	21	59.78	42.86	CGCACATGAATACGTTAAGCA
21	AC_lincRNA.21243.1_F	20	59.99	45	CGCGTTTCATGAGACAAAGA	189
	AC_lincRNA.21243.1_R	20	59.35	45	TTACGTGCTGGCAGTGATTT
22	AC_lincRNA.4491.1_F	20	59.91	35	TGAAAATGGAACATGCCAAA	192
	AC_lincRNA.4491.1_R	20	60.28	55	TACTTAACACGCCCGCTAGG

## Sheet: Tablse S1 (B)
Table S1 (B). FPKM values related to seven major tissues of A. ceran.
lincRNA IDs	length	Antenna	Brain	Fat body	Gut	Hypoharyngeal gland	Larvae	Venom gland
AC_lincRNA.10011.1	887	0	0	0	114.37	0	0	0
AC_lincRNA.10020.1	730	0	54.26	0	434.33	0	0	0
AC_lincRNA.10021.1	1174	54.15	92.55	0	0	302.54	0	0
AC_lincRNA.10024.1	1214	0	29.69	17.08	0	0	0	0
AC_lincRNA.10025.1	748	0	0	0	0	0	0	0
AC_lincRNA.10035.1	1154	0	31.46	0	0	0	0	0
AC_lincRNA.10036.1	988	16.54	0	0	0	0	0	0
AC_lincRNA.10039.1	710	0	0	32.13	0	0	0	46.47
AC_lincRNA.10040.1	1057	15.28	0	0	0	0	507.72	29.08
AC_lincRNA.10054.1	580	0	0	0	0	0	0	299.42
AC_lincRNA.10058.1	589	63.06	0	81.5	0	0	0	0
AC_lincRNA.10061.1	976	0	38.2	0	0	0	0	0
AC_lincRNA.10070.1	832	60.94	0	211.88	246.9	0	0	230.4
AC_lincRNA.10072.1	908	73.12	83.2	47.74	0	0	202.36	34.65
AC_lincRNA.10085.1	912	0	0	23.75	0	0	0	0
AC_lincRNA.10086.1	451	45.94	0	58.71	274.46	0	0	0
AC_lincRNA.10106.1	2692	7164.32	2131.26	2296.72	4487.79	738.32	2179.18	2000.14
AC_lincRNA.10153.1	846	0	0	25.96	0	0	0	112.95
AC_lincRNA.10154.1	757	68.46	0	0	0	0	0	42.99
AC_lincRNA.10160.1	721	0	275.53	31.53	0	0	0	0
AC_lincRNA.10171.1	1421	98.18	149.26	100.29	200.13	0	0	125.32
AC_lincRNA.10192.1	607	0	0	0	182.87	0	0	0
AC_lincRNA.10201.1	439	47.84	0	61.05	285.46	0	526.88	174.33
AC_lincRNA.10203.1	417	0	0	131.73	0	0	0	0
AC_lincRNA.10204.1	729	0	0	31.1	1305.19	0	0	0
AC_lincRNA.10206.1	1226	0	0	16.89	0	0	0	0
AC_lincRNA.10214.1	1211	0	0	51.39	0	0	0	0
AC_lincRNA.10215.1	4365	0	0	55.07	0	0	0	0
AC_lincRNA.10215.2	4428	0	0	22.09	0	0	0	0
AC_lincRNA.10215.3	4353	23.1	0	13.93	0	0	0	6.39
AC_lincRNA.10229.1	879	0	86.49	0	0	0	0	0
AC_lincRNA.10234.1	1835	0	0	10.83	0	0	0	0
AC_lincRNA.10247.1	457	315.29	712.07	57.61	0	0	0	0
AC_lincRNA.10254.1	940	0	0	45.84	0	0	0	0
AC_lincRNA.10257.1	345	0	0	0	1248.18	0	0	0
AC_lincRNA.10266.1	486	41.17	0	105.62	0	0	0	0
AC_lincRNA.10269.1	1393	0	25.44	58.59	0	0	0	0
AC_lincRNA.10270.1	1167	0	0	35.73	0	0	0	0
AC_lincRNA.10274.1	963	0	0	22.28	0	0	0	0
AC_lincRNA.10280.1	1242	0	28.94	16.65	0	0	0	0
AC_lincRNA.10282.1	1193	0	0	34.85	0	0	0	0
AC_lincRNA.10285.1	1093	0	33.48	250.21	0	0	0	0
AC_lincRNA.10292.1	440	288444	105662	86152.2	138998	46196	97118.4	115227
AC_lincRNA.10322.1	7991	467.94	140.43	308.04	594.02	1084.96	204.59	166.55
AC_lincRNA.10323.1	5731	2405.21	484.71	3307.76	4119.32	5282.94	2002.7	1437.31
AC_lincRNA.10333.1	1609	7224.96	520.39	10017.2	23284.8	7894.32	4635.82	3974.81
AC_lincRNA.10365.1	736	0	0	122.94	0	0	0	44.48
AC_lincRNA.10429.1	2841	25.77	0	122.41	0	0	0	39.79
AC_lincRNA.10495.1	687	0	117.13	33.48	0	0	0	0
AC_lincRNA.10497.1	610	0	0	0	0	0	0	0
AC_lincRNA.10498.1	2014	14.88	16.98	44.43	136.81	0	0	0
AC_lincRNA.10499.1	2463	0	0	43.21	0	0	0	80.92
AC_lincRNA.10505.1	1951	15.4	0	20.28	0	0	0	0
AC_lincRNA.10506.1	885	0	0	0	0	0	0	0
AC_lincRNA.10507.1	722	0	0	62.94	0	0	0	0
AC_lincRNA.10508.1	979	16.72	0	43.71	0	0	0	31.76
AC_lincRNA.10509.1	656	0	0	35.48	0	0	604.9	0
AC_lincRNA.10510.1	718	0	0	178.39	0	0	269.64	0
AC_lincRNA.10510.2	1019	0	0	91.18	0	0	0	0
AC_lincRNA.10512.1	1614	9.47	21.61	24.91	0	0	0	0
AC_lincRNA.10512.2	968	0	77.14	44.29	0	0	0	0
AC_lincRNA.10543.1	1961	76.58	0	69.1	0	0.15	0	0
AC_lincRNA.10543.2	1696	0	102.33	119.72	0	201.31	0	137.76
AC_lincRNA.10544.1	650	0	0	0	0	0	0	103.66
AC_lincRNA.10545.1	801	0	0	0	0	471.55	0	0
AC_lincRNA.10546.1	784	21.85	149.02	85.36	0	0	241.72	0
AC_lincRNA.10547.1	1270	12.38	0	0	0	0	0	23.65
AC_lincRNA.10552.1	1159	0	0	18	0	0	0	0
AC_lincRNA.10563.1	562	100.78	0	43.35	0	0	0	0
AC_lincRNA.10579.1	864	135.84	88.3	126.59	0	0	0	0
AC_lincRNA.10611.1	687	0	0	0	312.29	0	0	0
AC_lincRNA.1067.1	610	0	0	38.94	0	0	0	0
AC_lincRNA.10703.1	715	0	0	0	0	0	0	0
AC_lincRNA.10704.2	562	0	76.11	43.35	0	0	0	311.88
AC_lincRNA.10706.1	601	61.39	0	0	0	0	0	171.65
AC_lincRNA.10738.1	1076	0	0	58.79	0	0	0	0
AC_lincRNA.10740.1	1014	0	0	41.97	0	0	0	0
AC_lincRNA.10742.1	870	19.24	0	50.22	0	0	0	36.43
AC_lincRNA.10748.1	1611	37.96	43.32	12.48	0	0	0	18.21
AC_lincRNA.1075.1	364	193.55	0	0	0	0	0	0
AC_lincRNA.10756.1	1391	201.09	305.72	352.08	0	500.68	0	342.14
AC_lincRNA.10762.1	1287	0	0	63.99	0	0	0	0
AC_lincRNA.10782.1	1088	29.55	67.32	19.35	0	0	0	0
AC_lincRNA.1080.1	1358	0	0	168.95	0	0	0	0
AC_lincRNA.1081.1	792	0	0	359.36	0	0	0	0
AC_lincRNA.1082.1	406	0	0	205.7	0	0	0	0
AC_lincRNA.1084.1	1999	0	0	39.51	0	168.47	0	0
AC_lincRNA.10847.1	1391	0	0	0	0	0	0	0
AC_lincRNA.10854.1	532	0	0	186.58	0	0	0	173.01
AC_lincRNA.10856.1	1667	18.28	0	192.35	0	0	0	17.55
AC_lincRNA.10864.1	2106	1446.34	696.07	2251.04	2347.44	2872.92	629.09	2115.47
AC_lincRNA.10865.1	2517	0	0	0	0	0	0	0
AC_lincRNA.10882.1	4699	155.53	0	8.06	0	0	0	17.71
AC_lincRNA.10943.1	1861	0	0	10.67	0	0	0	15.58
AC_lincRNA.10944.1	1647	9.26	0	36.54	0	0	0	17.78
AC_lincRNA.10962.1	1844	106.42	93.42	118.52	0	368.1	0	220.27
AC_lincRNA.10992.2	1312	23.86	0	0	0	0	0	0
AC_lincRNA.10996.1	1301	12.04	0	31.61	0	0	0	46.05
AC_lincRNA.10997.1	1442	10.73	0	42.29	0	0	0	20.55
AC_lincRNA.10998.1	967	0	0	22.17	0	0	0	0
AC_lincRNA.1106.1	425	0	0	256.12	0	0	0	0
AC_lincRNA.1107.1	835	0	0	32.14	0	0	223.81	38.24
AC_lincRNA.11078.1	2082	0	0	47.28	0	0	0	0
AC_lincRNA.11079.1	1336	0	0	46.03	0	0	0	0
AC_lincRNA.1108.1	596	0	0	111.6	0	0	0	0
AC_lincRNA.11080.1	846	0	0	25.96	0	0	220.29	0
AC_lincRNA.11081.1	665	0	122.08	0	0	0	0	0
AC_lincRNA.1109.1	516	151.21	0	243.1	0	0	0	0
AC_lincRNA.1110.1	609	0	0	78.04	0	0	0	0
AC_lincRNA.1111.1	991	16.48	0	21.55	0	0	547.4	0
AC_lincRNA.1112.1	948	52.1	0	113.46	0	0	0	0
AC_lincRNA.1113.1	525	73.79	0	0	0	0	0	0
AC_lincRNA.1114.1	942	0	0	0	0	0	0	33.2
AC_lincRNA.11147.1	1374	0	0	14.87	0	0	0	65.03
AC_lincRNA.11158.1	1424	2927.45	794.21	2987.2	1863.48	1951.53	2050.5	1229.49
AC_lincRNA.11160.1	796	0	0	419	0	0	0	0
AC_lincRNA.11162.1	565	0	0	172.16	0	0	0	0
AC_lincRNA.11165.1	1403	0	0	65.55	0	0	0	0
AC_lincRNA.11165.2	1766	0	0	61.06	0	0	0	0
AC_lincRNA.11165.3	1671	9.12	0	108.89	0	0	0	17.5
AC_lincRNA.11166.1	821	41.29	46.96	26.91	0	457.84	0	78.02
AC_lincRNA.11167.1	1063	0	0	178.84	0	0	0	0
AC_lincRNA.11168.2	640	0	0	36.61	2220.54	0	0	0
AC_lincRNA.11173.1	1247	88.46	374.47	33.15	231.57	0	1820.24	72.42
AC_lincRNA.11174.1	2090	71.49	65.28	18.83	482.08	0	1268.53	41.28
AC_lincRNA.11186.1	897	0	0	24.22	0	0	0	0
AC_lincRNA.11187.1	1838	0	0	0	0	0	0	0
AC_lincRNA.11188.1	1049	0	0	0	0	0	0	0
AC_lincRNA.11190.1	1997	0	0	9.89	0	0	0	28.89
AC_lincRNA.11191.1	1141	0	0	36.65	0	0	0	80.01
AC_lincRNA.11197.1	605	0	138	39.36	0	0	0	0
AC_lincRNA.11199.1	1155	0	31.43	18.07	0	0	0	0
AC_lincRNA.11201.1	811	0	0	0	0	0	0	39.58
AC_lincRNA.11205.1	1311	167.17	27.22	31.34	0	0	132.32	0
AC_lincRNA.11207.1	526	0	0	94.73	0	0	0	0
AC_lincRNA.11214.1	1544	0	0	26.15	0	0	110.26	0
AC_lincRNA.11215.1	792	0	0	0	0	0	0	40.72
AC_lincRNA.11231.1	3296	17.8	60.45	11.64	0	0	146.77	8.52
AC_lincRNA.11242.1	561	134.69	152.59	130.34	0	0	6692.04	0
AC_lincRNA.11247.1	2105	418.54	453.49	327.09	86.99	159.69	236.03	177.52
AC_lincRNA.11248.1	1245	0	0	116.23	0	0	0	24.18
AC_lincRNA.11253.1	509	77.07	0	148.61	0	0	0	0
AC_lincRNA.11266.1	901	0	0	0	0	0	0	104.9
AC_lincRNA.11283.1	523	111.28	167.93	47.74	0	0	0	0
AC_lincRNA.11284.1	1253	791.8	286.49	0	0	0	0	24.01
AC_lincRNA.11288.1	466	87.53	0	0	261.85	0	0	320.69
AC_lincRNA.11289.1	1338	116.7	212.86	45.95	0	0	0	22.32
AC_lincRNA.11304.1	576	0	0	0	391.72	0	0	0
AC_lincRNA.11317.1	475	0	0	0	0	0	469.13	0
AC_lincRNA.11328.1	758	0	0	29.65	552.88	0	252	0
AC_lincRNA.11346.1	471	86.17	0	0	0	0	0	0
AC_lincRNA.11347.1	1296	12.1	27.58	47.62	0	0	0	69.38
AC_lincRNA.11349.1	730	0	0	0	144.78	0	0	0
AC_lincRNA.11351.1	2196	20.34	0	8.93	83.14	0	0	0
AC_lincRNA.11352.1	1159	13.74	0	54.01	0	0	0	0
AC_lincRNA.11353.1	887	0	0	49.08	1143.66	0	0	0
AC_lincRNA.11355.1	1386	0	0	29.46	0	0	0	0
AC_lincRNA.11368.1	935	0	0	46.12	0	0	390.85	0
AC_lincRNA.11389.1	811	0	0	81.93	0	929.18	0	158.34
AC_lincRNA.11390.1	1274	24.67	0	0	226.06	0	0	141.42
AC_lincRNA.11392.1	1820	0	0	65.57	0	0	0	0
AC_lincRNA.11398.1	1775	0	0	33.69	0	0	0	0
AC_lincRNA.11409.1	778	0	0	0	0	0	0	0
AC_lincRNA.11412.1	719	0	55.3	94.9	0	0	0	0
AC_lincRNA.11443.1	936	35.26	80.26	184.27	107.33	0	390.36	0
AC_lincRNA.11444.1	547	0	0	179.74	0	0	1539.11	0
AC_lincRNA.11461.1	896	0	42.27	24.25	0	0	0	0
AC_lincRNA.11462.1	931	0	0	92.71	0	0	0	0
AC_lincRNA.11482.1	832	20.31	0	0	0	0	0	0
AC_lincRNA.11484.1	937	352.15	40.08	46.01	0	0	0	0
AC_lincRNA.11487.1	746	46.48	0	0	0	0	0	0
AC_lincRNA.11496.1	1286	0	0	0	0	0	270.45	0
AC_lincRNA.11497.1	560	0	0	0	0	0	0	62.67
AC_lincRNA.11498.1	1453	10.64	48.54	0	0	0	0	20.38
AC_lincRNA.11536.1	836	20.2	0	0	0	0	0	0
AC_lincRNA.11537.1	623	0	0	37.9	0	0	0	0
AC_lincRNA.11538.1	869	0	0	0	351.56	0	213.28	0
AC_lincRNA.11540.1	843	0	45.48	0	0	0	0	0
AC_lincRNA.11543.1	1124	0	129.7	0	0	0	0	0
AC_lincRNA.11544.1	1675	0	20.75	0	0	0	0	0
AC_lincRNA.11545.1	1222	0	0	0	0	0	0	0
AC_lincRNA.11551.1	605	0	0	78.71	0	0	0	0
AC_lincRNA.11582.1	928	249.36	1621.58	1931.37	13335.6	0	0	1756.76
AC_lincRNA.11605.1	2490	5.93	0	0	0	0	65.75	57.14
AC_lincRNA.11655.1	1614	9.47	21.61	87.18	0	0	210	0
AC_lincRNA.11655.2	1425	21.75	0	142.82	0	0	0	0
AC_lincRNA.11656.1	1608	0	0	75.03	0	0	632.59	0
AC_lincRNA.11657.1	396	0	126.44	71.22	0	0	0	101.23
AC_lincRNA.11667.1	587	190.05	0	368.39	0	0	0	1120.37
AC_lincRNA.11675.1	1665	0	0	337.06	1513.04	0	0	983.81
AC_lincRNA.11676.1	382	0	0	0	0	0	0	0
AC_lincRNA.11678.1	558	1017.61	153.7	874.93	0	0	0	251.83
AC_lincRNA.11699.1	4704	67.02	6.96	80.52	0	206.66	405.71	76.66
AC_lincRNA.11709.1	1300	1326.05	1181.79	63.27	0	539.74	0	253.51
AC_lincRNA.1173.1	1060	15.23	104.07	199.36	0	339.76	168.68	28.99
AC_lincRNA.11747.1	990	49.49	0	43.15	0	0	365.36	125.4
AC_lincRNA.11777.1	708	0	0	0	0	0	0	58.62
AC_lincRNA.11777.2	712	0	0	0	0	0	0	34.41
AC_lincRNA.11778.1	673	26.48	0	0	0	0	0	248.18
AC_lincRNA.11811.1	1427	10.86	0	85.56	199.19	0	240.67	0
AC_lincRNA.11831.1	584	0	72.3	0	0	0	0	0
AC_lincRNA.11838.1	1172	515.4	525.45	195.54	662.37	303.12	450.78	414.02
AC_lincRNA.1186.1	841	0	0	52.29	0	0	0	0
AC_lincRNA.11862.1	2209	87.57	0	150.89	0	0	0	0
AC_lincRNA.11863.1	1032	0	0	41.12	0	0	0	0
AC_lincRNA.11863.2	455	90.67	0	289.86	0	0	0	0
AC_lincRNA.11864.1	465	43.9	0	0	0	0	1451.58	482.47
AC_lincRNA.11865.1	620	0	0	0	0	0	0	0
AC_lincRNA.11867.1	550	103.79	0	89.22	0	0	0	0
AC_lincRNA.11868.1	2601	0	0	123.11	0	0	0	0
AC_lincRNA.11868.2	2709	36.89	0	142.57	0	0	0	0
AC_lincRNA.11869.1	387	11.3	0	190.78	0	0	0	0
AC_lincRNA.11874.1	619	0	133.93	0	0	0	0	0
AC_lincRNA.11880.1	834	60.76	0	0	0	0	0	0
AC_lincRNA.1189.1	844	2076.11	136.23	572.76	728.08	443.02	883.7	151.02
AC_lincRNA.11894.1	813	20.9	0	0	0	0	0	0
AC_lincRNA.11895.1	912	72.74	0	0	0	0	0	0
AC_lincRNA.11898.1	534	36.03	0	92.82	0	0	0	0
AC_lincRNA.11899.1	1158	0	0	0	0	0	0	52.46
AC_lincRNA.11906.1	701	0	0	0	0	0	0	0
AC_lincRNA.11913.1	1778	170.36	311.03	235.38	0	382.87	94.45	507.28
AC_lincRNA.11922.1	2668	165.25	100.66	130.78	33.81	124.22	61.11	53.13
AC_lincRNA.11923.1	711	0	0	0	0	545.01	0	0
AC_lincRNA.11935.1	1602	162.34	697.19	113	0	214.38	211.73	238.16
AC_lincRNA.11950.2	1137	0	0	0	0	0	0	26.78
AC_lincRNA.11951.1	817	249.24	330.65	54.14	0	0	0	196.19
AC_lincRNA.11955.1	525	0	0	0	0	0	0	0
AC_lincRNA.11956.1	1126	0	0	0	0	0	0	0
AC_lincRNA.11957.1	1241	0	0	0	0	0	0	0
AC_lincRNA.1199.1	2134	141.11	161.58	23.49	0	157.37	0	0
AC_lincRNA.1199.2	1346	589.04	49.59	84.19	1558.82	0	0	88.7
AC_lincRNA.12.1	755	45.79	0	59.58	0	0	0	86.26
AC_lincRNA.120.1	774	0	0	115.6	0	0	0	167.43
AC_lincRNA.12009.1	694	101.83	0	165.28	0	0	0	47.79
AC_lincRNA.12025.1	480	0	0	214.94	0	908.14	0	0
AC_lincRNA.12028.1	1045	0	35.27	202.66	0	0	0	29.47
AC_lincRNA.12032.1	399	221.78	0	281.85	0	1184.99	610.36	105.29
AC_lincRNA.12033.1	1446	0	0	168.64	0	0	0	122.94
AC_lincRNA.12037.1	1473	20.96	0	495.68	128.21	0	580.81	20.08
AC_lincRNA.12038.1	2066	217.66	132.2	45.37	0	0	0	44.54
AC_lincRNA.12038.2	856	587.36	0	134.18	0	0	0	66.92
AC_lincRNA.12044.1	650	304.62	0	179.49	0	0	0	0
AC_lincRNA.1205.1	396	0	0	0	0	0	0	0
AC_lincRNA.12054.1	1140	84.01	191.42	55.03	170.89	938.28	620.4	106.78
AC_lincRNA.12058.1	702	0	0	97.76	0	0	277.4	47.12
AC_lincRNA.1206.1	1283	0	0	0	0	0	0	0
AC_lincRNA.12066.1	1800	33.62	0	132.72	51.48	0	0	0
AC_lincRNA.12068.1	1198	13.23	0	17.34	0	0	0	50.49
AC_lincRNA.12083.1	803	0	0	110.56	0	0	0	0
AC_lincRNA.1213.1	1443	0	0	0	0	0	0	0
AC_lincRNA.12164.1	960	85.54	115.96	111.8	208.38	0	0	129.93
AC_lincRNA.12166.1	1807	2706.7	3648.08	2115.1	1127.86	3198.03	7330.88	4216.94
AC_lincRNA.12194.1	520	74.79	0	96.22	224.69	0	0	0
AC_lincRNA.12198.1	1832	840.95	508.06	1801.28	757.63	1482.81	91.42	1521.1
AC_lincRNA.12201.1	608	0	0	0	0	0	0	0
AC_lincRNA.12203.1	612	0	0	77.55	0	0	0	55.91
AC_lincRNA.12206.1	694	25.46	0	132.23	0	0	0	0
AC_lincRNA.12208.1	980	0	0	0	0	0	0	0
AC_lincRNA.1223.1	653	0	0	35.69	0	0	0	51.53
AC_lincRNA.12235.1	2045	73.18	1436.84	95.35	493.49	164.7	405.81	352.07
AC_lincRNA.12239.1	417	0	0	0	0	0	0	0
AC_lincRNA.12249.1	783	0	49.75	0	132.85	0	0	0
AC_lincRNA.12251.1	919	0	0	0	219.34	0	0	0
AC_lincRNA.12251.2	1097	14.64	100.03	95.83	0	0	0	0
AC_lincRNA.1226.1	627	0	0	0	0	0	0	0
AC_lincRNA.12281.1	1320	0	0	46.65	0	0	0	0
AC_lincRNA.12284.1	795	0	0	0	0	0	0	0
AC_lincRNA.12290.1	950	138.58	0	45.27	0	0	0	131.51
AC_lincRNA.1230.1	1022	0	108.58	0	0	0	0	0
AC_lincRNA.12304.1	1057	15.28	0	20	0	0	169.24	0
AC_lincRNA.12316.1	682	0	0	33.79	0	0	0	0
AC_lincRNA.1232.1	2078	0	0	18.95	0	0	0	0
AC_lincRNA.12333.1	1017	0	0	167.29	0	0	1947.17	0
AC_lincRNA.12353.1	548	730.18	1890.2	358.6	1046.42	0	3070.56	709.09
AC_lincRNA.1237.2	1032	62.85	0	0	0	0	0	0
AC_lincRNA.12376.1	871	0	0	0	116.87	0	0	0
AC_lincRNA.12390.1	1514	0	0	0	0	0	0	38.97
AC_lincRNA.12400.1	4649	7444.04	9549.6	3579.09	1826.18	3067.89	2840.42	4052.68
AC_lincRNA.12451.1	649	0	0	0	0	0	0	0
AC_lincRNA.12452.1	536	143.39	0	92.35	0	0	0	132.73
AC_lincRNA.12462.1	431	49.19	0	62.72	0	0	0	0
AC_lincRNA.12468.1	908	0	124.81	0	0	0	0	0
AC_lincRNA.12489.1	684	570.53	176.67	336.62	471.02	0	1433.47	194.6
AC_lincRNA.12491.1	757	0	51.87	59.39	0	0	0	0
AC_lincRNA.12492.1	1518	10.14	0	39.96	310.07	0	0	19.43
AC_lincRNA.125.1	858	0	0	0	0	0	0	0
AC_lincRNA.12599.1	748	23.16	0	693.01	0	512.21	0	0
AC_lincRNA.126.1	782	0	0	0	266.12	0	0	0
AC_lincRNA.12659.1	1390	33.54	0	88.09	0	501.08	0	21.4
AC_lincRNA.12661.1	1016	160.03	109.33	62.8	97.53	0	0	121.72
AC_lincRNA.12680.1	925	0	0	0	0	0	0	33.91
AC_lincRNA.12681.1	1414	0	0	0	0	0	0	0
AC_lincRNA.127.1	853	0	44.83	128.53	0	0	0	0
AC_lincRNA.12702.1	1311	35.82	81.67	15.67	0	0	0	0
AC_lincRNA.12705.1	362	438.73	0	0	0	0	0	0
AC_lincRNA.1272.1	1147	125.13	570.24	182.17	0	310.6	308.03	159.07
AC_lincRNA.12731.1	1956	1036.65	718.67	1031.43	4988.81	1036.45	510.93	1639.63
AC_lincRNA.12733.1	2579	0	90.94	70.84	0	1060.52	0	93.07
AC_lincRNA.12733.2	2431	0	24.94	0	0	652.57	0	41.53
AC_lincRNA.12733.3	2659	37.24	40.79	30.69	0	0	0	0
AC_lincRNA.12734.1	794	113.22	0.01	10.74	0	0	0	0
AC_lincRNA.12759.1	1052	15.37	0	0	0	0	0	0
AC_lincRNA.12768.1	1374	0	439.09	29.74	0	507.54	0	0
AC_lincRNA.12769.1	821	0	0	26.91	0	0	0	0
AC_lincRNA.12773.1	1697	224.09	1104.49	165.07	219.55	402.71	596.28	223.72
AC_lincRNA.12790.1	602	0	0	0	0	0	0	0
AC_lincRNA.12791.1	629	0	0	0	0	0	0	0
AC_lincRNA.12792.1	488	0	92.53	0	0	0	0	0
AC_lincRNA.12793.1	705	0	56.68	0	0	0	551.83	0
AC_lincRNA.128.1	1096	0	0	153.12	0	327.05	0	0
AC_lincRNA.12819.1	720	777.55	1214.45	473.7	736.35	0	0	959.38
AC_lincRNA.12826.2	469	0	0	0	0	0	0	0
AC_lincRNA.12844.1	2678	126.19	388.5	151.98	235.73	247.46	60.87	95.26
AC_lincRNA.12864.1	1456	10.62	0	41.84	0	0	0	0
AC_lincRNA.129.1	1310	0	0	47.05	0	0	0	0
AC_lincRNA.12900.1	1267	0	28.29	0	0	0	0	47.43
AC_lincRNA.12901.1	2206	20.24	30.8	35.56	0	0	0	38.97
AC_lincRNA.12903.1	1795	8.43	0	11.09	0	0	0	0
AC_lincRNA.12913.1	1082	118.97	0	0	0	0	0	84.96
AC_lincRNA.12942.1	665	0	305.2	0	0	0	0	0
AC_lincRNA.12964.1	662	0	0	105.23	0	0	0	0
AC_lincRNA.12967.1	2537	0	13.27	45.97	35.66	0	64.46	0
AC_lincRNA.12968.1	3022	0	0	38.24	20.7	0	53.59	0
AC_lincRNA.12997.1	1115	0	0	206.95	0	0	0	0
AC_lincRNA.13008.1	1257	0	0	0	0	0	0	0
AC_lincRNA.13027.1	1438	0	0	14.14	0	0	0	0
AC_lincRNA.13028.1	1252	12.58	172.05	16.5	0	0	0	0
AC_lincRNA.13036.1	955	17.21	0	224.98	0	0	0	32.68
AC_lincRNA.13120.1	2973	0	11.23	6.48	0	0	0	0
AC_lincRNA.13122.1	1380	0	0	14.8	0	0	0	0
AC_lincRNA.13190.1	1099	87.63	0	0	0	0	0	0
AC_lincRNA.13200.1	2580	599.33	625.76	466.7	350.28	900.8	506.55	462.34
AC_lincRNA.13226.1	1435	161.84	49.21	28.34	0	0	0	61.99
AC_lincRNA.13227.1	558	101.76	0	131.28	0	0	0	125.92
AC_lincRNA.13229.1	943	139.8	0	0	0	0	0	0
AC_lincRNA.13229.2	477	0	0	271.05	0	0	0	0
AC_lincRNA.13231.1	1061	0	0	19.91	92.77	0	0	0
AC_lincRNA.13233.1	934	0	0	0	0	0	0	0
AC_lincRNA.13247.1	1690	0	0	0	0	0	0	0
AC_lincRNA.13250.1	1037	0	0	0	0	0	0	0
AC_lincRNA.13252.1	828	20.43	0	26.64	0	0	0	0
AC_lincRNA.13258.1	690	0	0	33.3	0	0	0	0
AC_lincRNA.13261.1	1462	0	24.1	0	0	0	0	0
AC_lincRNA.13270.2	427	0	112.54	127.17	0	0	0	272.05
AC_lincRNA.13273.1	842	113.79	409.87	339.41	0	888.54	221.56	1438.75
AC_lincRNA.13273.2	944	0	0	45.61	0	0	386.44	0
AC_lincRNA.13274.1	1021	52.78	72.47	0	0	0	0	0
AC_lincRNA.13275.1	429	148.63	558.75	252.6	0	0	1091.06	360.31
AC_lincRNA.13279.1	605	0	69	644.98	0	0	0	0
AC_lincRNA.13293.1	949	1127.34	1460.79	770.58	1689.7	385.99	384.03	724.2
AC_lincRNA.13308.1	809	0	47.8	27.39	0	0	0	0
AC_lincRNA.13309.1	850	0	0	0	0	0	0	0
AC_lincRNA.13358.1	571	32.88	0	0	0	0	0	0
AC_lincRNA.13362.1	387	0	0	0	0	0	0	0
AC_lincRNA.13366.1	600	0	0	79.56	0	0	0	172.01
AC_lincRNA.13371.1	1335	11.7	0	30.71	0	0	0	0
AC_lincRNA.13375.1	1158	0	0	0	0	0	0	0
AC_lincRNA.13396.1	537	536.34	0	0	0	0	0	66.2
AC_lincRNA.13397.1	533	325.16	163.6	0	0	0	0	802.31
AC_lincRNA.13413.1	474	0	0	0	255.59	0	0	0
AC_lincRNA.13414.1	1941	38.72	35.35	10.2	47.45	0	0	29.78
AC_lincRNA.13415.1	1439	17.96	0	22.98	0	0	0	0
AC_lincRNA.13415.2	664	359.13	0	82.94	0	0	0	353.3
AC_lincRNA.13503.1	236	26129.1	18822.5	59644.5	26585.8	116495	18949.1	552016
AC_lincRNA.13512.1	329	0	0	288.59	16694.2	0	0	540.95
AC_lincRNA.13517.1	445	0	0	0	0	0	0	0
AC_lincRNA.13525.1	1409	0	0	0	0	0	0	0
AC_lincRNA.13526.1	387	0	917.97	221.39	0	0	0	419.09
AC_lincRNA.13527.1	995	0	0	0	0	0	0	0
AC_lincRNA.13530.1	532	0	0	0	0	0	0	0
AC_lincRNA.13532.1	2203	0	15.42	0	0	0	0	0
AC_lincRNA.13538.1	2756	319.35	194.53	119.36	32.67	0	177.14	30.81
AC_lincRNA.13542.1	1014	64.16	109.58	20.98	0	0	0	0
AC_lincRNA.13543.1	1029	0	0	0	0	0	0	0
AC_lincRNA.13546.1	936	0	40.13	0	0	0	0	0
AC_lincRNA.13551.1	554	34.26	0	0	0	0	0	0
AC_lincRNA.13552.1	694	210.03	463.69	0	770.88	796.33	0	0
AC_lincRNA.13557.1	961	0	0	0	0	0	0	0
AC_lincRNA.13561.1	3628	7.98	0	15.8	0	0	0	0
AC_lincRNA.13564.1	982	0	0	0	0	0	0	0
AC_lincRNA.13565.1	1063	0	34.58	0	0	0	0	0
AC_lincRNA.13571.1	874	0	0	0	0	0	0	0
AC_lincRNA.13584.1	631	0	0	74.56	0	0	0	161.38
AC_lincRNA.13585.1	781	0	0	0	0	0	0	0
AC_lincRNA.13593.1	763	0	0	176.45	0	0	0	0
AC_lincRNA.13595.1	826	0	46.61	26.72	0	0	0	0
AC_lincRNA.13610.1	1367	0	0	0	0	0	252.5	0
AC_lincRNA.13612.1	656	0	0	177.41	0	0	302.45	0
AC_lincRNA.13614.1	624	204.46	0	113.45	0	0	0	0
AC_lincRNA.13626.1	562	0	0	43.35	0	0	0	0
AC_lincRNA.13637.1	2382	0	0	40.96	0	0	0	23.95
AC_lincRNA.13648.1	1125	6494.5	16215.5	1525.46	433.73	3809.88	472.43	1688.71
AC_lincRNA.13652.1	1010	0	36.7	0	0	0	0	0
AC_lincRNA.13653.1	489	0	369.05	0	0	0	0	0
AC_lincRNA.13654.1	1218	0	0	34.04	0	0	0	49.57
AC_lincRNA.13675.1	563	469.15	455.59	518.92	201.87	2198.18	1479.98	248.93
AC_lincRNA.13685.1	1535	50.32	22.84	26.32	61.26	0	0	0
AC_lincRNA.13687.1	639	56.63	0	0	0	0	0	0
AC_lincRNA.13695.1	928	71.24	202.7	0	0	0	0	33.78
AC_lincRNA.13696.1	3815	15.14	17.3	5	23.26	0	42	51.24
AC_lincRNA.13712.1	1216	0	0	17.05	0	0	0	0
AC_lincRNA.13713.1	400	0	0	70.14	0	0	0	0
AC_lincRNA.13716.1	1083	0	0	77.8	0	0	0	0
AC_lincRNA.13719.1	1084	0	67.61	0	0	0	0	0
AC_lincRNA.13720.1	4595	415.1	135.54	891.58	1381.43	141.14	1350.86	163.1
AC_lincRNA.13721.1	981	0	0	65.41	0	0	0	0
AC_lincRNA.13722.1	1026	15.82	0	0	0	0	0	0
AC_lincRNA.13727.1	819	0	0	53.98	251.62	0	0	0
AC_lincRNA.13756.1	722	0	0	0	0	0	0	0
AC_lincRNA.13757.1	776	0	0	0	0	0	0	0
AC_lincRNA.13758.1	973	0	0	88.05	205.13	0	0	0
AC_lincRNA.13759.1	541	70.78	160.3	0	0	0	781.26	0
AC_lincRNA.13796.1	3826	3.77	0	69.78	23.19	0	0	36.49
AC_lincRNA.13812.1	1241	50.83	0	0	0	0	0	0
AC_lincRNA.13828.1	1479	0	0	0	0	0	0	0
AC_lincRNA.1384.1	573	0	0	211.25	0	0	0	0
AC_lincRNA.1386.1	953	34.51	0	112.76	0	0	0	0
AC_lincRNA.13866.1	1677	0	0	11.94	0	0	0	17.43
AC_lincRNA.1387.1	2304	32.19	102.92	16.97	0	0	0	12.41
AC_lincRNA.13884.1	405	54.19	0	0	0	0	0	97.93
AC_lincRNA.13903.1	1359	0	0	45.16	0	0	0	0
AC_lincRNA.13904.1	2040	14.68	0	48.32	0	0	0	14.12
AC_lincRNA.13908.1	920	71.98	81.92	23.5	0	0	0	170.63
AC_lincRNA.13909.1	1404	11.06	151.28	14.52	0	0	0	211.66
AC_lincRNA.13915.1	1063	0	0	39.74	0	0	0	0
AC_lincRNA.1392.1	1141	0	0	54.98	0	0	0	0
AC_lincRNA.13943.1	1018	127.73	109.08	208.87	97.31	0	0	30.08
AC_lincRNA.13944.1	455	90.67	102.38	57.97	541.96	0	0	82.88
AC_lincRNA.13944.2	595	93.32	70.53	80.43	0	0	0	173.86
AC_lincRNA.13947.1	1070	0	0	39.44	183.75	0	0	0
AC_lincRNA.13948.1	945	0	0	22.78	0	0	0	0
AC_lincRNA.13949.1	1643	18.58	0	0	0	0	0	0
AC_lincRNA.13950.1	869	0	0	176.01	0	0	0	145.92
AC_lincRNA.13953.1	812	62.78	190.36	0	0	0	0	197.63
AC_lincRNA.13981.1	687	25.79	0	0	0	0	0	48.39
AC_lincRNA.14006.1	1092	14.71	33.52	57.8	0	0	0	0
AC_lincRNA.14007.1	2759	5.32	0	63.12	0	0	0	20.52
AC_lincRNA.14008.1	753	0	0	0	0	0	0	0
AC_lincRNA.14048.1	764	225.6	51.28	117.44	136.89	0	0	127.55
AC_lincRNA.14059.1	705	0	0	32.42	0	0	0	0
AC_lincRNA.14062.1	646	0	126.71	0	0	0	0	0
AC_lincRNA.14069.1	713	24.6	0	31.96	0	0	0	0
AC_lincRNA.14074.1	1190	0	0	0	0	0	0	25.44
AC_lincRNA.14078.1	658	0	0	0	164.88	0	0	0
AC_lincRNA.14080.1	1939	7.75	0	0	0	0	0	0
AC_lincRNA.14083.1	760	0	0	29.55	0	0	502.35	171.14
AC_lincRNA.14084.1	1091	0	0	70.11	0	0	0	194.48
AC_lincRNA.14085.1	2417	0	41.92	313.34	187.67	161.44	203.59	726.17
AC_lincRNA.14085.2	2435	97.12	0	1.21	0	113.41	0	1327.09
AC_lincRNA.14086.1	1222	0	29.47	40.1	0	867.61	0	223.91
AC_lincRNA.14086.2	991	0	0	21.55	100.4	0	0	125.25
AC_lincRNA.14088.1	872	0	0	75.12	233.42	0	637.19	72.66
AC_lincRNA.14089.1	534	0	0	0	0	0	0	0
AC_lincRNA.14091.1	521	37.29	0	47.98	0	0	0	0
AC_lincRNA.14092.1	1645	0	0	0	0	0	0	142.4
AC_lincRNA.14093.1	606	0	68.85	0	0	666.07	0	339.69
AC_lincRNA.14095.1	680	0	59.33	0	0	0	1155.38	236.53
AC_lincRNA.14108.1	501	0	89.15	0	236.5	0	0	72.62
AC_lincRNA.14111.1	597	30.97	0	0	0	0	0	0
AC_lincRNA.14130.1	932	248.08	161.33	115.75	107.87	0	196.17	33.62
AC_lincRNA.14145.2	3823	154.85	163.99	673.44	185.66	256	209.55	292.14
AC_lincRNA.14146.1	3139	259.88	233.26	600.24	285	314.26	102.98	170.31
AC_lincRNA.14147.1	1338	1237	319.3	2358.94	927.27	1568.13	258.65	848.23
AC_lincRNA.1418.1	305	0	0	770.08	0	0	0	0
AC_lincRNA.14195.1	1263	37.37	0	32.68	0	0	0	0
AC_lincRNA.142.1	1225	219.22	88.18	16.91	315.02	288.41	142.87	49.25
AC_lincRNA.14203.1	1638	18.64	0	12.25	0	0	0	0
AC_lincRNA.14205.1	708	0	0	0	0	0	0	0
AC_lincRNA.14206.1	412	0	0	0	0	0	0	0
AC_lincRNA.14208.1	771	0	0	0	0	0	0	0
AC_lincRNA.14240.1	731	23.84	0	30.99	0	0	0	44.85
AC_lincRNA.14241.1	545	140.14	158.7	225.78	632.5	0	386.69	64.93
AC_lincRNA.14250.1	955	17.21	0	0	0	0	0	130.72
AC_lincRNA.14275.1	794	64.53	97.82	28.02	0	0	0	0
AC_lincRNA.14276.1	514	76.02	0	146.63	0	0	0	140.33
AC_lincRNA.14298.1	977	16.76	0	21.91	0	0	0	127.32
AC_lincRNA.14302.1	2470	167.4	300.38	70.94	0	134.74	66.32	46.1
AC_lincRNA.1434.1	915	18.11	41.22	0.05	0.11	0	0	0
AC_lincRNA.14342.1	587	0	71.81	0	0	0	0	58.97
AC_lincRNA.14347.1	4342	274.68	431.13	516.75	366.15	448.86	73.45	441.88
AC_lincRNA.14354.1	1099	0	0	0	0	0	0	1029.52
AC_lincRNA.14357.1	2264	0	0	77.82	0	295.54	218.3	12.64
AC_lincRNA.1436.1	881	0	0	24.69	230.47	0	0	0
AC_lincRNA.14362.1	1226	12.88	0	50.68	0	0	0	0
AC_lincRNA.14363.1	560	0	0	87.1	0	0	0	0
AC_lincRNA.14370.1	419	0	0	0	0	0	565.55	0
AC_lincRNA.14378.1	3351	0	9.9	17.16	825.18	0	48.08	0
AC_lincRNA.14413.1	1961	567.2	0	20.17	0	0	0	0
AC_lincRNA.14417.1	1682	0	0	0	0	0	0	0
AC_lincRNA.14418.1	699	0	874.32	0	0	2293.36	0	39.08
AC_lincRNA.14434.1	625	0	0	75.48	0	0	0	0
AC_lincRNA.14436.1	570	0	0	0	0	0	0	0
AC_lincRNA.14448.1	630	57.69	0	261.49	0	0	0	0
AC_lincRNA.14449.1	1627	28.16	0	271.2	0	0	0	36.03
AC_lincRNA.14451.1	504	78.16	0	150.69	0	0	0	0
AC_lincRNA.14458.1	865	19.38	0	25.28	235.67	430.31	0	220.07
AC_lincRNA.14486.1	701	0	0	32.65	0	0	0	0
AC_lincRNA.14490.1	1175	54.09	61.64	106.35	247.67	0	0	51.6
AC_lincRNA.14493.1	842	0	0	26.11	0	0	0	0
AC_lincRNA.14495.1	1369	284.33	51.87	373.29	278.12	0	0	131.4
AC_lincRNA.14497.1	4326	608.97	232.23	745.04	684.08	1200.08	368.66	290.63
AC_lincRNA.14498.1	3188	745.99	747.61	569.87	687.59	720.58	962.55	510.67
AC_lincRNA.14499.1	7390	109.09	222.37	142.21	314.76	1.14	0.01	234.94
AC_lincRNA.14521.1	768	0	0	0	0	0	0	0
AC_lincRNA.14535.1	1932	132.3	337.51	112.71	143.07	0	86.3	89.79
AC_lincRNA.14536.1	931	0	484.6	23.18	0	0	0	0
AC_lincRNA.14537.1	3428	55.03	647.85	122.92	26	0	234.78	98.14
AC_lincRNA.14543.1	4373	101.84	52.56	52.09	0	74.26	0	63.57
AC_lincRNA.14545.1	1978	10.15	69.27	0	0	477.05	0	19.54
AC_lincRNA.14545.2	622	19.42	0	0	0	776.35	0	90.97
AC_lincRNA.14547.1	322	0	358.55	0	0	0	0	0
AC_lincRNA.14551.1	734	0	0	0	0	0	262.29	0
AC_lincRNA.14552.1	756	0	0	59.48	0	0	0	0
AC_lincRNA.14556.1	651	0	0	71.65	0	0	0	0
AC_lincRNA.14574.1	919	36.04	0	23.53	0	0	0	34.17
AC_lincRNA.14588.1	763	67.79	0	0	0	0	0	0
AC_lincRNA.14590.1	711	765.31	2804	609.45	149.59	1635.04	3275.77	2087.63
AC_lincRNA.14592.1	2769	0	17.84	0	0	0	58.76	0
AC_lincRNA.14593.1	973	33.68	20.13	0	0	0	0	31.98
AC_lincRNA.14632.1	732	23.8	0	0	0	0	0	0
AC_lincRNA.14633.1	664	53.88	0	34.94	0	0	0	0
AC_lincRNA.1464.1	386	0	395.05	0	0	0	0	0
AC_lincRNA.1465.1	615	297.72	67.53	38.53	0	0	0	0
AC_lincRNA.14672.1	535	35.94	0	92.59	0	0	0	66.53
AC_lincRNA.14673.1	807	0	0	0	0	0	0	0
AC_lincRNA.14674.1	2944	0	0	42.04	0	0	0	19.17
AC_lincRNA.14674.2	2249	6.61	0	75.66	0	0	0	0
AC_lincRNA.14674.3	1233	0	0	65.37	78.18	0	425.47	73.34
AC_lincRNA.14684.1	778	0	0	143.59	0	0	0	0
AC_lincRNA.14686.1	982	0	0	87.11	0	0	0	0
AC_lincRNA.14687.1	1928	0	0	41.08	0	0	0	0
AC_lincRNA.14688.1	1346	0	0	167.38	0	0	0	44.35
AC_lincRNA.14689.1	640	0	0	146.45	0	0	0	0
AC_lincRNA.14690.1	3071	0	0	0	0	0	0	0
AC_lincRNA.14691.1	1822	8.29	56.79	0	0	0	0	79.69
AC_lincRNA.14692.1	1645	18.55	42.33	48.79	0	0	0	0
AC_lincRNA.1470.1	1068	0	0	0	0	0	0	28.74
AC_lincRNA.1471.1	2193	13.58	0	0	0	0	0	20.16
AC_lincRNA.1471.2	2427	0	0	0	0	0	0	240.2
AC_lincRNA.14728.1	586	31.75	0	41.02	0	0	701.26	295.48
AC_lincRNA.14732.1	1330	11.75	0	61.68	0	0	0	0
AC_lincRNA.14736.1	598	0	0	0	0	0	0	0
AC_lincRNA.14739.1	588	284.43	0	0	0	0	0	0
AC_lincRNA.14740.1	2397	0	0	8.14	0	0	0	35.69
AC_lincRNA.14741.1	2227	4.59	0	0	0	0	0	0
AC_lincRNA.14741.2	2234	2.08	0	0	0	0	0	0
AC_lincRNA.14779.1	3545	0	0	80.93	0	0	0	0
AC_lincRNA.14780.1	3287	0	0	64.21	0	0	0	0
AC_lincRNA.14781.1	1240	0	0	0	0	0	0	0
AC_lincRNA.14798.1	856	0	0	0	0	0	1085.94	0
AC_lincRNA.1482.1	1020	0	72.55	291.76	0	0	0	60.59
AC_lincRNA.14843.1	1641	9.3	42.44	0	0	0	0	0
AC_lincRNA.14844.1	1855	0	55.69	42.82	0	182.87	0	31.27
AC_lincRNA.14899.1	1183	0	0	0	573.47	0	0	0
AC_lincRNA.14921.2	776	0	0	0	0	0	0	0
AC_lincRNA.14921.3	761	0	0	0.04	0	2006.4	0	42.72
AC_lincRNA.14922.1	1370	22.73	0	29.82	0	0	0	21.75
AC_lincRNA.14923.2	450	0	0	0	0	0	0	84.18
AC_lincRNA.14925.1	1129	0	0	18.55	0	0	0	0
AC_lincRNA.14929.1	1137	14.04	543.98	55.2	0	0	0	0
AC_lincRNA.14932.1	687	0	58.56	0	0	0	0	0
AC_lincRNA.14933.1	1023	31.75	325.38	124.62	0	0	175.8	90.57
AC_lincRNA.14934.1	828	0	185.9	0	0	0	0	0
AC_lincRNA.14935.1	809	0	47.8	0	0	0	0	0
AC_lincRNA.14936.1	615	29.77	810.39	77.06	0	0	0	0
AC_lincRNA.14937.1	1271	12.37	169.15	0	0	0	0	0
AC_lincRNA.14938.1	885	0	343.16	0	0	0	0	0
AC_lincRNA.14942.1	560	0	76.48	0	0	0	0	0
AC_lincRNA.14943.1	1475	0	23.87	41.24	0	0	0	20.05
AC_lincRNA.14945.1	901	0	335.9	72.27	0	0	0	0
AC_lincRNA.14946.1	1375	11.32	0	59.44	0	0	0	21.66
AC_lincRNA.14984.1	1688	63.11	1378.38	308.34	110.41	0	99.96	86.54
AC_lincRNA.14987.1	1457	0	0	0	0	0	117.58	0
AC_lincRNA.14998.1	930	0	40.44	0	108.14	0	0	33.7
AC_lincRNA.14999.1	2044	65.9	0	48.22	89.77	0	0	126.81
AC_lincRNA.15006.1	1542	0	0	13.09	0	0	220.84	0
AC_lincRNA.15012.1	843	0	0	0	0	0	0	0
AC_lincRNA.15019.1	484	0	0	53.11	0	0	0	0
AC_lincRNA.15020.1	757	0	0	29.69	0	0	0	0
AC_lincRNA.15022.1	343	0	0	0	0	0	0	0
AC_lincRNA.15024.1	561	0	0	43.45	0	0	0	0
AC_lincRNA.15025.1	1221	0	0	0	0	0	0	0
AC_lincRNA.15026.1	3377	30.09	39.29	11.35	0	0	0	0
AC_lincRNA.15032.1	1043	0	0	40.62	0	0	0	0
AC_lincRNA.15033.1	545	0	317.4	0	0	0	0	0
AC_lincRNA.15052.1	588	94.81	214.94	245.05	0	0	0	0
AC_lincRNA.15053.1	433	0	0	62.29	0	0	0	177.78
AC_lincRNA.15060.1	2865	25.54	128.9	9.67	0	0	0	0
AC_lincRNA.15061.1	4603	0	256.03	10.56	363.89	0	0	0
AC_lincRNA.15062.1	781	0	149.73	0	0	0	0	0
AC_lincRNA.15063.1	560	0	0	0	0	0	0	62.67
AC_lincRNA.15064.1	1176	54.04	0	0	0	0	0	0
AC_lincRNA.15067.1	1024	0	0	165.97	0	0	0	0
AC_lincRNA.15072.1	3270	4.45	0	139.55	0	0	0	8.59
AC_lincRNA.15072.2	4662	0	14.06	78.11	0	0	0	0
AC_lincRNA.15073.1	530	0	0	234.42	0	0	0	0
AC_lincRNA.15074.1	1944	7.73	0	71.25	0	0	0	0
AC_lincRNA.15075.1	2307	6.43	14.68	169.5	0	0	0	0
AC_lincRNA.15094.1	1441	10.74	0	28.21	0	0	0	0
AC_lincRNA.1510.1	1163	0	0	0	0	0	151.59	0
AC_lincRNA.15100.1	1051	15.38	0	60.4	0	0	0	58.55
AC_lincRNA.15104.1	2073	7.21	0	34.43	320.11	0	0	13.88
AC_lincRNA.15104.2	455	0	0	79.76	1018.86	0	0	0
AC_lincRNA.15111.1	1208	0	0	51.54	0	0	0	0
AC_lincRNA.15114.1	797	0	0	55.78	0	0	236.89	0
AC_lincRNA.1517.1	4320	5767.18	11192	1600	163.59	2940.5	1329.11	4391.6
AC_lincRNA.1518.1	1709	2641.7	5662.76	702.04	54.47	200.55	295.85	2681.35
AC_lincRNA.15188.1	374	0	1090.05	0	0	110.34	0	0
AC_lincRNA.15226.1	964	238.02	193.79	133.52	0	0	188.49	0
AC_lincRNA.15294.1	875	197.3	374.77	234.71	0	0	463.16	325.67
AC_lincRNA.15295.1	672	309.74	143.41	261.19	0	0	1997.08	0
AC_lincRNA.15296.1	790	129.87	49.21	56.38	0	479.45	0	122.53
AC_lincRNA.15314.1	554	68.51	0	44.18	0	0	0	0
AC_lincRNA.15339.1	3405	2107.16	2483.12	926.08	209.43	769.89	803.88	1582.75
AC_lincRNA.15362.1	1015	416.57	291.89	356.3	683.51	0	887.12	485.99
AC_lincRNA.15411.1	683	259.82	118	303.52	314.59	0	2297.83	292.43
AC_lincRNA.15423.1	914	0	123.83	0	0	0	0	103.16
AC_lincRNA.15459.1	1363	45.72	0	15.01	0	0	0	0
AC_lincRNA.15480.1	1345	11.6	0	60.92	0	0	0	0
AC_lincRNA.15483.1	887	18.8	0	0	0	0	0	0
AC_lincRNA.15487.1	1401	11.08	0	14.55	203.3	0	0	21.22
AC_lincRNA.15490.1	2443	0	13.81	0	0	0	0	0
AC_lincRNA.15495.1	784	21.85	0	142.26	0	0	0	0
AC_lincRNA.15496.1	1766	1721.22	1548.48	3458.71	2837.7	10220.6	4471.81	5878.14
AC_lincRNA.15534.1	1315	11.9	27.13	46.85	0	0	0	0
AC_lincRNA.15535.1	1473	10.48	47.81	0	64.11	0	116.16	20.08
AC_lincRNA.15552.1	618	0	201.31	0	0	0	0	0
AC_lincRNA.15564.1	835	0	0	0	0	0	0	0
AC_lincRNA.15565.1	541	0	0	0	0	0	0	0
AC_lincRNA.15584.1	7869	1112.65	1598.62	988.77	951.43	651.23	1017.58	1669.51
AC_lincRNA.15603.1	1238	0	0	24.22	0	0	0	0
AC_lincRNA.15603.2	1101	0	99.61	29.6	0	0	0	0
AC_lincRNA.15618.1	3274	2273.44	811.63	205.16	0	300.75	0	1218.16
AC_lincRNA.15649.1	534	0	163.18	0	0	0	0	0
AC_lincRNA.15652.1	709	297.31	1688.36	64.38	0	0	0	46.55
AC_lincRNA.15659.1	707	0	0	0	0	0	0	46.71
AC_lincRNA.15683.1	736	0	0	153.68	0	0	0	0
AC_lincRNA.15685.1	949	0	78.96	0	0	0	0	0
AC_lincRNA.15688.1	3264	0	0	11.76	0	0	0	0
AC_lincRNA.15691.1	1048	108.04	527.29	121.19	0	0	512.79	0
AC_lincRNA.15744.1	722	217.92	0	0	0	0	0	0
AC_lincRNA.15745.1	591	156.94	0	0	0	0	0	0
AC_lincRNA.15805.1	989	0	0	21.6	0	0	182.9	0
AC_lincRNA.15806.1	1948	23.14	0	20.31	0	0	0	29.67
AC_lincRNA.15828.1	1650	0	0	12.16	0	0	0	35.48
AC_lincRNA.15832.1	2017	0	0	9.78	0	0	0	85.75
AC_lincRNA.15834.1	2113	0	0	0.01	0	0	0	0
AC_lincRNA.15835.1	506	0	0	0	0	844.79	0	71.65
AC_lincRNA.15836.1	1878	0	0	10.56	0	0	0	30.86
AC_lincRNA.15839.1	2584	0	0	22.55	0	0	0	21.98
AC_lincRNA.15840.1	1684	0	0	11.89	0	0	0	17.35
AC_lincRNA.15843.1	1407	0	0	72.42	0	0	0	21.12
AC_lincRNA.15844.1	777	0	0	0	0	0	0	0
AC_lincRNA.15845.1	940	0	0	0	0	0	0	0
AC_lincRNA.15846.1	854	0	0	0	0	0	0	0
AC_lincRNA.15858.1	682	0	0	0	0	0	0	0
AC_lincRNA.1589.1	1031	0	35.83	0	0	0	0	0
AC_lincRNA.15922.1	2560	97.84	236.6	91.08	0	0	191.53	155.38
AC_lincRNA.15923.1	923	0	40.8	0	0	0	0	0
AC_lincRNA.15932.1	529	73.02	82.65	47	0	0	0	0
AC_lincRNA.15933.1	484	0	0	106.23	0	0	0	0
AC_lincRNA.1595.1	769	22.38	508.68	116.51	135.81	0	495.09	379.66
AC_lincRNA.15951.1	1635	28.01	234.35	12.28	0	0	0	35.84
AC_lincRNA.15979.1	1085	29.65	0	19.41	0	0	0	0
AC_lincRNA.16021.1	1391	0	25.48	14.67	0	0	0	0
AC_lincRNA.16022.1	796	107.22	0	111.73	0	0	0	0
AC_lincRNA.16030.1	852	0	0	0	0	0	0	0
AC_lincRNA.16031.1	817	913.9	94.47	568.46	0	0	0	78.48
AC_lincRNA.16034.1	799	21.35	0	0	0	0	0	0
AC_lincRNA.1604.1	788	0	0	56.55	0	0	0	40.97
AC_lincRNA.16066.1	668	80.2	0	34.68	0	0	0	100.19
AC_lincRNA.16073.1	710	49.46	224.72	289.19	149.85	545.96	1367.33	92.94
AC_lincRNA.16089.1	454	0	0	465.24	0	0	0	0
AC_lincRNA.16090.1	643	28.09	0	36.39	0	0	0	52.54
AC_lincRNA.1613.1	1233	0	0	0	0	0	0	24.45
AC_lincRNA.16183.1	1752	8.66	59.26	11.39	0	0	0	0
AC_lincRNA.16184.1	606	0	0	0	0	0	0	0
AC_lincRNA.16185.1	1287	0	0	0	0	0	0	69.92
AC_lincRNA.1620.1	1400	3227.6	4704.64	3757.85	1966.78	2237.07	1843.91	3142.41
AC_lincRNA.16206.1	407	0	0	136.63	0	0	0	194.44
AC_lincRNA.16208.1	3106	32.85	10.72	61.93	151.54	211.83	0	72.5
AC_lincRNA.1621.1	860	39.03	133.18	0	0	0	0	147.72
AC_lincRNA.16107.1	718	32.09	366.58	19297.5	147.78	0	0	550.08
AC_lincRNA.16223.1	527	36.7	0	0	0	0	0	0
AC_lincRNA.16235.1	586	126.99	71.97	82.05	0	0	0	0
AC_lincRNA.16245.1	722	0	0	0	0	0	2677.62	0
AC_lincRNA.16262.1	1254	0	57.25	0	0	0	0	0
AC_lincRNA.16285.1	583	0	0	82.6	385.53	0	0	59.49
AC_lincRNA.16296.1	3454	0	498.86	216.2	0	0	512.45	8.11
AC_lincRNA.16297.1	1095	0	267.31	0	0	0	0	0
AC_lincRNA.16298.1	491	121.69	0	0	0	0	0	0
AC_lincRNA.16301.1	1941	23.23	17.67	40.78	0	0	0	0
AC_lincRNA.16303.1	895	37.2	0	24.28	0	0	0	70.48
AC_lincRNA.16331.1	1133	860.15	2152.62	258.63	602.33	944.85	1093.4	698.93
AC_lincRNA.16338.1	459	0	0	0	0	0	0	0
AC_lincRNA.16344.1	1044	0	0	182.59	0	0	0	0
AC_lincRNA.16347.1	1352	0	0	15.14	141.01	0	127.82	0
AC_lincRNA.16370.1	487	41.04	0	368.61	0	0	0	150.93
AC_lincRNA.16372.1	1364	11.42	0	0	0	0	0	21.85
AC_lincRNA.16373.1	741	0	0	0	0	0	0	0
AC_lincRNA.16379.1	986	0	0	0	0	0	0	0
AC_lincRNA.16380.1	1625	18.8	21.45	12.36	0	0	0	234.49
AC_lincRNA.16381.1	824	9660.87	2430.45	3108	624.46	0	5231.27	6564.49
AC_lincRNA.16382.1	1084	0	0	19.43	0	0	0	0
AC_lincRNA.16384.1	2667	77.15	75.52	7.27	0	0	0	0
AC_lincRNA.16422.1	1071	0	0	78.8	0	0	0	0
AC_lincRNA.16447.1	584	0	0	41.21	0	0	0	0
AC_lincRNA.16462.1	429	1932.2	335.25	189.45	0	10647.7	7091.9	1441.25
AC_lincRNA.16463.1	589	819.86	571.89	448.26	0	28327.8	4527.28	1258.32
AC_lincRNA.16465.1	1411	3668.45	2632.77	7781.24	2754.15	7637.33	6861.91	3175.5
AC_lincRNA.16480.1	354	0	0	0	0	0	0	0
AC_lincRNA.16483.1	1634	9.34	21.32	0	0	0	0	0
AC_lincRNA.16484.1	3047	689.5	1075.2	183.79	176.41	365.99	106.25	253.59
AC_lincRNA.16484.2	1344	0	0	212.09	0	159.44	0	190.43
AC_lincRNA.16498.1	4363	3.29	30.1	8.7	0	0	0	0
AC_lincRNA.16499.1	2252	0	0	8.7	0	0	0	12.71
AC_lincRNA.16539.1	942	139.97	39.83	68.58	213.06	0	0	33.2
AC_lincRNA.1654.1	819	144.96	0	107.96	503.25	0	0	156.5
AC_lincRNA.16586.1	1297	72.52	137.78	15.86	0	0	0	23.11
AC_lincRNA.16588.1	536	35.85	0	0	215.62	0	0	0
AC_lincRNA.16605.1	443	0	0	0	0	0	0	0
AC_lincRNA.16606.1	783	0	0	0	0	0	0	0
AC_lincRNA.16610.1	509	38.54	87.19	0	0	0	0	0
AC_lincRNA.16612.1	990	16.5	0	21.57	100.52	367.52	548.05	62.7
AC_lincRNA.16614.1	1991	0	34.39	9.92	0	0	0	0
AC_lincRNA.16616.1	756	0	0	0	0	0	0	0
AC_lincRNA.16621.1	777	22.09	100.45	0	0	489.13	0	0
AC_lincRNA.16634.1	662	0	61.39	0	0	0	0	0
AC_lincRNA.16645.1	1232	25.62	58.41	16.8	0	0	141.95	48.94
AC_lincRNA.16646.1	346	70.41	0	265.01	0	0	0	124.62
AC_lincRNA.16650.1	477	0	0	0	0	0	0	0
AC_lincRNA.16655.1	1317	0	216.68	62.36	0	0	0	22.72
AC_lincRNA.16658.1	983	33.27	37.88	21.75	0	0	0	0
AC_lincRNA.16659.1	788	43.43	0	0	0	0	0	0
AC_lincRNA.16676.1	1708	8.9	0	0	0	0	0	68.36
AC_lincRNA.16683.1	947	0	0	0	0	0	0	33
AC_lincRNA.16697.1	1692	8.99	0	11.83	0	0	0	17.26
AC_lincRNA.16702.1	2225	13.37	0	132.12	0	0	0	25.75
AC_lincRNA.16705.1	827	61.39	0	0	0	0	0	0
AC_lincRNA.16707.1	544	0	79.55	0	0	0	0	0
AC_lincRNA.16713.1	1302	24.07	0	0	0	0	0	0
AC_lincRNA.16714.1	871	0	43.72	25.08	0	0	0	0
AC_lincRNA.16716.1	1040	0	0	20.38	0	0	0	0
AC_lincRNA.16718.1	882	75.72	86.14	98.82	0	0	0	0
AC_lincRNA.16720.1	1001	0	0	85.19	0	0	0	0
AC_lincRNA.16725.1	989	0	0	129.59	0	0	0	0
AC_lincRNA.16726.1	661	0	0	0	0	0	0	0
AC_lincRNA.16744.1	973	16.84	0	88.05	0	0	0	31.98
AC_lincRNA.16745.1	394	0	0	143.56	0	0	0	204
AC_lincRNA.16762.1	697	0	0	32.88	0	0	0	0
AC_lincRNA.16764.1	824	904.42	5282.54	321.52	0	1367.54	0	1359.51
AC_lincRNA.16804.1	1280	0	0	0	0	0	0	0
AC_lincRNA.16807.1	1303	12.02	0	0	0	0	0	0
AC_lincRNA.16814.1	1082	14.87	33.88	19.47	0	0	0	28.32
AC_lincRNA.16821.1	2727	150.71	147.53	213	0	0	0	591.95
AC_lincRNA.16822.1	1768	231.4	156.47	157.88	0	0	0	428.06
AC_lincRNA.16843.1	641	0	0	0	0	0	0	0
AC_lincRNA.16844.1	1074	0	0	39.28	0	0	0	0
AC_lincRNA.16845.1	1124	0	32.42	37.28	0	0	0	27.13
AC_lincRNA.1685.1	248	0	0	0	0	0	0	0
AC_lincRNA.16855.1	4525	0	28.99	205.32	0	645.24	0	0
AC_lincRNA.16865.1	795	0	0	111.9	0	0	0	0
AC_lincRNA.16867.1	941	0	0	0	0	0	0	0
AC_lincRNA.16868.1	893	0	0	0	0	414.45	0	0
AC_lincRNA.16882.1	2338	139.46	115.8	543.1	38.88	142.81	984.35	256.5
AC_lincRNA.16900.1	1377	0	0	14.84	0	0	0	0
AC_lincRNA.16901.1	659	0	61.75	105.83	0	0	0	0
AC_lincRNA.16923.1	909	0	41.55	0	0	0	0	34.61
AC_lincRNA.16928.1	701	25.13	0	0	0	0	0	0
AC_lincRNA.16929.1	1095	29.33	66.83	0	0	0	324.92	0
AC_lincRNA.16939.1	1631	1357.6	982.65	4592.33	2521.9	0	934.18	1491.17
AC_lincRNA.16946.1	1320	11.85	0	0	0	0	0	0
AC_lincRNA.16979.1	2693	32.73	2466.8	129.5	0	615.02	60.51	63.14
AC_lincRNA.16988.1	542	70.6	0	0	0	0	0	0
AC_lincRNA.16989.1	557	0	0	45.65	0	0	0	63.11
AC_lincRNA.16989.2	999	32.65	0	41.83	0	0	542.26	0
AC_lincRNA.16992.1	1828	49.59	37.7	32.61	0	0	91.59	142.94
AC_lincRNA.16994.1	1128	42.52	0	148.53	172.96	0	157	27.02
AC_lincRNA.16995.1	1918	0	0.02	0.02	0	0	0.05	0
AC_lincRNA.16996.1	888	93.88	0	49.01	0	0	0	0
AC_lincRNA.17001.1	2037	7.35	16.78	48.4	0	0	0	14.14
AC_lincRNA.17004.1	1993	0	0	49.54	0	0	0	0
AC_lincRNA.17041.1	890	18.72	127.82	48.74	0	0	0	0
AC_lincRNA.17048.1	2802	0	0	82.8	96.32	0	0	10.09
AC_lincRNA.17059.1	1744	1670.44	1727.16	377.71	0	11924.1	0	618.21
AC_lincRNA.17060.1	4071	1950.65	4736.94	602.93	43.49	30598.2	1138.61	1511.09
AC_lincRNA.17067.1	1045	15.49	0	40.53	0	0	0	29.47
AC_lincRNA.171.1	1039	0	0	0	0	0	0	0
AC_lincRNA.1711.1	5322	745.71	1201.86	312.05	857.74	546.13	178.63	701.33
AC_lincRNA.17112.1	9150	1420.99	10786.5	992.16	47.44	733.25	650.32	790.24
AC_lincRNA.1712.1	1121	0	0	0	0	0	0	27.21
AC_lincRNA.1713.1	1192	13.3	0	0	0	0	0	152.34
AC_lincRNA.1714.1	1541	0	0	39.3	0	0	220.99	38.22
AC_lincRNA.17154.1	473	0	0	54.86	0	0	0	0
AC_lincRNA.17166.1	478	168.67	0	270.26	252.57	913.41	929.76	464.47
AC_lincRNA.17212.1	636	0	0	0	0	0	0	0
AC_lincRNA.17213.1	1304	12.01	0	0	0	0	0	0
AC_lincRNA.17215.1	708	322.66	56.38	257.96	0	547.86	0	139.9
AC_lincRNA.17246.1	1114	43.14	32.76	0	0	0	0	0
AC_lincRNA.17247.1	812	0	0	0	0	0	0	0
AC_lincRNA.17252.1	1358	22.95	26.17	59.96	0	0	0	0
AC_lincRNA.17256.1	3035	9.62	0	6.35	29.52	0	0	18.57
AC_lincRNA.17258.1	561	0	0	43.45	0	0	0	0
AC_lincRNA.17259.1	597	0	0	77.18	0	0	0	0
AC_lincRNA.17278.1	1721	8.83	0	0	0	0	0	0
AC_lincRNA.17295.1	1154	27.61	157.3	18.09	84.27	616.94	0	52.66
AC_lincRNA.173.1	1165	0	0	17.9	0	0	0	0
AC_lincRNA.17347.1	861	19.49	44.33	101.69	118.49	0	647	0
AC_lincRNA.17361.1	1313	143.04	407.66	1933.04	3059.6	4537.2	1453.05	1025.4
AC_lincRNA.17382.1	2282	13.01	14.85	34.29	0	0	0	0
AC_lincRNA.17390.1	628	28.96	197.15	0	0	0	0	0
AC_lincRNA.17393.1	1399	0	0	58.31	0	0	0	0
AC_lincRNA.1744.1	2822	0	0	130.13	0	0	0	0
AC_lincRNA.17445.1	1134	0	0	0	0	0	0	456.55
AC_lincRNA.17447.1	527	0	0	47.24	0	0	0	0
AC_lincRNA.17450.1	489	40.8	92.26	209.43	0	0	0	0
AC_lincRNA.17452.1	819	82.83	0	0	0	0	0	0
AC_lincRNA.17454.1	1533	100.26	0	26.35	0	0	0	0
AC_lincRNA.17455.1	1289	24.34	0	0	0	0	0	0
AC_lincRNA.17462.1	714	221.01	167.35	223.36	0	0	0	0
AC_lincRNA.17489.1	1774	0	0	24.37	0	0	0	0
AC_lincRNA.17489.2	3604	4.02	0	0	0	0	0	0
AC_lincRNA.17489.3	3879	0	0	122.01	0	0	0	0
AC_lincRNA.17498.1	962	0	0	44.61	0	0	0	0
AC_lincRNA.17503.1	531	0	0	0	0	0	0	67.19
AC_lincRNA.17504.1	647	27.86	126.46	0	0	0	0	0
AC_lincRNA.17513.1	967	0	0	66.52	103.31	0	0	0
AC_lincRNA.17517.1	940	0	39.93	0	0	0	0	0
AC_lincRNA.17534.1	1234	767.3	0	67.08	156.21	0	0	0
AC_lincRNA.17535.1	687	309.46	175.69	368.26	0	0	0	2080.73
AC_lincRNA.17540.1	444	0	0	360.33	0	0	0	0
AC_lincRNA.17555.1	660	0	123.27	0	0	0	0	0
AC_lincRNA.17564.1	1215	0	0	34.13	0	0	0	0
AC_lincRNA.17565.1	828	0	0	0	0	0	0	0
AC_lincRNA.1757.1	1362	91.51	0	300.35	0	0	0	0
AC_lincRNA.17570.1	674	0	717.34	0	159.94	10164.4	876.39	198.18
AC_lincRNA.17572.1	1343	0	79.49	0	0	0	0	0
AC_lincRNA.17576.1	1192	13.3	0	52.32	0	0	0	0
AC_lincRNA.1758.1	646	0	0	36.18	0	0	0	0
AC_lincRNA.17582.1	1206	0	0	34.42	0	0	0	0
AC_lincRNA.17585.1	1092	0	0	19.27	89.75	0	0	0
AC_lincRNA.1759.1	824	82.22	0	53.59	0	0	0	0
AC_lincRNA.1760.1	505	38.97	0	0	0	0	0	0
AC_lincRNA.17611.1	608	0	0	0	0	0	0	0
AC_lincRNA.17615.1	2145	1974.31	0	494.53	0	0	0	66.92
AC_lincRNA.17616.1	940	0	79.86	0	0	390.3	0	0
AC_lincRNA.17629.1	686	25.84	0	0	0	0	0	145.43
AC_lincRNA.17636.2	1254	0	0	312.94	0	0	0	0
AC_lincRNA.17680.1	884	0	0	0	0	0	0	0
AC_lincRNA.17703.1	1405	44.19	0	14.51	202.66	0	0	21.15
AC_lincRNA.17717.1	1304	12.01	0	204.94	0	0	0	0
AC_lincRNA.17717.2	911	36.42	0	0	0	0	0	0
AC_lincRNA.1773.1	1104	0	0	0	0	0	0	0
AC_lincRNA.17733.1	1207	0	0	0	0	0	0	0
AC_lincRNA.17734.1	1226	0	0	0	0	0	0	0
AC_lincRNA.17738.1	1318	0	0	31.15	0	0	0	0
AC_lincRNA.17739.1	829	0	0	0	0	0	0	0
AC_lincRNA.17741.1	1109	0	0	37.86	0	0	0	0
AC_lincRNA.17744.1	679	0	178.32	33.97	0	0	0	0
AC_lincRNA.17746.1	1538	0	0	13.13	0	0	0	0
AC_lincRNA.17747.1	962	0	0	44.61	0	0	0	0
AC_lincRNA.1776.1	1043	15.52	0	243.72	0	0	0	0
AC_lincRNA.17761.1	691	0	0	66.47	0	0	0	0
AC_lincRNA.17764.1	555	34.17	0	44.07	0	0	0	0
AC_lincRNA.17779.1	1085	0	0	38.82	0	0	0	0
AC_lincRNA.17782.1	1105	14.51	0	209.09	0	0	0	0
AC_lincRNA.17785.1	1376	0	0	59.39	0	0	0	0
AC_lincRNA.17808.1	1303	12.02	54.82	31.56	0	0	0	22.99
AC_lincRNA.17814.1	1356	0	26.21	0	0	0	0	0
AC_lincRNA.17827.1	1310	59.76	0	329.36	0	0	264.87	68.55
AC_lincRNA.17828.1	701	25.13	0	0	0	0	0	0
AC_lincRNA.17829.1	1263	24.91	0	0	228.27	0	138.01	23.8
AC_lincRNA.17830.1	1859	24.34	0	42.72	0	182.45	0	15.6
AC_lincRNA.17835.1	1252	0	0	0	0	0	0	0
AC_lincRNA.17859.1	1136	146.36	71.55	0	0	0	0	0
AC_lincRNA.17860.1	890	387.24	160.47	0	0	0	0	0
AC_lincRNA.17870.1	456	90.38	0	0	270.13	0	0	0
AC_lincRNA.17880.1	1572	6617.88	756.33	3344.78	2804.8	5252.33	2918.55	4654.03
AC_lincRNA.17900.1	560	0	0	43.55	0	0	0	188
AC_lincRNA.17901.1	377	0	0	0	0	0	0	109.01
AC_lincRNA.17917.1	519	37.5	0	96.47	226.52	0	413.71	0
AC_lincRNA.17924.1	1632	0	0	61.52	0	0	0	0
AC_lincRNA.17925.1	1103	0	0	38.1	0	0	0	0
AC_lincRNA.17926.1	1747	0	0	0	0	0	0	0
AC_lincRNA.1793.1	1227	0	0	0	0	0	0	24.58
AC_lincRNA.17937.1	1635	0	0	0	0	0	0	0
AC_lincRNA.17939.1	809	0	0	0	0	0	0	0
AC_lincRNA.17940.1	1678	18.15	0	71.62	0	0	0	17.42
AC_lincRNA.17956.1	801	21.28	0	304.95	258.47	0	0	40.17
AC_lincRNA.17957.1	450	46.09	0	176.7	0	0	0	84.18
AC_lincRNA.17958.1	876	19.08	0	124.53	0	0	0	72.27
AC_lincRNA.17959.1	386	117.06	0	148.19	0	0	1930.49	420.72
AC_lincRNA.17960.1	309	86.68	1160.89	0	0	0	0	150.31
AC_lincRNA.17962.1	1061	0	0	139.4	0	0	0	0
AC_lincRNA.17964.1	609	0	0	234.13	1820.9	0	333.19	0
AC_lincRNA.17965.1	2859	0	0	20.27	0	0	0	0
AC_lincRNA.17967.1	827	20.46	0	26.68	0	0	0	0
AC_lincRNA.17970.1	751	46.09	0	0	0	0	0	0
AC_lincRNA.17971.1	812	0	0	81.81	0	0	0	79.05
AC_lincRNA.17972.1	768	22.41	0	58.35	0	0	0	0
AC_lincRNA.17973.1	634	0	0	74.11	0	0	0	0
AC_lincRNA.17976.1	1172	27.13	0	17.78	0	0	0	0
AC_lincRNA.17978.1	5082	10.85	198.47	14.35	0	0	0	0
AC_lincRNA.17979.1	3804	23.33	139.98	25.78	0	0	42.13	22.02
AC_lincRNA.1799.1	1941	0	0	40.78	0	0	0	0
AC_lincRNA.1799.2	785	0	0	0	0	0	0	164.62
AC_lincRNA.18034.1	701	50.27	0	32.65	0	0	0	0
AC_lincRNA.18043.1	1514	0	69.56	13.36	0	0	0	0
AC_lincRNA.18044.1	1045	0	0	0	0	0	0	29.47
AC_lincRNA.18045.1	988	0	0	0	0	0	0	0
AC_lincRNA.18052.1	572	0	0	0	0	0	2173.01	0
AC_lincRNA.18054.1	1278	12.29	0	0	0	0	0	0
AC_lincRNA.18063.1	1043	0	282.79	0	0	0	0	0
AC_lincRNA.18087.1	832	0	0	164.86	123.45	0	0	0
AC_lincRNA.18095.1	1417	0	0	129.35	133.83	0	0	0
AC_lincRNA.18096.1	1556	9.86	0	421.13	890.36	0	0	0
AC_lincRNA.18096.2	1653	0	0	28.04	691.73	0	0	0
AC_lincRNA.18096.3	798	0	0	0	0	0	0	0
AC_lincRNA.18098.1	568	66.22	0	0	0	0	0	0
AC_lincRNA.18112.1	495	0	0	0	0	0	0	0
AC_lincRNA.18113.1	482	0	0	53.42	0	0	0	0
AC_lincRNA.18119.1	697	0	0	65.76	0	0	0	0
AC_lincRNA.18120.1	1743	0	19.86	11.45	0	0	0	0
AC_lincRNA.18123.1	514	0	0	0	0	0	0	0
AC_lincRNA.18135.1	1595	0	0	25.23	0	0	0	0
AC_lincRNA.18145.1	594	0	0	120.91	0	0	0	0
AC_lincRNA.18147.1	1067	0	0	39.57	0	0	0	0
AC_lincRNA.18148.1	1249	0	0	33.09	0	0	279.53	0
AC_lincRNA.18150.1	1518	0	0	39.96	0	0	0	0
AC_lincRNA.18157.1	1259	12.5	0	131.18	0	0	138.51	23.88
AC_lincRNA.18164.1	954	0	0	0	0	0	0	0
AC_lincRNA.18165.1	731	0	0	61.99	144.53	0	0	0
AC_lincRNA.18176.2	452	0	0	117.05	0	0	0	0
AC_lincRNA.18178.1	934	0	0	23.09	0	0	0	0
AC_lincRNA.18195.1	928	0	0	186.13	0	0	0	0
AC_lincRNA.18201.1	1175	0	0	53.18	0	0	0	0
AC_lincRNA.18231.1	656	0	0	0	0	0	0	0
AC_lincRNA.18265.1	817	0	0	297.76	4164.05	0	459.64	0
AC_lincRNA.18275.1	757	0	0	148.46	415.33	0	0	0
AC_lincRNA.1829.1	4520	136.65	0	158.65	0	1.24	0	0
AC_lincRNA.1830.1	4017	19.87	98.85	0.03	94.31	299.69	0	14.92
AC_lincRNA.1831.1	3523	106.53	281.38	299.69	0	1949.82	410.71	205.48
AC_lincRNA.1831.2	2200	77.89	0	171.72	29.96	7661.53	0	0
AC_lincRNA.18315.1	1123	0	0	18.66	0	0	0	0
AC_lincRNA.18316.1	1828	0	0	76.14	0	0	0	15.88
AC_lincRNA.18320.1	438	192.01	216.64	61.26	0	0	0	0
AC_lincRNA.18321.1	297	6090.93	0	1155.44	0	1923.32	4096.7	4188.08
AC_lincRNA.18337.1	1260	0	0	0	0	0	0	0
AC_lincRNA.18353.1	1152	0	0	0	0	0	0	0
AC_lincRNA.18368.1	673	0	0	0	0	506.38	585.37	0
AC_lincRNA.18373.1	443	0	0	180.76	0	0	0	0
AC_lincRNA.18376.1	818	20.74	0	27.03	0	0	0	0
AC_lincRNA.18382.1	563	0	151.86	0	0	0	0	0
AC_lincRNA.18383.1	1015	0	0	167.67	0	0	0	0
AC_lincRNA.18392.1	1222	2677.55	1494.57	5062.71	4582.95	5784.05	2005.83	2164.89
AC_lincRNA.18393.1	744	348.36	651.34	2199.24	3175.08	0	0	1550.75
AC_lincRNA.18398.1	1913	0	0	62.14	0	0	0	0
AC_lincRNA.18402.1	1102	14.56	0	0	0	0	0	0
AC_lincRNA.18403.1	954	0	0	0	0	0	0	0
AC_lincRNA.1841.1	434	0	0	0	0	0	0	0
AC_lincRNA.18430.1	721	72.77	165.32	63.05	0	0	0	0
AC_lincRNA.18487.1	1878	88.06	216.68	2862.82	0	0	0	231.42
AC_lincRNA.18498.1	1370	226.38	25.92	3118.28	2917.89	1835.54	1504.98	478.41
AC_lincRNA.185.1	712	24.64	0	64.04	0	0	0	0
AC_lincRNA.18502.1	683	25.98	0	33.72	0	0	0	0
AC_lincRNA.18528.1	1497	10.29	0	0	0	0	0	0
AC_lincRNA.1853.1	675	0	0	68.45	0	0	0	0
AC_lincRNA.18530.1	723	24.17	0	157.09	0	0	0	136.36
AC_lincRNA.18531.1	731	23.84	54.17	123.98	0	0	0	0
AC_lincRNA.18532.1	1037	15.63	0	20.45	0	0	0	89.18
AC_lincRNA.18533.1	1098	20.01	13.57	0	0	0	0	27.85
AC_lincRNA.18534.1	1460	38.43	86.73	0	0	0	0	0
AC_lincRNA.18543.1	1964	15.29	0	20.13	0	0	0	176.37
AC_lincRNA.18544.1	2095	0	0	0	0	160.5	0	123.6
AC_lincRNA.18551.1	546	314.51	0	2387.39	210.31	0	1157.22	323.86
AC_lincRNA.18552.3	688	51.48	0	803.98	311.72	567.61	569.15	193.21
AC_lincRNA.18588.1	860	0	0	50.91	118.65	0	0	0
AC_lincRNA.18610.1	753	0	0	59.77	0	0	0	86.53
AC_lincRNA.18611.1	1857	0	0	0	0	0	0	0
AC_lincRNA.18612.1	1072	15.03	0	19.68	0	0	0	0
AC_lincRNA.18614.1	1955	0	35.08	0	0	0	0	29.55
AC_lincRNA.18615.1	1425	0	24.8	0	0	0	0	0
AC_lincRNA.1862.1	859	58.63	0	0	0	0	0	36.98
AC_lincRNA.18624.1	1898	0	27.48	14.45	0	2.29	0	0.02
AC_lincRNA.18625.2	1916	0	6.06	3.16	0	1.47	0	0.01
AC_lincRNA.18625.3	1727	0	123.3	84.57	0	193.39	0	33.73
AC_lincRNA.18627.1	2572	0	0	98.18	0	0	0	0
AC_lincRNA.18628.1	2211	0	0	168.48	0	0	0	0
AC_lincRNA.18642.1	288	99.77	443.76	0	0	0	0	340.46
AC_lincRNA.18643.1	559	33.84	76.67	43.65	0	0	0	0
AC_lincRNA.18644.1	2181	0	0	35.99	0	0	75.74	0
AC_lincRNA.18645.1	810	0	0	0	0	0	0	0
AC_lincRNA.18648.1	684	0	0	201.97	0	0	0	0
AC_lincRNA.18658.1	683	0	0	67.45	0	0	0	0
AC_lincRNA.18668.1	1148	0	0	0	0	0	3839.83	0
AC_lincRNA.18669.1	1937	0	0	0	0	0	175.85	0
AC_lincRNA.18670.1	204	0	0	0	0	0	16093.4	0
AC_lincRNA.18684.1	1058	15.26	0	39.96	0	0	0	0
AC_lincRNA.18685.1	1988	7.55	0	9.94	0	0	0	0
AC_lincRNA.18686.1	909	0	0	0	0	0	0	0
AC_lincRNA.18687.1	796	0	0	0	0	0	0	0
AC_lincRNA.18693.1	1496	0	0	27.07	0	0	0	39.48
AC_lincRNA.18694.1	1375	11.32	0	44.58	0	0	0	0
AC_lincRNA.18696.1	979	0	0	87.42	0	372.3	555.29	285.8
AC_lincRNA.18697.1	565	66.7	0	0	0	0	0	0
AC_lincRNA.1871.1	1159	0	0	342.06	754.67	0	0	0
AC_lincRNA.18717.1	378	0	0	76.56	0	0	0	108.57
AC_lincRNA.18719.1	937	88.04	0	23	0	0	389.86	33.41
AC_lincRNA.18727.1	832	0	0	26.48	0	0	0	0
AC_lincRNA.1873.1	1719	0	20.17	81.39	324.74	0	195.98	0
AC_lincRNA.18757.1	840	0	0	314.19	0	0	0	0
AC_lincRNA.1878.1	2131	0	0	119.54	0	0	0	0
AC_lincRNA.1878.2	2406	0	0	73.26	0	0	0	0
AC_lincRNA.18785.1	1553	0	0	64.95	0	0	0	0
AC_lincRNA.18789.1	592	0	0	161.9	0	0	0	0
AC_lincRNA.18790.1	1140	42	31.9	110.07	0	0	0	26.7
AC_lincRNA.1880.1	1095	0	0	76.83	268.41	0	0	0
AC_lincRNA.18812.1	1033	0	0	61.61	0	0	0	0
AC_lincRNA.18813.1	1370	0	0	44.76	0	0	0	0
AC_lincRNA.1882.1	426	0	0	63.81	0	0	0	0
AC_lincRNA.18836.1	1289	0	0	31.94	0	0	0	0
AC_lincRNA.18839.1	584	0	0	82.42	0	0	0	0
AC_lincRNA.18879.1	852	78.95	0	154.46	0	0	0	0
AC_lincRNA.1888.1	1099	0	0	0	0	0	0	0
AC_lincRNA.1889.1	2475	5.97	0	23.6	0	0	0	23
AC_lincRNA.18892.1	1027	47.41	35.99	0	0	0	0	0
AC_lincRNA.18898.1	1240	12.72	0	0	77.68	0	0	0
AC_lincRNA.18919.1	691	0	0	132.94	0	0	0	0
AC_lincRNA.18920.1	1192	13.3	0	34.88	0	0	0	0
AC_lincRNA.18929.1	2560	11.51	0	37.95	0	0	0	11.1
AC_lincRNA.18942.1	703	0	0	65.06	0	0	0	0
AC_lincRNA.18946.1	955	17.21	0	0	0	0	0	0
AC_lincRNA.18947.1	858	0	0	127.64	0	0	0	0
AC_lincRNA.18948.1	2146	0	0	64.08	0	0	0	0
AC_lincRNA.18955.1	2148	0	0	0	0	0	769.86	0
AC_lincRNA.18955.2	1947	7.72	0	0	0	0	0	0
AC_lincRNA.18964.1	808	0	0	0	0	0	0	39.76
AC_lincRNA.18966.1	571	0	0	169.78	0	0	0	0
AC_lincRNA.18967.1	398	0	0	212.03	0	0	0	0
AC_lincRNA.19003.1	731	0	0	185.97	0	0	0	0
AC_lincRNA.19004.1	1240	0	0	66.72	0	0	0	0
AC_lincRNA.19005.1	848	0	0	77.66	0	0	0	0
AC_lincRNA.19007.1	499	0	0	356.36	0	0	0	0
AC_lincRNA.19008.1	1400	0	0	203.98	0	0	0	0
AC_lincRNA.19011.1	2365	0	0	198.1	0	0	0	0
AC_lincRNA.19011.2	2002	0	0	19.72	0	0	0	0
AC_lincRNA.19011.3	2945	0	0	0	0	0	0	0
AC_lincRNA.19012.1	627	0	0	37.59	0	0	0	0
AC_lincRNA.19020.1	1447	0	0	28.08	0	0	0	0
AC_lincRNA.19025.1	2597	0	0	22.43	0	0	188.64	32.03
AC_lincRNA.19026.1	854	0	0	51.34	0	0	0	37.23
AC_lincRNA.19030.3	747	0	0	60	0	0	0	0
AC_lincRNA.19030.4	1333	0	0	30.95	0	0	0	0
AC_lincRNA.19031.1	1146	0	0	0	0	0	0	0
AC_lincRNA.19041.1	1680	0	20.68	23.84	55.49	0	100.48	0
AC_lincRNA.19044.1	1036	502.82	37.84	0	177.92	0	346.47	93.62
AC_lincRNA.19045.1	574	74.09	0	201.72	26.4	0	0	233.91
AC_lincRNA.19045.2	562	792.31	604.18	312.72	809.39	0	1854.43	2245.76
AC_lincRNA.19046.1	546	104.84	0	0	0	0	1928.71	0
AC_lincRNA.19051.1	658	54.52	0	70.69	0	0	0	102.09
AC_lincRNA.19057.1	2354	75.51	14.37	280.51	0	0	0	116.77
AC_lincRNA.19057.2	3232	0	0	268.45	0	0	49.94	11.92
AC_lincRNA.19060.1	639	0	64.25	403.54	0	622.61	0	52.95
AC_lincRNA.19062.1	3280	4.43	0	76.07	0	0	0	0
AC_lincRNA.19068.1	298	0	856.16	902.47	0	985.97	0	1120.87
AC_lincRNA.19086.1	904	55.13	0	24	0	0	203.42	0
AC_lincRNA.19087.1	445	187.47	105.79	119.72	0	0	0	0
AC_lincRNA.19093.5	2544	28.97	0	0	0	0	0	89.38
AC_lincRNA.19095.1	797	64.23	0	0	0	0	0	0
AC_lincRNA.19096.1	488	0	0	52.51	0	0	0	0
AC_lincRNA.19097.1	863	0	0	0	0	0	0	0
AC_lincRNA.19103.1	1238	12.74	87.13	417.75	77.82	0	0	121.68
AC_lincRNA.19108.1	905	0	0	47.93	0	0	0	0
AC_lincRNA.19109.1	619	0	0	152.84	0	0	0	0
AC_lincRNA.19110.1	417	207.05	116.68	526.92	0	0	1709.21	281.51
AC_lincRNA.19123.1	1231	51.29	58.46	67.27	0	573.66	0	24.49
AC_lincRNA.19137.1	913	18.16	0	23.72	0	0	0	0
AC_lincRNA.19164.1	1835	543.17	544.72	834.06	403.36	185.02	638.8	300.67
AC_lincRNA.1922.1	1333	0	0	15.38	33.94	0	0	0
AC_lincRNA.1922.2	1316	0	0	0	474.21	0	0	0
AC_lincRNA.19228.1	482	0	0	0	0	0	455.44	0
AC_lincRNA.1923.1	1024	0	0	0	0	0	0	30.16
AC_lincRNA.19307.1	1133	0	0	36.95	0	0	0	0
AC_lincRNA.19313.1	1184	13.41	0	35.15	0	0	0	25.58
AC_lincRNA.19315.1	4362	6.59	0	91.39	0	0	0	25.49
AC_lincRNA.19319.1	3480	0	0	97.25	0	0	0	40.26
AC_lincRNA.19330.1	644	0	0	0	0	0	0	0
AC_lincRNA.19331.1	1240	0	0	33.36	0	0	0	0
AC_lincRNA.19341.1	814	0	0	54.38	0	0	0	0
AC_lincRNA.19345.1	1013	0	36.57	0	0	0	0	0
AC_lincRNA.19346.1	974	16.82	0	0	0	0	0	0
AC_lincRNA.19348.1	1569	0	0	77.07	0	0	0	0
AC_lincRNA.19352.1	1179	0	0	17.66	0	0	0	0
AC_lincRNA.19353.1	1256	0	85.72	16.44	0	0	0	0
AC_lincRNA.19354.1	1683	0	0	23.8	0	0	0	0
AC_lincRNA.19356.1	1449	0	0	126.19	0	0	0	20.44
AC_lincRNA.1939.1	1301	0	27.46	15.81	0	0	0	0
AC_lincRNA.1940.1	1192	13.3	0	0	0	0	0	0
AC_lincRNA.1940.2	477	0	0	0	0	0	0	0
AC_lincRNA.19407.1	898	0	42.15	96.74	0	0	0	0
AC_lincRNA.19408.1	638	141.86	965.74	147.03	1371.97	0	313.53	318.31
AC_lincRNA.19409.1	1214	13.03	0	119.58	0	0	0	0
AC_lincRNA.19410.1	983	16.64	0	21.75	0	0	0	0
AC_lincRNA.19413.1	558	0	76.85	0	0	0	0	0
AC_lincRNA.1942.1	848	0	0	51.78	0	0	219.66	0
AC_lincRNA.19420.1	2272	13.07	14.92	0	0	0	0	37.77
AC_lincRNA.19443.1	1537	0	0	13.14	0	0	0	0
AC_lincRNA.19444.1	479	42.04	0	53.89	0	0	0	0
AC_lincRNA.19445.1	1987	7.55	0	99.42	0	0	0	29.05
AC_lincRNA.19452.2	1897	71.44	0	32.72	0	171.16	0	259.46
AC_lincRNA.19452.3	2032	0	0	105.48	0	6.84	0	0
AC_lincRNA.19453.2	733	237.33	0	278.01	144.04	0	0	0
AC_lincRNA.19458.1	498	0	0	51.05	0	0	0	0
AC_lincRNA.19510.1	525	0	167.05	0	0	0	0	136.42
AC_lincRNA.19516.1	1058	15.26	0	19.98	0	0	0	0
AC_lincRNA.19517.1	592	0	0	0	0	0	0	0
AC_lincRNA.19518.1	1009	0	0	0	0	0	0	61.34
AC_lincRNA.19518.2	1503	0	0	83.87	0	0	0	0
AC_lincRNA.19519.1	2036	0	0	46.21	0	0	0	14.15
AC_lincRNA.19525.1	485	908.35	1306.88	370.73	0	0	455.27	0
AC_lincRNA.19527.1	905	0	0	71.89	0	0	0	0
AC_lincRNA.19528.1	1190	0	0	0	0	297.96	0	0
AC_lincRNA.19532.1	2944	16.9	0	0	0	0	0	0
AC_lincRNA.19532.2	4187	55.92	0	0	0	0	0	0
AC_lincRNA.19533.1	1162	45.53	31.21	17.87	250.82	0	0	0
AC_lincRNA.19536.1	1744	8345.39	29173.1	3135.94	106.56	3909.55	578.73	46736.1
AC_lincRNA.1956.1	646	0	0	0	0	0	0	0
AC_lincRNA.19560.1	1646	74.15	0	85.33	0	0	822.08	71.15
AC_lincRNA.19561.1	498	0	0	0	0	0	0	0
AC_lincRNA.19562.1	749	0	0	0	0	0	511.52	0
AC_lincRNA.19563.1	847	0	0	77.77	120.83	0	0	0
AC_lincRNA.19564.1	1013	0	0	0	0	0	0	61.07
AC_lincRNA.19565.1	856	0	0	0	0	0	0	0
AC_lincRNA.19567.1	734	0	53.89	0	0	0	0	0
AC_lincRNA.19568.1	900	203.23	672.68	24.12	337.23	410.66	0	105.03
AC_lincRNA.1957.1	626	0	0	0	0	0	0	0
AC_lincRNA.19571.1	907	18.3	0	23.9	0	0	0	0
AC_lincRNA.19572.1	2846	10.29	35.26	13.58	0	0	0	19.86
AC_lincRNA.19574.1	1585	28.99	44.09	0	0	0	0	0
AC_lincRNA.19575.1	1285	0	0	0	0	0	0	0
AC_lincRNA.19576.1	1242	25.39	0	66.6	0	0	0	24.25
AC_lincRNA.19577.1	659	0	0	0	0	0	0	0
AC_lincRNA.19578.1	1804	8.38	0	22.07	0	0	0	16.11
AC_lincRNA.19579.1	683	0	0	33.72	0	0	0	0
AC_lincRNA.1958.1	1207	0	29.89	0	0	0	0	225.32
AC_lincRNA.19580.1	1930	0	0	0	0	0	0	0
AC_lincRNA.19583.1	472	257.7	485.29	220.09	0	0	0	787.68
AC_lincRNA.19585.1	1622	329.7	494.32	359.21	288.32	211.5	313.29	216.89
AC_lincRNA.1959.1	604	30.49	0	0	0	0	0	0
AC_lincRNA.1960.1	1680	27.19	0	11.92	0	0	0	130.48
AC_lincRNA.1960.2	845	0	45.35	0	242.35	0	0	169.68
AC_lincRNA.19608.1	1113	0	32.79	0	0	0	0	0
AC_lincRNA.19609.1	1179	0	0	17.66	0	0	0	0
AC_lincRNA.19610.1	1567	0	0	64.32	0	0	108.47	0
AC_lincRNA.19649.1	1160	27.45	31.27	17.99	0	306.67	0	0
AC_lincRNA.1966.1	1111	2783.68	1314.41	3871.41	2815.86	2576.29	1437.87	2143.8
AC_lincRNA.19674.1	3018	0	0	63.83	0	0	0	18.68
AC_lincRNA.19675.1	650	27.69	0	0	0	0	0	0
AC_lincRNA.19683.1	1958	0	0	0	0	0	0	0
AC_lincRNA.19686.1	932	0	121	0	0	0	0	0
AC_lincRNA.19688.1	551	0	78.18	44.5	0	0	0	0
AC_lincRNA.19697.1	877	19.06	0	49.74	0	0	0	0
AC_lincRNA.19699.1	831	20.34	0	106.09	0	0	0	0
AC_lincRNA.1970.1	795	64.43	0	83.93	0	0	0	121.61
AC_lincRNA.1972.1	1541	9.97	0	39.3	0	0	0	0
AC_lincRNA.19748.1	1048	0	0	0	0	0	0	0
AC_lincRNA.19749.1	1184	13.41	0	0	0	599.32	0	0
AC_lincRNA.19753.1	782	0	99.66	0	0	0	0	0
AC_lincRNA.19754.1	3376	8.6	117.9	17.03	0	0	0	8.31
AC_lincRNA.19755.1	1094	14.68	0	0	0	0	0	0
AC_lincRNA.19757.1	1530	10.05	22.92	0	0	0	0	0
AC_lincRNA.19758.1	1032	0	0	0	0	0	0	0
AC_lincRNA.1976.1	1120	0	0	0	0	0	0	0
AC_lincRNA.19760.1	997	83.16	447.08	106.99	0	0	0	93.29
AC_lincRNA.19765.1	764	0	102.56	0	0	0	0	0
AC_lincRNA.19766.1	906	0	0	0	0	0	0	0
AC_lincRNA.19767.1	1270	106.55	104.4	273.34	367.31	663.58	0	86.8
AC_lincRNA.19768.1	401	5750.49	9738.56	2666.71	8220.33	8943.71	12716.8	6292.23
AC_lincRNA.1977.1	1715	17.72	40.44	34.97	0	0	0	0
AC_lincRNA.19778.1	393	56.85	255.93	504.43	0	0	0	102.39
AC_lincRNA.19791.1	1828	41.32	0	43.51	0	0	0	31.76
AC_lincRNA.19793.1	603	30.56	0	118.57	0	0	0	0
AC_lincRNA.19794.1	795	0	0	111.9	0	0	0	40.54
AC_lincRNA.19795.1	3789	3.81	34.85	40.28	0	0	0	7.37
AC_lincRNA.19796.1	4218	0	0	0	0	0	0	0
AC_lincRNA.1980.1	3224	13.54	10.31	65.52	0	0	0	17.43
AC_lincRNA.1981.1	1005	64.84	332.19	63.6	0	0	0	92.44
AC_lincRNA.19810.1	735	47.35	0	0	143.56	0	785.54	44.55
AC_lincRNA.1982.1	1584	87.02	0	101.7	0	0	0	0
AC_lincRNA.19821.1	1228	0	0	0	0	0	0	0
AC_lincRNA.19823.1	820	41.36	0	0	0	0	0	0
AC_lincRNA.19838.1	994	16.42	0	21.47	0	0	0	31.2
AC_lincRNA.19839.1	1648	9.26	0	0	0	0	0	0
AC_lincRNA.19844.1	1442	0	24.47	0	0	0	0	0
AC_lincRNA.19846.1	770	0	0	0	0	0	247.15	0
AC_lincRNA.19853.1	1038	0	0	0	0	0	0	0
AC_lincRNA.19858.1	1203	381.78	60.01	4283.89	160.77	5888.26	1312.65	1155.93
AC_lincRNA.19882.1	1230	12.84	0	16.83	0	0	0	0
AC_lincRNA.19883.1	1337	11.68	0	45.99	0	0	0	22.34
AC_lincRNA.19896.1	1121	0	0	0	348.4	0	0	0
AC_lincRNA.19903.1	326	313.44	175.32	293.19	0	0	0	146.51
AC_lincRNA.19922.1	1223	4986.83	3121.32	2134.59	157.8	1733.62	2003.96	4958.57
AC_lincRNA.19955.1	1776	0	0	67.33	0	0	0	0
AC_lincRNA.19984.1	1392	0	0	14.66	0	0	0	0
AC_lincRNA.19993.1	1492	805.88	306.32	4100.8	505.65	1390.4	2977.56	1720.44
AC_lincRNA.20001.1	656	0	124.23	0	0	0	0	0
AC_lincRNA.20002.1	913	0	0	0	0	0	0	0
AC_lincRNA.2001.1	1379	0	25.72	29.62	0	0	0	0
AC_lincRNA.20016.1	1821	1122.71	473.51	720.85	559.23	186.56	460.1	829.28
AC_lincRNA.20037.1	1219	12.97	0	34.01	0	0	0	0
AC_lincRNA.20038.1	1227	0	29.34	0	0	0	0	0
AC_lincRNA.20039.1	841	60.15	0	0	243.73	0	0	0
AC_lincRNA.2004.1	2399	0	0	32.52	0	0	0	0
AC_lincRNA.20054.1	1095	0	0	38.41	0	0	0	0
AC_lincRNA.20062.1	898	0	42.15	72.55	0	0	0	35.1
AC_lincRNA.20067.1	950	0	0	0	0	0	0	0
AC_lincRNA.20068.1	1343	0	52.99	0	0	0	0	0
AC_lincRNA.2009.1	3016	285.55	465.75	287.42	29.72	0	0	93.45
AC_lincRNA.2009.2	1858	0	461.01	0	0	0	270.09	46.83
AC_lincRNA.20139.1	1000	0	0	127.94	198.69	0	0	0
AC_lincRNA.20148.1	951	0	0	45.22	0	0	0	0
AC_lincRNA.20149.1	2811	5.21	23.81	0	0	0	0	0
AC_lincRNA.20152.1	1985	0	17.25	9.95	0	0	0	0
AC_lincRNA.20158.1	1399	0.53	0	55.69	0	0	0	0
AC_lincRNA.20158.2	1379	22.02	0	106.34	0	0	0	0
AC_lincRNA.20161.1	760	22.71	0	88.65	0	0	502.35	85.57
AC_lincRNA.20163.1	440	0	0	0	0	1026.58	0	0
AC_lincRNA.20165.1	1121	0	0	0	0	0	0	0
AC_lincRNA.20166.1	1033	0	0	0	0	0	0	0
AC_lincRNA.20167.1	671	0	0	0	0	0	0	0
AC_lincRNA.20168.1	1914	1941.81	3553.04	393.3	0	1768.16	261.53	1118.64
AC_lincRNA.20174.1	640	0	0	36.61	0	0	0	0
AC_lincRNA.20182.1	1404	0	0	14.52	1216.9	0	0	21.17
AC_lincRNA.20185.1	1045	0	0	20.27	0	0	0	58.93
AC_lincRNA.20203.1	586	0	0	82.12	0	0	0	0
AC_lincRNA.20204.1	2359	0	14.34	165.53	0	0	0	0
AC_lincRNA.20210.1	917	0	0	0	0	0	0	34.26
AC_lincRNA.20211.1	947	0	0	22.72	0	0	0	0
AC_lincRNA.20237.1	1230	0	0	33.67	0	0	0	0
AC_lincRNA.20238.1	1047	0	0	0	0	0	0	0
AC_lincRNA.20240.1	750	0	0	30.03	0	0	0	0
AC_lincRNA.20249.1	1150	0	0	0	0	0	0	0
AC_lincRNA.20261.1	625	58.29	0	0	0	0	0	0
AC_lincRNA.20267.1	905	0	0	119.82	0	0	0	0
AC_lincRNA.20268.1	710	0	0	96.4	0	0	0	0
AC_lincRNA.20276.1	759	0	0	0	0	0	0	0
AC_lincRNA.20278.1	1471	0	0	27.58	0	0	0	0
AC_lincRNA.20282.1	877	0	0	49.74	231.83	0	0	0
AC_lincRNA.20289.1	875	0	43.48	0	0	0	0	0
AC_lincRNA.2030.1	501	433.53	0	151.88	0	0	434.71	217.86
AC_lincRNA.2031.1	283	0	0	0	0	0	0	0
AC_lincRNA.2032.1	2084	7.17	32.74	0	0	0	0	0
AC_lincRNA.20341.1	746	46.48	0	30.23	281.91	0	0	0
AC_lincRNA.20344.1	997	0	0	64.19	0	0	0	0
AC_lincRNA.20352.1	623	0	0	75.79	0	0	0	0
AC_lincRNA.20355.1	980	0	38.02	0	0	0	184.87	0
AC_lincRNA.20358.1	1773	8.54	19.5	0	0	0	0	0
AC_lincRNA.20359.1	370	0	141.04	0	0	0	0	0
AC_lincRNA.20373.1	687	0	117.13	0	0	0	0	0
AC_lincRNA.20376.1	2362	683.45	1331.63	322.35	2384.76	282.55	1182.34	1377.48
AC_lincRNA.20377.1	1899	7.93	0	52.19	0	0	0	15.24
AC_lincRNA.2038.1	392	143.87	128.47	321.03	1692.92	0	0	719.44
AC_lincRNA.20386.1	1318	0	0	15.58	0	265.77	0	0
AC_lincRNA.20397.1	618	29.58	67.1	0	0	0	0	0
AC_lincRNA.20405.1	4634	538.34	381.85	515.17	836.88	419.74	824.07	359.31
AC_lincRNA.20408.1	1292	0	0	15.93	0	0	0	0
AC_lincRNA.20415.1	574	0	72.98	0	0	0	0	0
AC_lincRNA.20417.1	1037	0	0	81.78	0	0	0	0
AC_lincRNA.20430.1	1664	18.32	0	0	0	0	0	0
AC_lincRNA.20437.1	2499	118.09	13.49	257.13	398.54	0	196.5	170.77
AC_lincRNA.20439.1	1779	0	0	0	0	0	0	0
AC_lincRNA.20440.1	1455	10.62	24.23	0	0	0	0	0
AC_lincRNA.20441.1	4889	679.17	327.89	537.82	1727.88	794.47	747.27	634.77
AC_lincRNA.20448.1	642	0	0	0	0	0	0	0
AC_lincRNA.20456.1	1565	9.8	0	12.88	0	0	0	0
AC_lincRNA.20457.1	776	22.13	0	0	0	0	0	0
AC_lincRNA.20458.1	434	0	0	0	0	0	0	0
AC_lincRNA.20461.1	462	0	0	56.72	0	0	0	0
AC_lincRNA.20467.1	926	0	0	23.33	0	0	0	0
AC_lincRNA.20478.1	1322	23.66	0	15.52	0	0	0	22.62
AC_lincRNA.20484.1	397	0	0	70.95	0	0	0	0
AC_lincRNA.20495.1	1373	0	25.85	0	0	761.93	0	21.69
AC_lincRNA.20499.1	687	0	0	66.96	0	0	0	48.39
AC_lincRNA.20519.1	1183	0	0	35.18	0	0	0	0
AC_lincRNA.20523.1	1123	99.72	1136	223.93	173.84	1272.53	0	298.68
AC_lincRNA.20535.1	946	34.82	0	0	0	0	0	33.04
AC_lincRNA.20546.1	1285	0	0	0	0	0	0	0
AC_lincRNA.20549.1	1130	14.14	32.23	0	86.31	0	470.03	26.96
AC_lincRNA.20550.1	1101	0	0	0	0	0	0	0
AC_lincRNA.20556.1	1282	12.25	0	0	0	0	0	0
AC_lincRNA.20557.1	419	51.38	0	0	0	0	0	0
AC_lincRNA.20570.1	368	0	142.31	0	0	0	0	0
AC_lincRNA.20579.1	1461	0	0	13.89	0	0	0	0
AC_lincRNA.20608.1	1919	0	0	103.21	0	0	0	0
AC_lincRNA.20609.1	2448	0	0	7.96	0	0	401.7	0
AC_lincRNA.20610.1	2095	7.13	0	28.18	0	0	0	13.72
AC_lincRNA.20614.1	1006	0	0	63.53	0	0	0	0
AC_lincRNA.20617.1	1219	0	0	31.38	158.38	0	0	24.76
AC_lincRNA.20644.1	849	0	0	77.55	0	0	0	0
AC_lincRNA.20660.1	548	69.54	0	134.48	0	0	0	0
AC_lincRNA.20661.1	636	56.98	0	110.72	0	0	0	0
AC_lincRNA.2068.1	1872	2768.62	735.24	201.42	49.34	1810.87	178.6	557.32
AC_lincRNA.20695.1	637	0	0	36.83	0	0	0	53.16
AC_lincRNA.20745.1	826	0	0	26.72	0	0	0	0
AC_lincRNA.20746.1	1938	7.76	0	20.42	95.06	0	0	0
AC_lincRNA.20747.1	1276	36.94	0	16.15	0	1102.14	0	47.06
AC_lincRNA.2077.1	515	0	0	0	0	0	0	0
AC_lincRNA.20785.1	1112	0	0	0	0	0	0	0
AC_lincRNA.20786.1	437	48.17	0	0	0	0	0	438.67
AC_lincRNA.20827.1	893	93.24	84.87	48.69	0	0	0	0
AC_lincRNA.20881.1	913	108.96	289.32	118.58	0	403.81	0	309.88
AC_lincRNA.2089.1	588	0	573.18	40.84	0	0	0	0
AC_lincRNA.20890.1	721	0	110.21	0	0	0	0	0
AC_lincRNA.20892.1	1857	24.37	0	21.39	49.77	0	0	15.62
AC_lincRNA.20897.1	1793	0	0	98.71	51.7	0	0	0
AC_lincRNA.20898.1	994	1.32	0	138.32	0	0	0	0
AC_lincRNA.20898.2	985	15.27	0	296.67	0	0	0	0
AC_lincRNA.20904.1	1166	0	0	71.52	0	0	0	0
AC_lincRNA.20911.1	661	0	0	105.43	0	0	0	0
AC_lincRNA.20917.1	1227	0	0	16.88	0	0	0	0
AC_lincRNA.20918.1	1589	9.64	0	50.67	0	0	0	0
AC_lincRNA.20925.1	3590	560.53	985.98	53.25	272.52	91.09	0	132.52
AC_lincRNA.20928.1	2574	888.12	574.67	83.01	70.23	129	0	77.25
AC_lincRNA.20933.1	1580	48.48	88.48	12.75	0	0	0	55.79
AC_lincRNA.20941.1	542	0	0	45.49	0	0	0	0
AC_lincRNA.20952.1	1440	0	0	14.12	0	0	0	0
AC_lincRNA.20953.1	1155	0	0	18.07	0	0	0	0
AC_lincRNA.20959.1	1073	75.08	786.73	78.63	274.73	335.06	0	0
AC_lincRNA.20989.1	1395	11.14	0	0	0	0	0	0
AC_lincRNA.20992.1	1133	0	0	0	0	0	0	26.88
AC_lincRNA.21001.1	798	0	0	0	0	0	473.05	0
AC_lincRNA.21009.1	1346	0	0	0	70.86	0	0	0
AC_lincRNA.21018.1	1036	0	0	20.47	0	0	0	0
AC_lincRNA.21022.1	1440	0	73.54	0	0	0	0	0
AC_lincRNA.21024.1	626	0	0	150.65	0	0	321.38	0
AC_lincRNA.21026.1	723	0	0	0	0	0	0	0
AC_lincRNA.21034.1	1182	635.04	91.83	211.28	235.9	300.23	297.62	410.09
AC_lincRNA.21036.1	825	20.52	0	0	0	0	0	0
AC_lincRNA.21062.1	794	0	0	28.02	0	0	0	0
AC_lincRNA.21063.1	866	0	0	485.77	470.69	0	0	0
AC_lincRNA.21063.2	764	0	0	697.61	0	499.21	1247.74	170.07
AC_lincRNA.21073.1	3139	0	10.6	24.5	0	0	51.49	0
AC_lincRNA.21076.1	979	0	0	0	0	0	370.19	0
AC_lincRNA.21077.1	936	546.53	120.39	253.38	0	1176.73	0	66.9
AC_lincRNA.21081.1	3891	14.83	0	44.08	0	0	0	0
AC_lincRNA.21086.1	757	2692.74	3163.78	2197.28	6230.02	2019.27	8834.35	5631.79
AC_lincRNA.21087.1	1919	31.36	71.58	10.32	0	0	0	30.15
AC_lincRNA.21090.1	572	131.19	0	0	0	0	0	0
AC_lincRNA.21095.1	1491	0	0	27.17	0	0	0	0
AC_lincRNA.21096.1	1584	0	22.06	12.71	295.9	0	107.19	0
AC_lincRNA.21097.1	758	45.56	0	29.65	0	0	0	0
AC_lincRNA.21100.1	851	0	0	0	0	0	0	0
AC_lincRNA.21103.1	2448	0	0	39.78	0	0	0	11.63
AC_lincRNA.21105.1	840	0	0	104.73	0	0	0	0
AC_lincRNA.21117.1	1376	0	0	237.56	0	0	0	0
AC_lincRNA.21119.1	733	0	0	0	0	0	0	0
AC_lincRNA.21121.1	625	0	0	0	0	0	0	0
AC_lincRNA.21122.1	1093	14.7	0	19.25	0	0	0	28
AC_lincRNA.21134.1	796	0	48.76	55.87	0	0	0	40.48
AC_lincRNA.21141.1	802	0	0	0	0	0	0	80.23
AC_lincRNA.21148.1	1188	40.06	0	0	0	0	0	76.46
AC_lincRNA.21149.1	1354	23.03	0	0	0	0	127.61	0
AC_lincRNA.21158.1	761	0	0	59	0	0	0	85.44
AC_lincRNA.21158.2	955	0	0	0	0	0	0	32.68
AC_lincRNA.21160.1	2999	4.87	0	51.4	0	0	54.02	0
AC_lincRNA.21161.1	2613	0	0	37.14	0	0	0	21.72
AC_lincRNA.21166.1	1010	177.27	919.23	190.12	981.9	1878.77	1339.12	306.95
AC_lincRNA.21179.1	1212	0	0	17.11	0	0	0	74.76
AC_lincRNA.21180.1	1831	8.25	56.48	0	0	0	0	0
AC_lincRNA.21221.1	1465	21.09	88.06	0	0	0	0	0
AC_lincRNA.21223.1	852	0	0	128.71	0	0	0	37.34
AC_lincRNA.21224.1	1104	0	11.2	19.03	0	0	0	0
AC_lincRNA.21243.1	1880	0	3384.82	0	0	2884.12	0	0
AC_lincRNA.21247.1	2858	0	0	45.04	0	0	0	0.08
AC_lincRNA.21248.1	992	65.84	0	105.84	0	0	0	0
AC_lincRNA.21249.1	2623	11.22	0	17.92	34.42	0	0	54
AC_lincRNA.21255.1	618	8578.74	67.1	765.79	178.66	5846.26	1634.15	13971.8
AC_lincRNA.21257.1	1266	2624.36	2349	9239.56	6277.65	8061.09	19132.2	4984.57
AC_lincRNA.21282.1	1071	0	0	78.8	0	0	0	0
AC_lincRNA.21283.1	1318	11.87	0	0	0	0	0	0
AC_lincRNA.21287.1	1645	27.83	48.02	91.79	0	0	102.82	0
AC_lincRNA.21287.2	1747	0	0	33.32	0	0	0.01	0
AC_lincRNA.21288.1	3265	0	27.79	79.7	0	0	0	0
AC_lincRNA.21290.1	590	0	0	162.64	189.77	0	0	0
AC_lincRNA.2134.1	1273	0	0	16.19	0	0	0	0
AC_lincRNA.21341.1	2068	21.69	16.51	38.1	0	0	240.57	69.58
AC_lincRNA.21350.1	2103	0	81.06	0	0	0	0	0
AC_lincRNA.21352.1	1701	0	0	23.52	0	0	396.5	0
AC_lincRNA.2137.1	1460	0	96.56	0	0	0	0	0
AC_lincRNA.21374.1	2570	28.66	0	30.23	70.34	0	0	33.16
AC_lincRNA.21378.1	1177	0	0	17.69	0	0	0	0
AC_lincRNA.2138.1	1026	0	236.99	0	0	352.7	0	0
AC_lincRNA.2138.2	1136	0	173.69	0	0	0	0	0
AC_lincRNA.21381.1	963	17.05	0	0	0	0	0	0
AC_lincRNA.21383.1	2038	7.35	0	0	270.17	0	244.39	42.4
AC_lincRNA.21385.1	1451	0	0	28	130.37	0	0	0
AC_lincRNA.21386.1	501	0	445.77	0	0	0	0	0
AC_lincRNA.21387.1	568	33.11	0	42.74	0	0	0	0
AC_lincRNA.21388.1	5267	645.26	229.32	419.3	466.81	735.97	421.28	488.2
AC_lincRNA.21395.1	664	26.94	0	0	0	0	0	50.47
AC_lincRNA.21397.1	1378	0	0	163.06	0	0	0	43.21
AC_lincRNA.21402.1	1258	12.51	0	49.24	0	0	0	23.9
AC_lincRNA.21404.1	741	93.75	53.26	30.48	0	0	0	0
AC_lincRNA.21408.1	1078	0	0	58.66	0	0	0	0
AC_lincRNA.21417.1	462	0	0	0	0	0	0	0
AC_lincRNA.2142.1	1894	0	18.15	0	0	0	0	0
AC_lincRNA.21420.1	1008	0	73.56	0	0	0	0	0
AC_lincRNA.21434.1	1820	58.13	0	0	0	0	0	31.9
AC_lincRNA.21445.1	457	45.04	0	0	0	0	0	0
AC_lincRNA.21446.1	217	0	0	0	0	0	0	0
AC_lincRNA.21447.1	993	0	37.43	21.5	100.16	0	0	0
AC_lincRNA.2145.1	2464	41.96	0	39.51	0	0	0	34.67
AC_lincRNA.2146.1	875	0	0	74.82	0	0	0	0
AC_lincRNA.21463.1	1723	0	0	11.6	0	0	97.74	0
AC_lincRNA.21479.1	1022	0	0	20.79	0	0	352.01	0
AC_lincRNA.21489.1	1291	0	0	0	0	0	0	0
AC_lincRNA.21491.1	1552	0	0	52	0	0	0	0
AC_lincRNA.21499.1	1355	0	26.23	0	0	0	0	0
AC_lincRNA.2150.1	869	0	0	0	0	0	0	0
AC_lincRNA.2151.1	922	0	0	70.33	0	0	0	0
AC_lincRNA.21511.1	631	0	0	37.26	0	0	0	0
AC_lincRNA.2152.1	1615	0	0	24.89	0	0	0	0
AC_lincRNA.21537.1	1182	13.43	30.61	17.61	0	0	0	0
AC_lincRNA.21554.1	447	46.55	0	59.47	0	0	0	169.94
AC_lincRNA.21555.1	1115	0	0	0	0	0	0	0
AC_lincRNA.21556.1	1485	20.77	0	13.65	0	0	0	0
AC_lincRNA.2157.1	821	268.41	46.96	0	0	0	0	0
AC_lincRNA.21577.1	1395	22.27	0	14.62	0	0	0	0
AC_lincRNA.2159.1	1075	0	68.26	0	0	0	0	0
AC_lincRNA.21591.1	1123	14.25	0	37.32	0	0	0	54.31
AC_lincRNA.21592.1	1093	29.4	0	0	0	0	0	28
AC_lincRNA.21594.1	676	0	119.55	0	0	1160.32	0	246.82
AC_lincRNA.2160.1	639	84.94	0	0	0	0	0	0
AC_lincRNA.21608.1	1754	0	0	11.37	0	0	0	0
AC_lincRNA.2161.1	1079	26.26	0	0	0	0	0	0
AC_lincRNA.21616.1	3891	18.54	16.95	4.9	68.36	0	41.15	0
AC_lincRNA.2162.1	1818	18.62	0	10.94	0	0	0	0
AC_lincRNA.21620.1	1427	10.86	0	14.26	0	0	0	20.79
AC_lincRNA.21621.1	655	0	0	0	0	0	0	102.67
AC_lincRNA.21624.1	580	0	0	0	0	0	355.48	59.88
AC_lincRNA.21633.1	1280	1263.62	6244.91	547.25	149.91	823.72	0	648.9
AC_lincRNA.21649.1	831	0	0	53.05	989.03	0	225.12	0
AC_lincRNA.21652.1	711	0	0	32.08	0	0	0	0
AC_lincRNA.21659.1	1088	0	0	0	0	0	0	0
AC_lincRNA.21662.1	1101	0	0	19.09	0	0	0	0
AC_lincRNA.21671.1	1847	0	0	10.76	0	0	0	15.71
AC_lincRNA.21672.1	1474	20.94	0	0	0	0	0	0
AC_lincRNA.2168.1	679	26.18	0	0	0	0	0	196.37
AC_lincRNA.21696.1	699	0	0	0	0	0	0	0
AC_lincRNA.21700.1	2745	2260.94	988.96	1519.39	1181.15	1205.56	711.58	1062.31
AC_lincRNA.21715.1	2322	510.84	218.73	639.65	252.77	0	0	98.43
AC_lincRNA.21724.1	616	0	134.78	38.45	0	652.28	0	388.16
AC_lincRNA.21772.1	1383	0	25.64	14.76	0	0	0	0
AC_lincRNA.21777.1	1566	0	0	51.49	0	0	0	0
AC_lincRNA.21780.1	1025	1298.8	0	41.44	0	706.19	0	632.61
AC_lincRNA.21793.1	693	0	0	66.23	0	0	0	0
AC_lincRNA.21797.1	1169	0	0	53.49	0	0	0	0
AC_lincRNA.21798.1	948	0	79.06	0	0	0	0	0
AC_lincRNA.21810.1	697	25.32	115	0	0	0	0	0
AC_lincRNA.21811.1	471	0	0	0	0	0	0	0
AC_lincRNA.21821.1	699	0	0	0	0	0	0	0
AC_lincRNA.21822.1	1209	117.81	0	51.49	0	0	0	0
AC_lincRNA.21827.1	868	0	43.9	0	0	0	0	0
AC_lincRNA.21850.1	637	0	0	36.83	0	0	0	0
AC_lincRNA.21851.1	1742	26.13	0	11.46	0	391.44	0	83.65
AC_lincRNA.21854.1	1414	559.41	25.01	43.22	0	0	0	21
AC_lincRNA.21867.1	895	0	0	0	0	0	0	0
AC_lincRNA.21874.1	1604	0	43.51	0	0	0	0	0
AC_lincRNA.21879.1	420	0	0	0	0	0	0	0
AC_lincRNA.21888.1	1269	0	0	0	0	0	0	0
AC_lincRNA.21889.1	1505	102.33	46.68	67.23	313.02	0	340.28	98.06
AC_lincRNA.21892.1	1728	41262	3404.51	14973.5	10817	16591.2	5358.7	25614.8
AC_lincRNA.21905.1	1154	0	0	0	0	0	0	26.33
AC_lincRNA.21906.1	1498	1841.15	1360.78	3892.55	2013.68	1384.28	1254.15	1517.82
AC_lincRNA.21918.1	432	0	0	125.01	0	0	0	0
AC_lincRNA.21924.1	1103	0	0	0	0	0	0	0
AC_lincRNA.21956.1	992	213.97	1499.06	258.28	100.28	0	0	675
AC_lincRNA.21980.1	1219	0	0	17	0	0	0	0
AC_lincRNA.21981.1	921	0	0	23.47	0	0	0	0
AC_lincRNA.21982.1	645	0	0	145	0	0	0	0
AC_lincRNA.21983.1	1123	0	0	690.45	86.92	0	0	27.15
AC_lincRNA.21991.1	1280	0	0	0	0	0	0	0
AC_lincRNA.21992.1	464	0	0	56.37	0	0	0	0
AC_lincRNA.2203.1	498	0	0	0	0	0	0	0
AC_lincRNA.22049.1	833	1460.49	1153.42	2380.17	1725.81	899.97	2918.04	766.92
AC_lincRNA.2208.1	1213	13.04	0	0	0	0	0	0
AC_lincRNA.2214.1	659	190.43	1482.06	0	0	0	0	0
AC_lincRNA.2216.1	1469	0	0	0	0	0	0	0
AC_lincRNA.2225.1	533	0	0	46.53	0	0	0	0
AC_lincRNA.2232.1	4058	1119.36	2623.91	51.58	21.82	240.67	0	68.67
AC_lincRNA.2240.1	744	0	0	0	0	0	0	0
AC_lincRNA.2248.1	830	20.37	46.34	53.12	0	0	0	0
AC_lincRNA.2261.1	1010	0	0	42.16	0	0	0	0
AC_lincRNA.2273.1	2329	25.46	130.81	16.78	0	0	0	0
AC_lincRNA.2283.1	710	24.73	112.36	32.13	149.85	0	273.47	46.47
AC_lincRNA.2300.1	554	0	77.6	44.18	0	0	0	0
AC_lincRNA.2301.1	664	0	122.32	0	0	0	0	0
AC_lincRNA.2302.1	732	71.39	486.67	0	0	0	0	0
AC_lincRNA.2303.2	681	130.4	651.4	67.7	157.88	0	0	48.92
AC_lincRNA.231.1	721	0	0	63.05	0	0	0	0
AC_lincRNA.2330.1	809	0	47.8	0	0	0	0	0
AC_lincRNA.2344.1	589	94.59	0	0	190.19	0	0	58.71
AC_lincRNA.2353.1	639	28.31	0	313.38	0	0	0	0
AC_lincRNA.2356.1	757	45.64	0	89.08	0	0	0	0
AC_lincRNA.2357.1	779	0	0	0	0	0	0	0
AC_lincRNA.2361.1	545	0	0	45.16	0	0	773.42	0
AC_lincRNA.2362.1	523	74.19	0	0	0	0	2865.16	0
AC_lincRNA.2363.1	1642	9.29	21.2	12.22	0	0	0	0
AC_lincRNA.2366.1	1242	0	0	66.6	0	0	0	0
AC_lincRNA.2372.1	569	0	0	724.68	0	0	0	61.39
AC_lincRNA.238.1	1028	0	0	20.65	0	0	0	0
AC_lincRNA.2383.1	460	44.61	0	171.22	0	0	0	244.88
AC_lincRNA.2387.1	830	0	0	53.12	0	0	0	0
AC_lincRNA.2388.1	893	0	0	0	0	0	0	0
AC_lincRNA.2399.3	1455	48.46	0	890.23	0	1162.12	0	20.35
AC_lincRNA.239.1	1177	0	0	17.69	0	0	0	0
AC_lincRNA.2390.1	1868	0	0	63.75	0	0	0	0
AC_lincRNA.2393.1	628	0	0	0	0	0	0	0
AC_lincRNA.2395.1	717	0	0	126.98	0	0	0	0
AC_lincRNA.2397.1	1148	0	0	0	0	0	615.44	0
AC_lincRNA.2398.1	1335	0	0	107.49	0	0	0	0
AC_lincRNA.2409.1	509	0	0	297.22	0	0	0	0
AC_lincRNA.2410.1	1106	0	132.12	189.89	0	0	321.19	0
AC_lincRNA.2415.1	573	0	0	169	0	0	0	0
AC_lincRNA.2417.1	1812	8.34	266.61	505.11	0	0	1757.83	96.2
AC_lincRNA.242.1	1061	0	0	39.83	0	0	0	0
AC_lincRNA.2435.1	928	0	0	0	0	0	0	202.7
AC_lincRNA.2437.1	709	0	0	32.19	0	0	0	219.9
AC_lincRNA.244.1	417	103.52	0	65.87	0	0	0	0
AC_lincRNA.249.1	1224	0	0	50.77	0	0	0	0
AC_lincRNA.2492.1	2536	11.61	13.06	0	0	0	0	0.02
AC_lincRNA.2492.2	2604	0.02	0.21	298.93	0	0	0	87.19
AC_lincRNA.2494.1	461	0	0	341.01	0	0	0	81.38
AC_lincRNA.2512.1	686	0	0	67.08	0	569.66	0	290.86
AC_lincRNA.2528.1	1722	467.54	1509.7	116.05	0	198.18	195.61	503.87
AC_lincRNA.2529.1	1635	588.26	42.61	85.95	857.44	0	1035.19	161.26
AC_lincRNA.2573.1	770	0	0	29.08	0	0	0	42.12
AC_lincRNA.2586.1	793	0	0	56.12	0	0	0	121.96
AC_lincRNA.2588.1	858	0	0	0	0	0	0	185.15
AC_lincRNA.2589.1	1029	15.77	95.78	1848.56	384.43	0	523.83	1739.43
AC_lincRNA.2590.1	2788	0	0	0	0	0	0	15.01
AC_lincRNA.2590.2	2693	0	0	123.97	0	0	0	47.57
AC_lincRNA.2592.1	877	0	0	0	0	0	0	0
AC_lincRNA.2593.1	1309	0	0	47.09	0	0	0	45.74
AC_lincRNA.2594.1	1858	0	0	42.75	0	0	90.03	46.82
AC_lincRNA.2595.1	842	0	0	0	0	0	0	75.72
AC_lincRNA.2597.1	3494	0	0	0	0	0	0	0.14
AC_lincRNA.2597.2	3232	4.5	10.28	89.12	27.64	0	99.88	52.01
AC_lincRNA.2599.1	927	0	0	93.18	0	0	0	67.65
AC_lincRNA.2600.1	746	0	0	30.23	0	0	771.13	175.03
AC_lincRNA.2604.1	1409	0	522.16	3022.44	336.7	2929.22	0	2825.14
AC_lincRNA.2607.1	661	0	0	0	0	0	0	0
AC_lincRNA.2636.1	1508	0	0	0	0	0	0	0
AC_lincRNA.2641.1	1092	0	0	38.53	0	0	0	0
AC_lincRNA.2655.1	1264	659.54	794.29	215.67	1317.97	0	275.78	1141.34
AC_lincRNA.2656.1	1848	0	0	94.47	583.59	0	0	0
AC_lincRNA.2658.1	1093	14.7	0	0	0	0	0	0
AC_lincRNA.2662.1	1072	0	0	0	91.68	0	0	0
AC_lincRNA.2670.1	1732	1086.91	5140.53	541.99	322.08	590.83	583.11	505.01
AC_lincRNA.2672.1	821	557.46	798.24	1264.82	2634.3	5036.2	10052.2	3120.93
AC_lincRNA.2677.1	472	85.9	0	55.02	0	0	0	0
AC_lincRNA.2691.1	1578	0	22.15	12.76	0	0	107.64	0
AC_lincRNA.2692.1	830	0	0	0	495.23	0	0	0
AC_lincRNA.2694.1	933	0	0	0	107.74	0	0	0
AC_lincRNA.2698.1	640	56.51	64.12	0	0	0	0	52.84
AC_lincRNA.270.1	2106	14.18	0	0	43.47	0	0	40.94
AC_lincRNA.2715.1	758	0	0	0	0	0	0	0
AC_lincRNA.272.1	1865	32.34	0	63.86	0	0	179.33	0
AC_lincRNA.2728.1	1033	11.87	35.84	41.1	765.55	1050.08	1382.52	177.69
AC_lincRNA.2730.1	2746	5.34	0	35.24	0	0	0	0
AC_lincRNA.2732.1	441	47.51	107.22	0	0	0	0	0
AC_lincRNA.2734.1	2679	0	100.22	14.47	0	0	0	0
AC_lincRNA.2737.1	1043	310.4	35.35	40.62	0	0	0	0
AC_lincRNA.2738.1	681	26.08	0	0	0	0	0	0
AC_lincRNA.274.1	1038	46.82	0	0	0	0	0	0
AC_lincRNA.2740.1	767	0	0	29.22	0	0	0	0
AC_lincRNA.2741.1	662	81.14	61.39	210.45	0	0	597.86	0
AC_lincRNA.2763.1	699	126.13	0	163.81	0	0	836.73	663.17
AC_lincRNA.2767.1	690	76.94	0	33.3	0	0	0	0
AC_lincRNA.2773.1	1631	0	0	196.99	0	0	1037.98	17.97
AC_lincRNA.2774.1	417	1449.32	0	0	0	0	0	281.51
AC_lincRNA.2775.1	506	0	0	49.94	0	0	0	0
AC_lincRNA.2776.1	1063	15.18	0	119.23	0	0	0	0
AC_lincRNA.2778.1	856	78.5	0	0	0	0	0	0
AC_lincRNA.2779.1	582	0	0	0	0	0	0	0
AC_lincRNA.2780.1	842	0	0	0	0	0	0	0
AC_lincRNA.2782.1	1194	53.11	0	69.63	0	0	0	0
AC_lincRNA.2783.1	1319	71.16	0	93.39	0	0	0	22.68
AC_lincRNA.2784.1	427	99.8	0	0	0	0	0	0
AC_lincRNA.2790.1	955	0	0	22.5	0	0	0	32.68
AC_lincRNA.2791.1	2811	557.75	1107.37	5508.46	160	1058.26	5320.28	301.8
AC_lincRNA.2792.1	1111	1096.17	328.6	623.4	615.97	0	479.29	797.05
AC_lincRNA.2793.1	1410	0	0	0	0	0	0	21.07
AC_lincRNA.2794.1	929	0	0	46.47	0	0	0	0
AC_lincRNA.2798.1	891	0	127.65	0	0	0	0	0
AC_lincRNA.2815.1	1008	32.31	147.13	21.13	0	0	357.73	30.71
AC_lincRNA.2819.1	1225	38.69	29.39	16.91	0	0	0	49.25
AC_lincRNA.2847.1	460	44.61	0	0	0	0	0	0
AC_lincRNA.2870.1	1297	169.21	633.77	79.3	0	0	133.93	46.21
AC_lincRNA.2879.1	367	0	127.26	0	0	2407.2	0	1749.99
AC_lincRNA.292.1	1302	3030.07	603.59	442.16	4779.93	0	1333.53	1288.41
AC_lincRNA.2956.1	484	0	93.62	0	0	0	0	0
AC_lincRNA.2957.1	1141	0	31.87	0	0	0	0	0
AC_lincRNA.2958.1	640	0	128.25	0	0	0	0	0
AC_lincRNA.2959.1	747	69.6	0	0	562.9	0	0	0
AC_lincRNA.2960.1	703	0	0	0	0	0	276.91	47.04
AC_lincRNA.2961.1	1900	7.92	18.09	26.67	0	0	0	19.87
AC_lincRNA.2961.2	502	0	0	173.88	0	0	0	50.41
AC_lincRNA.2962.1	651	0	0	0	0	0	0	0
AC_lincRNA.2963.1	1454	31.9	0	0	0	0	0	20.37
AC_lincRNA.2964.1	1407	11.03	0	0	0	0	0	21.12
AC_lincRNA.2982.1	1372	79.42	103.48	29.79	0	0	0	0
AC_lincRNA.3.1	1182	0	0	0	328.01	0	0	0
AC_lincRNA.3049.1	768	22.41	0	29.17	0	0	0	0
AC_lincRNA.3050.1	1336	0	0	0	0	261.79	0	0
AC_lincRNA.3056.1	2335	44.43	14.5	16.73	0	0	140.81	36.69
AC_lincRNA.308.1	1318	0	0	31.15	0	0	0	22.7
AC_lincRNA.3091.1	1380	0	0	14.8	0	0	0	21.57
AC_lincRNA.3119.1	1028	0	0	20.65	0	0	0	0
AC_lincRNA.3125.1	426	50.08	0	127.62	0	0	0	272.97
AC_lincRNA.313.1	1047	0	0	20.22	0	0	0	0
AC_lincRNA.3136.1	742	93.59	0	243.44	425.68	0	0	440.44
AC_lincRNA.3137.1	897	18.55	42.21	96.87	0	0	410.64	0
AC_lincRNA.315.1	1065	0	0	19.83	0	0	0	28.84
AC_lincRNA.3162.1	731	0	0	0	0	0	1054.56	0
AC_lincRNA.3173.1	1136	14.06	0	0	0	0	0	0
AC_lincRNA.3174.1	2739	166.08	24.48	127.21	559.05	0	0	113.71
AC_lincRNA.3175.1	1241	12.71	28.96	0	0	0	140.79	0
AC_lincRNA.3176.1	1940	77.47	194.53	0	427.31	348.54	85.91	253.29
AC_lincRNA.3220.1	582	0	0	41.39	0	0	0	0
AC_lincRNA.3221.1	1993	7.52	17.18	0	0	0	0	0
AC_lincRNA.3222.1	583	0	0	0	0	0	1059.12	0
AC_lincRNA.3226.1	1550	0	0	26.04	0	0	0	0
AC_lincRNA.3227.1	1164	0	0	53.75	0	0	0	0
AC_lincRNA.3233.1	1146	69.58	63.42	0	0	0	0	0
AC_lincRNA.3235.1	498	39.75	0	0	0	0	0	0
AC_lincRNA.3239.1	1617	0	0	0.02	0	0	0	0
AC_lincRNA.3240.1	1551	0	0	12.99	484.52	0	0	0
AC_lincRNA.3241.1	973	0	0	373.83	0	0	0	0
AC_lincRNA.3242.1	1556	0	0	25.93	0	0	0	0
AC_lincRNA.3244.1	905	0	41.77	0	0	0	0	0
AC_lincRNA.3246.1	1219	12.97	0	17	0	0	0	0
AC_lincRNA.3247.1	1682	9.05	0	59.53	0	0	0	0
AC_lincRNA.3251.1	2253	0	0	8.69	0	0	512.04	0
AC_lincRNA.3252.1	2738	0	0	197.96	0	0	237.83	0
AC_lincRNA.3274.1	1382	0	0	0	0	0	0	0
AC_lincRNA.3275.1	674	26.43	0	0	0	0	0	0
AC_lincRNA.3310.1	1406	0	0	0	0	0	0	0
AC_lincRNA.3319.1	1341	721.71	6106.97	504.23	0	782.12	1160.99	178.13
AC_lincRNA.3324.1	2319	428.42	2657.49	901.82	227.96	144.05	780.18	597.83
AC_lincRNA.3353.1	350	0	871.87	0	0	11443.5	0	0
AC_lincRNA.3365.2	1116	0	1117.61	0	0	412.06	0	0
AC_lincRNA.3383.1	986	0	0	0	0	0	0	0
AC_lincRNA.3384.1	1146	0	0	0	339.74	0	0	0
AC_lincRNA.3385.1	1375	0	0	0	444.3	0	372.76	0
AC_lincRNA.3387.1	923	143.41	40.8	0	545.56	0	3770.48	34
AC_lincRNA.3390.1	1073	991.08	1607.67	766.69	91.58	2345.41	1663.16	571.83
AC_lincRNA.3399.1	522	74.39	252.57	47.86	0	0	0	0
AC_lincRNA.3445.1	1342	0	0	0	0	0	0	0
AC_lincRNA.3466.1	1448	651.52	1071.93	912.05	326.66	1436.93	1894.3	941.14
AC_lincRNA.3470.1	1933	0	0	20.48	0	0	172.5	0
AC_lincRNA.3472.1	714	0	0	0	0	0	0	46.15
AC_lincRNA.3492.1	1057	0	0	0	0	0	0	0
AC_lincRNA.350.1	2502	1834.12	1602.71	1028.85	615.14	531.69	1046.65	579.88
AC_lincRNA.3504.1	1654	1060.26	168.29	4522.77	1354.69	1656.37	2146.5	5130.1
AC_lincRNA.3508.1	2287	19.47	0	25.66	39.81	0	359.93	12.5
AC_lincRNA.351.1	1442	257.55	572.05	366.43	590.7	0	713.65	287.74
AC_lincRNA.3522.1	2712	5.41	0	64.27	66.46	0	0	31.34
AC_lincRNA.3523.1	722	0	0	188.83	0	0	0	0
AC_lincRNA.3543.1	861	389.74	221.66	25.42	0	0	0	0
AC_lincRNA.3547.1	4188	24.05	0	18.16	63.35	0	0	0
AC_lincRNA.3548.1	386	0	0	74.09	0	0	0	105.18
AC_lincRNA.3549.1	1313	0	0	15.64	0	0	0	0
AC_lincRNA.3571.1	1853	65.14	854.93	10.72	0	0	0	62.61
AC_lincRNA.3572.1	797	0	0	28.29	0	0	0	0
AC_lincRNA.3575.1	946	17.41	0	0	0	0	0	132.16
AC_lincRNA.3576.1	1341	0	0	0	0	0	0	0
AC_lincRNA.3577.1	1446	21.4	0	0	0	0	0	61.47
AC_lincRNA.3585.1	970	0	0	0	102.94	0	0	0
AC_lincRNA.3586.1	601	0	69.61	0	375.5	1244.57	2379.8	0
AC_lincRNA.3587.1	900	0	42.04	0	0	0	0	0
AC_lincRNA.359.1	1045	1393.7	1553.3	1843.73	283.23	690.7	1886.49	648.25
AC_lincRNA.3590.1	490	0	92	104.42	0	0	0	0
AC_lincRNA.3594.1	505	0	0	0	0	0	0	0
AC_lincRNA.3595.1	765	0	0	0	683.37	0	0	0
AC_lincRNA.3596.1	555	0	0	0	411.51	0	0	0
AC_lincRNA.3597.1	503	0	88.66	0	0	0	0	0
AC_lincRNA.3599.1	977	0	0	43.82	0	0	0	0
AC_lincRNA.3601.1	465	0	0	112.4	0	0	0	0
AC_lincRNA.3602.1	932	0	0	46.3	0	0	0	0
AC_lincRNA.3608.1	997	0	0	0	0	0	0	0
AC_lincRNA.3609.1	2976	0	0	123.07	0	0	0	0
AC_lincRNA.3610.1	1204	0	0	34.49	0	0	0	0
AC_lincRNA.3615.1	642	0	0	218.8	0	0	0	0
AC_lincRNA.3628.1	478	337.33	0	324.31	0	0	0	0
AC_lincRNA.3672.1	811	0	0	0	0	0	0	0
AC_lincRNA.3675.1	2342	6.33	0	0	0	0	0	48.77
AC_lincRNA.3692.3	489	0	184.53	0	489.23	0	0	75.04
AC_lincRNA.3706.1	700	0	0	0	0	0	0	0
AC_lincRNA.3707.1	900	0	0	24.12	0	0	0	35.01
AC_lincRNA.3708.1	1351	23.09	0	45.46	0	258.57	0	0
AC_lincRNA.371.1	768	0	50.95	0	0	0	0	42.25
AC_lincRNA.3710.1	880	18.98	0	49.54	0	0	0	71.89
AC_lincRNA.3713.1	792	129.47	0	0	0	0	716.17	40.72
AC_lincRNA.3714.1	551	69.02	0	0	0	0	380.97	0
AC_lincRNA.3724.1	904	0	0	0	0	817.06	0	0
AC_lincRNA.373.1	658	27.26	61.87	106.03	0	0	0	204.18
AC_lincRNA.3810.1	292	33749.4	10576.4	28630.3	30838	61501.4	19068.9	50139.6
AC_lincRNA.3822.1	1950	200.32	193.45	101.45	47.22	346.62	512.63	133.36
AC_lincRNA.3825.1	1125	852.98	388.7	856.66	780.71	1587.45	1574.77	623.26
AC_lincRNA.3841.1	593	31.25	0	161.57	0	0	0	0
AC_lincRNA.385.1	1764	0	0	0	0	0	0	0
AC_lincRNA.3853.1	853	59.13	89.67	25.71	0	0	218.11	37.29
AC_lincRNA.386.1	1595	28.79	21.89	100.93	0	0	0	0
AC_lincRNA.3889.1	1783	8.49	19.38	67.05	0	0	0	0
AC_lincRNA.3891.1	735	0	107.6	0	0	0	0	0
AC_lincRNA.3898.1	936	0	0	23.03	0	0	0	0
AC_lincRNA.3906.1	1316	0	27.11	31.21	0	266.22	0	0
AC_lincRNA.392.1	1141	0	0	0	0	0	0	0
AC_lincRNA.3922.1	1376	0.52	875.17	0	0	0	0	194.77
AC_lincRNA.3923.1	2073	79	544.35	76	0	0	0	0
AC_lincRNA.3930.1	1936	100.94	53.17	40.89	0	0	0	14.93
AC_lincRNA.3952.1	2475	34.71	27.25	28.07	270.73	0	114.9	14.79
AC_lincRNA.3953.1	1376	92.52	0	21.26	180	0	659.68	37.09
AC_lincRNA.3961.1	1054	0	0	40.13	0	0	0	0
AC_lincRNA.3966.1	974	0	0	0	0	0	0	0
AC_lincRNA.3967.1	813	0	0	0	0	926.45	0	0
AC_lincRNA.3968.1	648	0	0	0	0	0	0	104.06
AC_lincRNA.3969.1	1205	26.28	0	0	0	0	0	0
AC_lincRNA.3970.1	690	0	58.24	33.3	0	0	0	0
AC_lincRNA.3971.1	586	0	0	0	0	0	1402.52	0
AC_lincRNA.3975.1	2686	27.35	12.49	50.5	100.71	370.03	364.05	31.66
AC_lincRNA.3982.1	1465	4618.13	2525.06	1897.71	64.49	236.43	233.73	4605.39
AC_lincRNA.3997.1	883	75.61	86.02	24.67	0	0	418.45	71.6
AC_lincRNA.3998.1	793	86.18	48.98	112.24	523.27	0	476.71	40.66
AC_lincRNA.4002.1	976	33.55	0	0	0	0	0	0
AC_lincRNA.4009.1	734	0	0	0	0	0	0	0
AC_lincRNA.4055.1	684	25.93	117.78	0	0	0	0	0
AC_lincRNA.4056.1	588	0	0	0	0	0	0	0
AC_lincRNA.4061.1	1009	16.13	0	42.21	0	0	178.66	0
AC_lincRNA.4068.1	517	37.7	0	242.45	226.47	0	0	0
AC_lincRNA.4080.1	754	0	0	0	0	0	0	0
AC_lincRNA.4081.1	2072	7.22	181.21	0	0	0	0	0
AC_lincRNA.4082.1	1301	36.13	468.13	31.61	0	0	0	23.03
AC_lincRNA.4083.1	644	0	0	72.65	0	0	0	0
AC_lincRNA.4085.1	851	19.76	0	103.12	0	0	0	0
AC_lincRNA.409.1	972	16.86	0	110.2	0	0	0	0
AC_lincRNA.4090.1	615	595.45	270.13	732.08	1797.92	0	2960.31	111.13
AC_lincRNA.4097.1	670	26.63	241.84	0	0	0	0	0
AC_lincRNA.4099.1	413	262.29	0	1881.41	1527.96	0	2891.45	233.57
AC_lincRNA.4100.1	904	385.92	418.21	1579.97	795.3	0	406.85	715.62
AC_lincRNA.4107.1	1489	10.35	94.48	0	0	0	0	0
AC_lincRNA.4117.1	583	45.63	0	82.56	0	0	0	0
AC_lincRNA.4118.1	531	2650.58	557.9	12763	8393.09	2890.75	5555.1	3590.46
AC_lincRNA.4121.1	1390	100.63	698.31	0	0	0	0	0
AC_lincRNA.4134.1	469	0	0	55.52	0	0	0	0
AC_lincRNA.4137.1	633	0	0	0	0	0	0	0
AC_lincRNA.4138.1	348	69.7	0	87.5	0	0	0	246.95
AC_lincRNA.4139.1	1184	40.22	30.55	17.57	0	0	0	102.33
AC_lincRNA.4140.1	768	22.41	0	0	0	0	0	0
AC_lincRNA.4141.1	422	50.81	0	64.71	0	0	0	184.47
AC_lincRNA.4142.1	983	0	37.88	108.76	0	0	0	0
AC_lincRNA.4145.1	2234	131.3	0.48	249.86	0	0	0	0
AC_lincRNA.4145.2	2186	0	15.07	137.56	0	0	0	26.23
AC_lincRNA.4145.3	883	340.6	43.01	720.03	0	0	0	0
AC_lincRNA.4153.1	814	0	0	0	0	0	0	0
AC_lincRNA.4163.1	784	0	0	199.16	0	0	0	0
AC_lincRNA.4185.1	1180	32.96	0	0	0	0	0	0
AC_lincRNA.4186.1	679	40.6	0	0	0	0	0	0
AC_lincRNA.4187.1	892	0	0	0	0	0	0	35.38
AC_lincRNA.4189.1	1674	54.59	103.81	1388.67	55.71	0	100.88	366.8
AC_lincRNA.419.1	707	0	56.48	0	150.64	0	0	0
AC_lincRNA.4239.1	2052	0	49.94	0	0	0	0	0
AC_lincRNA.4245.1	1399	0	0	0	0	0	0	0
AC_lincRNA.4249.1	804	164.39	0	225.24	2058.41	3687.8	0	234.98
AC_lincRNA.4249.2	710	179.04	0	123.34	0.03	3900.52	546.93	224.98
AC_lincRNA.4255.1	1078	0	0	19.55	0	0	0	0
AC_lincRNA.4263.1	683	0	0	33.72	0	0	0	0
AC_lincRNA.43.1	1228	0	0	16.86	0	0	0	0
AC_lincRNA.4311.1	811	0	0	0	0	0	0	237.5
AC_lincRNA.4336.1	1372	45.38	0	29.79	68.36	0	0	65.13
AC_lincRNA.4339.1	1238	0	0	718.54	0	0	847.04	24.34
AC_lincRNA.4340.1	487	0	0	0	0	0	0	150.93
AC_lincRNA.4341.1	1069	60.33	0	0	0	0	0	0
AC_lincRNA.4344.1	785	87.26	0	0	0	0	0	0
AC_lincRNA.4345.1	640	0	0	0	0	0	0	264.22
AC_lincRNA.4351.1	736	118.18	0	0	0	0	0	756.15
AC_lincRNA.4372.1	1003	0	0	0	0	0	0	0
AC_lincRNA.44.1	862	0	88.54	0	0	0	0	0
AC_lincRNA.4409.1	1035	31.32	0	0	0	698.36	0	29.79
AC_lincRNA.4441.1	1275	0	84.27	16.17	0	0	0	0
AC_lincRNA.4442.1	622	0	0	0	177.18	0	0	54.78
AC_lincRNA.4443.1	3183	13.72	0	42.26	0	0	0	0
AC_lincRNA.4450.1	1184	0	0	70.29	0	0	0	0
AC_lincRNA.4453.1	1308	23.94	0	15.71	0	0	0	22.89
AC_lincRNA.4454.1	1408	0	0	0	67.39	0	0	0
AC_lincRNA.4459.1	1394	0	0	0	204.43	0	0	0
AC_lincRNA.4464.1	2421	0	0	1823.79	0	0	0	0
AC_lincRNA.4466.1	437	192.67	108.69	430.23	0	0	0	701.87
AC_lincRNA.4469.1	1108	28.94	0	18.95	0	0	0	0
AC_lincRNA.4478.1	984	16.62	0	0	0	0	0	0
AC_lincRNA.4481.1	1570	0	0	77.02	537.84	0	0	0
AC_lincRNA.4484.1	1159	0	0	126.02	0	0	0	0
AC_lincRNA.4489.1	652	27.58	0	35.76	0	0	0	0
AC_lincRNA.4491.1	4444	7457.44	2452.04	2830.87	5671.69	2191.22	1398.32	2799.42
AC_lincRNA.450.1	581	0	0	41.49	0	0	0	119.5
AC_lincRNA.4502.1	606	0	137.7	117.81	0	0	0	226.46
AC_lincRNA.4503.1	1848	18.58	10.13	16.13	0	0	0	0
AC_lincRNA.4511.1	555	34.17	0	0	0	0	0	0
AC_lincRNA.4516.1	315	0	0	0	0	0	0	0
AC_lincRNA.4518.1	810	0	0	27.35	0	0	0	0
AC_lincRNA.4520.1	2045	7.32	0	9.64	538.35	0	162.33	0
AC_lincRNA.4521.1	2321	0	0	25.26	39.19	0	212.58	0
AC_lincRNA.4523.1	527	0	1541.48	180.09	0	423.56	0	0
AC_lincRNA.4532.1	874	0	0	0	349.17	0	0	0
AC_lincRNA.4533.1	2057	58.18	0	9.58	44.58	163.67	0	14
AC_lincRNA.4534.1	477	0	0	0	0	0	0	0
AC_lincRNA.4536.1	848	0	0	25.89	241.32	0	0	0
AC_lincRNA.4566.1	880	37.96	0	74.31	0	0	0	0
AC_lincRNA.457.1	3485	47.83	1108.12	1296.32	123.78	120.02	1384.62	40.2
AC_lincRNA.4577.1	1298	48.3	0	31.69	0	0	0	23.09
AC_lincRNA.4579.1	1699	0	0	35.33	0	201.1	198.5	0
AC_lincRNA.4586.1	2648	11.11	50.73	0	0	0	0	0
AC_lincRNA.4588.1	851	0	0	0	0	0	0	373.89
AC_lincRNA.4589.1	2635	0	0	44.36	0	0	0	0
AC_lincRNA.4590.1	971	0	0	441.31	0	0	0	0
AC_lincRNA.4591.1	1480	0	0	218.8	0	0	0	0
AC_lincRNA.4597.1	1146	0	0	0	0	0	0	106.15
AC_lincRNA.460.1	2146	0	0	36.62	0	0	77.06	0
AC_lincRNA.4606.1	988	66.15	75.31	43.25	0	0	0	31.42
AC_lincRNA.4630.1	2013	0	0	19.61	0	0	330.21	0
AC_lincRNA.4632.1	999	0	0	21.35	0	0	0	31.03
AC_lincRNA.4633.1	663	0	61.28	0	0	0	0	0
AC_lincRNA.4634.1	808	21.05	0	27.43	0	0	0	0
AC_lincRNA.4635.1	568	0	75.04	256.45	0	0	0	0
AC_lincRNA.4639.1	2027	29.55	16.87	29.19	0	0	0	0
AC_lincRNA.464.1	1700	0	0	11.77	0	0	0	0
AC_lincRNA.4641.1	1145	0	0	0	0	0	0	0
AC_lincRNA.4652.1	1195	0	0	17.39	0	0	0	25.32
AC_lincRNA.4654.1	1260	0	0	114.68	76.29	0	138.38	23.86
AC_lincRNA.4656.1	1230	0	234.05	0	0	0	0	0
AC_lincRNA.4657.1	1903	55.38	148.35	20.83	0	0	87.71	0
AC_lincRNA.4658.1	2012	0	98.35	0	0	0	0.01	0
AC_lincRNA.466.1	1289	12.17	27.75	31.94	0	0	0	0
AC_lincRNA.469.1	752	0	0	0	0	0	0	86.67
AC_lincRNA.4696.1	3712	0	0	30.86	1483.58	0	172.86	15.06
AC_lincRNA.470.1	1006	0	0	0	0	0	0	0
AC_lincRNA.471.1	819	0	0	53.98	125.81	0	0	117.37
AC_lincRNA.472.1	1566	9.79	0	0	0	0	0	18.78
AC_lincRNA.4748.1	4151	495.82	943.54	73.29	426.2	0	38.48	73.79
AC_lincRNA.4752.1	771	44.61	0	29.04	0	0	0	0
AC_lincRNA.4753.1	508	0	87.44	0	0	0	0	0
AC_lincRNA.4754.1	635	228.38	0	0	0	0	0	0
AC_lincRNA.4755.1	704	199.99	0	0	0	0	0	0
AC_lincRNA.4756.1	886	131.78	0	0	0	0	0	0
AC_lincRNA.476.1	432	0	0	0	0	0	0	0
AC_lincRNA.4766.1	712	492.87	0	0	0	0	0	0
AC_lincRNA.4769.1	441	142.52	0	0	0	0	0	0
AC_lincRNA.477.1	808	0	0	27.43	0	0	0	0
AC_lincRNA.4773.1	572	262.39	0	0	0	0	0	0
AC_lincRNA.4776.1	788	43.43	0	197.94	0	0	0	0
AC_lincRNA.4778.1	453	91.27	0	0	545.42	0	0	0
AC_lincRNA.479.1	1172	0	0	35.55	82.8	0	0	0
AC_lincRNA.4794.1	788	0	0	28.28	131.83	0	0	0
AC_lincRNA.480.1	520	0	0	0	0	0	0	0
AC_lincRNA.4814.1	1560	0	0	12.93	180.54	0	218.02	0
AC_lincRNA.4816.1	1180	0	0	0	0	0	0	51.36
AC_lincRNA.4817.1	932	0	0	23.15	0	0	0	0
AC_lincRNA.482.1	1225	12.9	0	50.73	157.51	576.82	0	0
AC_lincRNA.4820.2	764	0	27.96	0	0	0	0	0
AC_lincRNA.4821.1	2911	0	170.43	0	0	0	0	77.17
AC_lincRNA.4821.2	1205	0	184.16	86.13	0	0	0	1.08
AC_lincRNA.4823.1	1260	0	0	0	0	0	0	0
AC_lincRNA.4825.1	1165	0	0	0	0	0	0	0
AC_lincRNA.4827.1	613	0	0	38.69	0	0	0	0
AC_lincRNA.4829.1	1185	1272.34	6379.16	2194.5	1635.34	2095.64	2819.18	945.63
AC_lincRNA.4830.1	1788	8.47	0	100.26	0	0	0	0
AC_lincRNA.4831.1	706	0	0	32.36	0	0	0	0
AC_lincRNA.4832.1	514	0	0	0	0	0	0	0
AC_lincRNA.4833.1	713	0	0	127.86	0	0	0	0
AC_lincRNA.4834.1	675	0	0	102.68	0	0	0	0
AC_lincRNA.4839.1	586	0	0	0	0	0	0	0
AC_lincRNA.484.2	836	40.39	91.87	27.24	0	0	0	38.18
AC_lincRNA.4844.1	665	0	0	174.38	0	0	0	0
AC_lincRNA.485.1	1466	0	24.03	0	0	0	0	0
AC_lincRNA.4858.1	462	88.64	0	226.88	0	0	0	81.14
AC_lincRNA.4861.1	1253	37.7	0	82.43	0	0	0	23.91
AC_lincRNA.4863.1	1193	26.58	0	52.27	0	0	147.24	0
AC_lincRNA.4868.1	2077	14.39	0	9.48	0	0	0	0
AC_lincRNA.4875.1	1375	0	0	14.86	69.19	0	0	21.66
AC_lincRNA.4876.1	1452	0	0	0	260.53	0	0	0
AC_lincRNA.4877.1	717	415.25	554.92	507.9	1924.45	539.41	810.33	1056.11
AC_lincRNA.488.1	1137	0	32	36.8	0	0	0	26.78
AC_lincRNA.4892.1	696	0	57.61	0	0	0	0	0
AC_lincRNA.49.1	1252	138.38	28.68	0	0	0	0	24.03
AC_lincRNA.490.1	2805	73.14	35.8	344.74	526.82	665.33	0	80.66
AC_lincRNA.4923.1	1095	0	33.41	38.41	0	0	0	0
AC_lincRNA.4955.1	517	0	0	48.49	0	0	0	0
AC_lincRNA.4991.1	2665	51.27	0	199.88	135.4	189.44	244.73	137.47
AC_lincRNA.4992.1	1170	104.69	154.84	418.95	0	1663.27	0	572.42
AC_lincRNA.5019.1	810	335.87	47.73	82.05	0	0	0	0
AC_lincRNA.503.1	3202	0	31.15	6.79	0	0	0	0
AC_lincRNA.503.2	473	128.45	0	157.31	0	0	472	78.54
AC_lincRNA.5042.1	1331	0	0	138.67	0	0	0	44.9
AC_lincRNA.5057.1	662	0	0	70.15	0	0	0	0
AC_lincRNA.5069.1	965	0	0	22.23	0	0	0	0
AC_lincRNA.5071.1	3054	0	0.23	0	61.01	0	476.96	0
AC_lincRNA.5072.1	2965	14.78	22.28	78.03	390.89	0	0	66.59
AC_lincRNA.5073.1	513	76.23	0	0	0	0	0	70.35
AC_lincRNA.5080.1	960	0	10.28	0	208.27	0	379.21	0
AC_lincRNA.5084.1	1742	0	0	0	77.56	0	127.71	0
AC_lincRNA.5085.1	1183	0	0	0	0	0	0	0
AC_lincRNA.5086.1	956	0	0	44.94	0	0	0	0
AC_lincRNA.5088.1	663	0	0	70.02	489.92	0	895.06	0
AC_lincRNA.5095.1	931	0	0	23.18	0	0	0	33.66
AC_lincRNA.5112.1	1130	42.43	354.49	148.23	258.92	0	0	0
AC_lincRNA.5113.1	827	0	0	53.35	0	0	0	0
AC_lincRNA.5119.1	1974	212.89	416.54	130.15	326.19	0	337.26	160.87
AC_lincRNA.5124.1	1202	131.77	540.57	483.71	160.92	0	291.98	75.46
AC_lincRNA.5131.1	1868	121.08	147.39	0	0	544.51	0	108.62
AC_lincRNA.5135.1	1272	185.33	0	275.53	0	0	0	70.83
AC_lincRNA.5137.1	951	0	39.38	45.22	0	0	0	0
AC_lincRNA.5139.1	749	23.12	0	0	0	0	0	0
AC_lincRNA.5141.1	2775	211.36	386.25	90.62	32.44	0	0	132.56
AC_lincRNA.5142.1	1613	47.39	0	137.08	0	0	0	127.29
AC_lincRNA.5165.1	1430	43.33	0	113.82	0	0	0	0
AC_lincRNA.518.1	853	39.42	0	0	0	0	0	0
AC_lincRNA.519.1	1505	0	0	0	0	0	0	0
AC_lincRNA.5190.2	859	0	0	25.49	0	0	0	0
AC_lincRNA.5193.1	1620	18.87	0	0	0	0	0	0
AC_lincRNA.520.1	687	0	0	33.48	0	0	0	0
AC_lincRNA.521.1	847	0	0	0	0	0	0	37.6
AC_lincRNA.5216.1	1452	0	0	41.97	0	0	0	0
AC_lincRNA.522.1	382	0	0	0	0	0	0	0
AC_lincRNA.523.1	783	21.88	99.5	0	0	0	0	0
AC_lincRNA.524.1	680	0	0	0	0	0	0	0
AC_lincRNA.525.1	577	0	0	41.86	0	0	0	0
AC_lincRNA.5251.1	1817	0	0	76.64	0	0	0	0
AC_lincRNA.526.1	630	0	0	186.78	0	0	0	0
AC_lincRNA.527.1	733	71.27	0	928.08	0	0	0	268.2
AC_lincRNA.5327.1	764	0	0	0	273.79	0	499.1	0
AC_lincRNA.5329.1	757	91.28	103.73	29.69	0	0	504.82	558.88
AC_lincRNA.5330.1	1690	0	0	11.84	0	0	0	0
AC_lincRNA.5332.1	855	19.65	0	0	0	0	0	0
AC_lincRNA.5344.1	693	0	115.84	0	0	0	0	143.62
AC_lincRNA.5346.1	873	95.82	392.42	75.02	0	0	0	217.7
AC_lincRNA.5347.1	884	0	171.81	0	0	0	0	0
AC_lincRNA.5348.1	1213	0	118.89	17.1	79.63	0	0	0
AC_lincRNA.5350.1	649	0	125.96	0	0	0	613.33	0
AC_lincRNA.5356.1	1334	11.71	0	153.69	0	0	0	0
AC_lincRNA.5359.1	878	0	0	0	0	0	1053.27	0
AC_lincRNA.5360.1	1744	0	158.82	0	0	0	0	0
AC_lincRNA.5363.1	395	0	0	0	0	0	0	0
AC_lincRNA.5397.1	875	0	0	74.82	0	0	0	36.19
AC_lincRNA.5398.2	746	0	0	30.23	0	0	0	0
AC_lincRNA.5409.1	660	54.3	0	0	0	0	0	101.7
AC_lincRNA.542.1	1068	0	0	0	0	0	0	0
AC_lincRNA.5421.1	637	0	0	0	0	0	0	0
AC_lincRNA.543.1	1518	0	0	13.32	0	227.38	0	19.43
AC_lincRNA.5451.1	1378	0	0	14.82	0	0	0	124.26
AC_lincRNA.5452.1	1107	0	0	75.88	0	0	802.14	133.46
AC_lincRNA.5452.2	1079	0	0	0	0	0	0	40.14
AC_lincRNA.5453.1	748	23.16	0	30.13	0	0	0	218.08
AC_lincRNA.5454.1	2296	0	0	0	1554.86	0	0	0
AC_lincRNA.5454.2	812	0	0	54.54	3799.66	0	463.1	0
AC_lincRNA.5457.1	767	22.45	0	0	0	0	0	1481.07
AC_lincRNA.5460.1	1703	0	0	11.75	0	601.75	0	34.29
AC_lincRNA.5464.1	1098	0	0	76.59	0	0	0	0
AC_lincRNA.5465.1	1238	0	0	217.23	0	0	0	0
AC_lincRNA.5467.1	749	23.12	0	0	0	0	0	0
AC_lincRNA.5468.1	877	0	43.36	74.62	0	0	0	0
AC_lincRNA.5505.1	1861	24.31	18.5	0	0	0	0	0
AC_lincRNA.5507.1	1862	153.9	0	0	0	0	0	0
AC_lincRNA.551.1	1323	2741.98	0	0	0	0	0	22.6
AC_lincRNA.562.1	364	0	0	0	0	0	0	115.05
AC_lincRNA.5625.1	1965	15.28	34.88	40.24	46.83	0	0	14.7
AC_lincRNA.563.1	1390	0	0	0	0	0	0	21.4
AC_lincRNA.564.1	638	0	0	0	514.49	0	0	0
AC_lincRNA.565.1	2103	0	0	0	130.61	0	0	0
AC_lincRNA.5665.1	388	116.08	0	735.02	0	0	0	0
AC_lincRNA.5678.1	1083	14.86	84.04	0	0	0	0	0
AC_lincRNA.5679.1	711	307.03	309.37	0	0	288.36	0	0
AC_lincRNA.5696.1	576	0	147.29	167.84	0	0	717.59	60.42
AC_lincRNA.5742.1	435	0	0	0	0	0	0	0
AC_lincRNA.5743.1	395	0	0	0	0	0	0	0
AC_lincRNA.5744.1	940	0	0	0	0	0	0	0
AC_lincRNA.5745.1	1053	30.7	0	0	0	0	0	29.21
AC_lincRNA.5757.1	943	0	0	22.83	0	0	0	0
AC_lincRNA.5758.1	851	0	0	128.89	120.15	0	0	37.39
AC_lincRNA.5769.1	616	29.71	0	76.9	0	0	0	0
AC_lincRNA.5770.1	4045	3.56	65.12	0	0	160.98	0	0
AC_lincRNA.5773.1	820	206.78	658.35	80.85	0	0	457.59	78.14
AC_lincRNA.5777.1	985	0	0	43.4	0	0	0	0
AC_lincRNA.5778.1	1981	45.44	17.29	39.9	0	0	0	0
AC_lincRNA.5779.1	598	0	0	0	0	0	0	0
AC_lincRNA.5780.1	603	0	0	0	0	0	0	0
AC_lincRNA.5782.1	841	20.05	0	52.29	0	0	221.88	0
AC_lincRNA.5785.1	3193	13.68	0	30.09	0	0	0	0
[truncated: 472 more rows]
