# Supplementary material for: Genome-wide characterization of long intergenic non-coding RNAs (lincRNAs) provides new insight into viral diseases in honey bees Apis cerana and Apis mellifera
Source: BMC Genomics. 2015 Sep 4;16(1):680. doi: 10.1186/s12864-015-1868-7 (PMC4559890; doi:10.1186/s12864-015-1868-7)
Supplement: Additional file 2: Dataset S1. — Annotation of A. cerana lincRNAs. (GTF 1130 kb) [file 12864_2015_1868_MOESM2_ESM.gtf]

A_cerana_Scaffold_0001	cufflinks	transcript	366019	367200	1000	.	.	gene_id "AC_lincRNA.3"; transcript_id "AC_lincRNA.3.1"; frac "1.000000"; conf_lo "0.042236"; conf_hi "0.134388"; cov "4.077098";
A_cerana_Scaffold_0001	cufflinks	exon	366019	367200	1000	.	.	gene_id "AC_lincRNA.3"; transcript_id "AC_lincRNA.3.1"; exon_number "1"; frac "1.000000"; conf_lo "0.042236"; conf_hi "0.134388"; cov "4.077098";
A_cerana_Scaffold_0001	cufflinks	transcript	785025	785779	1000	.	.	gene_id "AC_lincRNA.12"; transcript_id "AC_lincRNA.12.1"; frac "1.000000"; conf_lo "0.348651"; conf_hi "0.649213"; cov "30.855564";
A_cerana_Scaffold_0001	cufflinks	exon	785025	785779	1000	.	.	gene_id "AC_lincRNA.12"; transcript_id "AC_lincRNA.12.1"; exon_number "1"; frac "1.000000"; conf_lo "0.348651"; conf_hi "0.649213"; cov "30.855564";
A_cerana_Scaffold_0001	cufflinks	transcript	1333150	1334377	1000	.	.	gene_id "AC_lincRNA.43"; transcript_id "AC_lincRNA.43.1"; frac "0.539694"; conf_lo "0.048394"; conf_hi "0.145183"; cov "4.126787";
A_cerana_Scaffold_0001	cufflinks	exon	1333150	1334377	1000	.	.	gene_id "AC_lincRNA.43"; transcript_id "AC_lincRNA.43.1"; exon_number "1"; frac "0.539694"; conf_lo "0.048394"; conf_hi "0.145183"; cov "4.126787";
A_cerana_Scaffold_0001	cufflinks	transcript	1331988	1334377	1000	-	.	gene_id "AC_lincRNA.44"; transcript_id "AC_lincRNA.44.1"; frac "0.460306"; conf_lo "0.063496"; conf_hi "0.214300"; cov "5.772635";
A_cerana_Scaffold_0001	cufflinks	exon	1331988	1332118	1000	-	.	gene_id "AC_lincRNA.44"; transcript_id "AC_lincRNA.44.1"; exon_number "1"; frac "0.460306"; conf_lo "0.063496"; conf_hi "0.214300"; cov "5.772635";
A_cerana_Scaffold_0001	cufflinks	exon	1333647	1334377	1000	-	.	gene_id "AC_lincRNA.44"; transcript_id "AC_lincRNA.44.1"; exon_number "2"; frac "0.460306"; conf_lo "0.063496"; conf_hi "0.214300"; cov "5.772635";
A_cerana_Scaffold_0001	cufflinks	transcript	1422629	1423880	1000	.	.	gene_id "AC_lincRNA.49"; transcript_id "AC_lincRNA.49.1"; frac "1.000000"; conf_lo "0.253749"; conf_hi "0.424123"; cov "17.641723";
A_cerana_Scaffold_0001	cufflinks	exon	1422629	1423880	1000	.	.	gene_id "AC_lincRNA.49"; transcript_id "AC_lincRNA.49.1"; exon_number "1"; frac "1.000000"; conf_lo "0.253749"; conf_hi "0.424123"; cov "17.641723";
A_cerana_Scaffold_0001	cufflinks	transcript	1915835	1917596	1000	.	.	gene_id "AC_lincRNA.81"; transcript_id "AC_lincRNA.81.1"; frac "1.000000"; conf_lo "0.100454"; conf_hi "0.193182"; cov "6.862295";
A_cerana_Scaffold_0001	cufflinks	exon	1915835	1917596	1000	.	.	gene_id "AC_lincRNA.81"; transcript_id "AC_lincRNA.81.1"; exon_number "1"; frac "1.000000"; conf_lo "0.100454"; conf_hi "0.193182"; cov "6.862295";
A_cerana_Scaffold_0001	cufflinks	transcript	1914054	1914575	1000	.	.	gene_id "AC_lincRNA.83"; transcript_id "AC_lincRNA.83.1"; frac "1.000000"; conf_lo "3.147375"; conf_hi "3.990732"; cov "342.893836";
A_cerana_Scaffold_0001	cufflinks	exon	1914054	1914575	1000	.	.	gene_id "AC_lincRNA.83"; transcript_id "AC_lincRNA.83.1"; exon_number "1"; frac "1.000000"; conf_lo "3.147375"; conf_hi "3.990732"; cov "342.893836";
A_cerana_Scaffold_0001	cufflinks	transcript	2178358	2179131	1000	.	.	gene_id "AC_lincRNA.120"; transcript_id "AC_lincRNA.120.1"; frac "1.000000"; conf_lo "0.111410"; conf_hi "0.275592"; cov "11.273001";
A_cerana_Scaffold_0001	cufflinks	exon	2178358	2179131	1000	.	.	gene_id "AC_lincRNA.120"; transcript_id "AC_lincRNA.120.1"; exon_number "1"; frac "1.000000"; conf_lo "0.111410"; conf_hi "0.275592"; cov "11.273001";
A_cerana_Scaffold_0001	cufflinks	transcript	2252608	2253465	1000	.	.	gene_id "AC_lincRNA.125"; transcript_id "AC_lincRNA.125.1"; frac "1.000000"; conf_lo "0.111082"; conf_hi "0.264480"; cov "10.672569";
A_cerana_Scaffold_0001	cufflinks	exon	2252608	2253465	1000	.	.	gene_id "AC_lincRNA.125"; transcript_id "AC_lincRNA.125.1"; exon_number "1"; frac "1.000000"; conf_lo "0.111082"; conf_hi "0.264480"; cov "10.672569";
A_cerana_Scaffold_0001	cufflinks	transcript	2254695	2256286	1000	+	.	gene_id "AC_lincRNA.126"; transcript_id "AC_lincRNA.126.1"; frac "1.000000"; conf_lo "0.063841"; conf_hi "0.197325"; cov "6.982360";
A_cerana_Scaffold_0001	cufflinks	exon	2254695	2254918	1000	+	.	gene_id "AC_lincRNA.126"; transcript_id "AC_lincRNA.126.1"; exon_number "1"; frac "1.000000"; conf_lo "0.063841"; conf_hi "0.197325"; cov "6.982360";
A_cerana_Scaffold_0001	cufflinks	exon	2255270	2255477	1000	+	.	gene_id "AC_lincRNA.126"; transcript_id "AC_lincRNA.126.1"; exon_number "2"; frac "1.000000"; conf_lo "0.063841"; conf_hi "0.197325"; cov "6.982360";
A_cerana_Scaffold_0001	cufflinks	exon	2255937	2256286	1000	+	.	gene_id "AC_lincRNA.126"; transcript_id "AC_lincRNA.126.1"; exon_number "3"; frac "1.000000"; conf_lo "0.063841"; conf_hi "0.197325"; cov "6.982360";
A_cerana_Scaffold_0001	cufflinks	transcript	2269100	2269952	1000	.	.	gene_id "AC_lincRNA.127"; transcript_id "AC_lincRNA.127.1"; frac "1.000000"; conf_lo "0.064512"; conf_hi "0.193535"; cov "5.742605";
A_cerana_Scaffold_0001	cufflinks	exon	2269100	2269952	1000	.	.	gene_id "AC_lincRNA.127"; transcript_id "AC_lincRNA.127.1"; exon_number "1"; frac "1.000000"; conf_lo "0.064512"; conf_hi "0.193535"; cov "5.742605";
A_cerana_Scaffold_0001	cufflinks	transcript	2296911	2298006	1000	.	.	gene_id "AC_lincRNA.128"; transcript_id "AC_lincRNA.128.1"; frac "1.000000"; conf_lo "0.152069"; conf_hi "0.287242"; cov "9.776488";
A_cerana_Scaffold_0001	cufflinks	exon	2296911	2298006	1000	.	.	gene_id "AC_lincRNA.128"; transcript_id "AC_lincRNA.128.1"; exon_number "1"; frac "1.000000"; conf_lo "0.152069"; conf_hi "0.287242"; cov "9.776488";
A_cerana_Scaffold_0001	cufflinks	transcript	2307269	2308578	1000	.	.	gene_id "AC_lincRNA.129"; transcript_id "AC_lincRNA.129.1"; frac "1.000000"; conf_lo "0.035603"; conf_hi "0.111258"; cov "3.367291";
A_cerana_Scaffold_0001	cufflinks	exon	2307269	2308578	1000	.	.	gene_id "AC_lincRNA.129"; transcript_id "AC_lincRNA.129.1"; exon_number "1"; frac "1.000000"; conf_lo "0.035603"; conf_hi "0.111258"; cov "3.367291";
A_cerana_Scaffold_0001	cufflinks	transcript	1528670	1529894	1000	.	.	gene_id "AC_lincRNA.142"; transcript_id "AC_lincRNA.142.1"; frac "1.000000"; conf_lo "0.466077"; conf_hi "0.679696"; cov "25.498207";
A_cerana_Scaffold_0001	cufflinks	exon	1528670	1529894	1000	.	.	gene_id "AC_lincRNA.142"; transcript_id "AC_lincRNA.142.1"; exon_number "1"; frac "1.000000"; conf_lo "0.466077"; conf_hi "0.679696"; cov "25.498207";
A_cerana_Scaffold_0001	cufflinks	transcript	3104960	3105998	1000	.	.	gene_id "AC_lincRNA.171"; transcript_id "AC_lincRNA.171.1"; frac "1.000000"; conf_lo "0.026209"; conf_hi "0.100467"; cov "2.967372";
A_cerana_Scaffold_0001	cufflinks	exon	3104960	3105998	1000	.	.	gene_id "AC_lincRNA.171"; transcript_id "AC_lincRNA.171.1"; exon_number "1"; frac "1.000000"; conf_lo "0.026209"; conf_hi "0.100467"; cov "2.967372";
A_cerana_Scaffold_0001	cufflinks	transcript	3119476	3120640	1000	.	.	gene_id "AC_lincRNA.173"; transcript_id "AC_lincRNA.173.1"; frac "1.000000"; conf_lo "0.058435"; conf_hi "0.155828"; cov "5.079955";
A_cerana_Scaffold_0001	cufflinks	exon	3119476	3120640	1000	.	.	gene_id "AC_lincRNA.173"; transcript_id "AC_lincRNA.173.1"; exon_number "1"; frac "1.000000"; conf_lo "0.058435"; conf_hi "0.155828"; cov "5.079955";
A_cerana_Scaffold_0001	cufflinks	transcript	3254864	3255575	1000	.	.	gene_id "AC_lincRNA.185"; transcript_id "AC_lincRNA.185.1"; frac "1.000000"; conf_lo "0.031871"; conf_hi "0.152982"; cov "4.788877";
A_cerana_Scaffold_0001	cufflinks	exon	3254864	3255575	1000	.	.	gene_id "AC_lincRNA.185"; transcript_id "AC_lincRNA.185.1"; exon_number "1"; frac "1.000000"; conf_lo "0.031871"; conf_hi "0.152982"; cov "4.788877";
A_cerana_Scaffold_0001	cufflinks	transcript	4485955	4486675	1000	.	.	gene_id "AC_lincRNA.231"; transcript_id "AC_lincRNA.231.1"; frac "1.000000"; conf_lo "0.050358"; conf_hi "0.182546"; cov "6.095483";
A_cerana_Scaffold_0001	cufflinks	exon	4485955	4486675	1000	.	.	gene_id "AC_lincRNA.231"; transcript_id "AC_lincRNA.231.1"; exon_number "1"; frac "1.000000"; conf_lo "0.050358"; conf_hi "0.182546"; cov "6.095483";
A_cerana_Scaffold_0001	cufflinks	transcript	4642308	4643335	1000	.	.	gene_id "AC_lincRNA.238"; transcript_id "AC_lincRNA.238.1"; frac "1.000000"; conf_lo "0.035319"; conf_hi "0.110372"; cov "3.559178";
A_cerana_Scaffold_0001	cufflinks	exon	4642308	4643335	1000	.	.	gene_id "AC_lincRNA.238"; transcript_id "AC_lincRNA.238.1"; exon_number "1"; frac "1.000000"; conf_lo "0.035319"; conf_hi "0.110372"; cov "3.559178";
A_cerana_Scaffold_0001	cufflinks	transcript	4646691	4647867	1000	.	.	gene_id "AC_lincRNA.239"; transcript_id "AC_lincRNA.239.1"; frac "1.000000"; conf_lo "0.019280"; conf_hi "0.080975"; cov "2.277825";
A_cerana_Scaffold_0001	cufflinks	exon	4646691	4647867	1000	.	.	gene_id "AC_lincRNA.239"; transcript_id "AC_lincRNA.239.1"; exon_number "1"; frac "1.000000"; conf_lo "0.019280"; conf_hi "0.080975"; cov "2.277825";
A_cerana_Scaffold_0001	cufflinks	transcript	4674544	4675604	1000	.	.	gene_id "AC_lincRNA.242"; transcript_id "AC_lincRNA.242.1"; frac "1.000000"; conf_lo "0.034220"; conf_hi "0.106939"; cov "3.406802";
A_cerana_Scaffold_0001	cufflinks	exon	4674544	4675604	1000	.	.	gene_id "AC_lincRNA.242"; transcript_id "AC_lincRNA.242.1"; exon_number "1"; frac "1.000000"; conf_lo "0.034220"; conf_hi "0.106939"; cov "3.406802";
A_cerana_Scaffold_0001	cufflinks	transcript	4741359	4741775	1000	.	.	gene_id "AC_lincRNA.244"; transcript_id "AC_lincRNA.244.1"; frac "1.000000"; conf_lo "0.054418"; conf_hi "0.261207"; cov "15.921224";
A_cerana_Scaffold_0001	cufflinks	exon	4741359	4741775	1000	.	.	gene_id "AC_lincRNA.244"; transcript_id "AC_lincRNA.244.1"; exon_number "1"; frac "1.000000"; conf_lo "0.054418"; conf_hi "0.261207"; cov "15.921224";
A_cerana_Scaffold_0001	cufflinks	transcript	4852112	4853335	1000	.	.	gene_id "AC_lincRNA.249"; transcript_id "AC_lincRNA.249.1"; frac "1.000000"; conf_lo "0.059327"; conf_hi "0.148316"; cov "5.191630";
A_cerana_Scaffold_0001	cufflinks	exon	4852112	4853335	1000	.	.	gene_id "AC_lincRNA.249"; transcript_id "AC_lincRNA.249.1"; exon_number "1"; frac "1.000000"; conf_lo "0.059327"; conf_hi "0.148316"; cov "5.191630";
A_cerana_Scaffold_0001	cufflinks	transcript	5570048	5572153	1000	.	.	gene_id "AC_lincRNA.270"; transcript_id "AC_lincRNA.270.1"; frac "1.000000"; conf_lo "0.069984"; conf_hi "0.129970"; cov "4.449803";
A_cerana_Scaffold_0001	cufflinks	exon	5570048	5572153	1000	.	.	gene_id "AC_lincRNA.270"; transcript_id "AC_lincRNA.270.1"; exon_number "1"; frac "1.000000"; conf_lo "0.069984"; conf_hi "0.129970"; cov "4.449803";
A_cerana_Scaffold_0001	cufflinks	transcript	5566947	5568811	1000	.	.	gene_id "AC_lincRNA.272"; transcript_id "AC_lincRNA.272.1"; frac "1.000000"; conf_lo "0.133843"; conf_hi "0.245784"; cov "8.594048";
A_cerana_Scaffold_0001	cufflinks	exon	5566947	5568811	1000	.	.	gene_id "AC_lincRNA.272"; transcript_id "AC_lincRNA.272.1"; exon_number "1"; frac "1.000000"; conf_lo "0.133843"; conf_hi "0.245784"; cov "8.594048";
A_cerana_Scaffold_0001	cufflinks	transcript	5568918	5569955	1000	.	.	gene_id "AC_lincRNA.274"; transcript_id "AC_lincRNA.274.1"; frac "1.000000"; conf_lo "0.104936"; conf_hi "0.240478"; cov "8.914019";
A_cerana_Scaffold_0001	cufflinks	exon	5568918	5569955	1000	.	.	gene_id "AC_lincRNA.274"; transcript_id "AC_lincRNA.274.1"; exon_number "1"; frac "1.000000"; conf_lo "0.104936"; conf_hi "0.240478"; cov "8.914019";
A_cerana_Scaffold_0001	cufflinks	transcript	5578376	5579677	1000	.	.	gene_id "AC_lincRNA.292"; transcript_id "AC_lincRNA.292.1"; frac "1.000000"; conf_lo "3.130226"; conf_hi "3.701894"; cov "189.260676";
A_cerana_Scaffold_0001	cufflinks	exon	5578376	5579677	1000	.	.	gene_id "AC_lincRNA.292"; transcript_id "AC_lincRNA.292.1"; exon_number "1"; frac "1.000000"; conf_lo "3.130226"; conf_hi "3.701894"; cov "189.260676";
A_cerana_Scaffold_0002	cufflinks	transcript	404380	405697	1000	.	.	gene_id "AC_lincRNA.308"; transcript_id "AC_lincRNA.308.1"; frac "1.000000"; conf_lo "0.027548"; conf_hi "0.092973"; cov "2.751479";
A_cerana_Scaffold_0002	cufflinks	exon	404380	405697	1000	.	.	gene_id "AC_lincRNA.308"; transcript_id "AC_lincRNA.308.1"; exon_number "1"; frac "1.000000"; conf_lo "0.027548"; conf_hi "0.092973"; cov "2.751479";
A_cerana_Scaffold_0002	cufflinks	transcript	430799	431845	1000	.	.	gene_id "AC_lincRNA.313"; transcript_id "AC_lincRNA.313.1"; frac "1.000000"; conf_lo "0.021674"; conf_hi "0.095364"; cov "2.669095";
A_cerana_Scaffold_0002	cufflinks	exon	430799	431845	1000	.	.	gene_id "AC_lincRNA.313"; transcript_id "AC_lincRNA.313.1"; exon_number "1"; frac "1.000000"; conf_lo "0.021674"; conf_hi "0.095364"; cov "2.669095";
A_cerana_Scaffold_0002	cufflinks	transcript	432313	433377	1000	.	.	gene_id "AC_lincRNA.315"; transcript_id "AC_lincRNA.315.1"; frac "1.000000"; conf_lo "0.025569"; conf_hi "0.098014"; cov "2.867797";
A_cerana_Scaffold_0002	cufflinks	exon	432313	433377	1000	.	.	gene_id "AC_lincRNA.315"; transcript_id "AC_lincRNA.315.1"; exon_number "1"; frac "1.000000"; conf_lo "0.025569"; conf_hi "0.098014"; cov "2.867797";
A_cerana_Scaffold_0002	cufflinks	transcript	823864	826365	1000	.	.	gene_id "AC_lincRNA.350"; transcript_id "AC_lincRNA.350.1"; frac "1.000000"; conf_lo "5.831820"; conf_hi "6.455815"; cov "302.112637";
A_cerana_Scaffold_0002	cufflinks	exon	823864	826365	1000	.	.	gene_id "AC_lincRNA.350"; transcript_id "AC_lincRNA.350.1"; exon_number "1"; frac "1.000000"; conf_lo "5.831820"; conf_hi "6.455815"; cov "302.112637";
A_cerana_Scaffold_0002	cufflinks	transcript	833792	835233	1000	.	.	gene_id "AC_lincRNA.351"; transcript_id "AC_lincRNA.351.1"; frac "1.000000"; conf_lo "1.104720"; conf_hi "1.403718"; cov "67.169016";
A_cerana_Scaffold_0002	cufflinks	exon	833792	835233	1000	.	.	gene_id "AC_lincRNA.351"; transcript_id "AC_lincRNA.351.1"; exon_number "1"; frac "1.000000"; conf_lo "1.104720"; conf_hi "1.403718"; cov "67.169016";
A_cerana_Scaffold_0001	cufflinks	transcript	5722566	5723610	1000	.	.	gene_id "AC_lincRNA.359"; transcript_id "AC_lincRNA.359.1"; frac "1.000000"; conf_lo "6.592739"; conf_hi "7.470034"; cov "423.637276";
A_cerana_Scaffold_0001	cufflinks	exon	5722566	5723610	1000	.	.	gene_id "AC_lincRNA.359"; transcript_id "AC_lincRNA.359.1"; exon_number "1"; frac "1.000000"; conf_lo "6.592739"; conf_hi "7.470034"; cov "423.637276";
A_cerana_Scaffold_0002	cufflinks	transcript	1579287	1580054	1000	.	.	gene_id "AC_lincRNA.371"; transcript_id "AC_lincRNA.371.1"; frac "1.000000"; conf_lo "0.029547"; conf_hi "0.141827"; cov "4.227615";
A_cerana_Scaffold_0002	cufflinks	exon	1579287	1580054	1000	.	.	gene_id "AC_lincRNA.371"; transcript_id "AC_lincRNA.371.1"; exon_number "1"; frac "1.000000"; conf_lo "0.029547"; conf_hi "0.141827"; cov "4.227615";
A_cerana_Scaffold_0002	cufflinks	transcript	1732349	1733651	1000	+	.	gene_id "AC_lincRNA.373"; transcript_id "AC_lincRNA.373.1"; frac "1.000000"; conf_lo "0.444210"; conf_hi "0.802046"; cov "27.459769";
A_cerana_Scaffold_0002	cufflinks	exon	1732349	1732694	1000	+	.	gene_id "AC_lincRNA.373"; transcript_id "AC_lincRNA.373.1"; exon_number "1"; frac "1.000000"; conf_lo "0.444210"; conf_hi "0.802046"; cov "27.459769";
A_cerana_Scaffold_0002	cufflinks	exon	1733340	1733651	1000	+	.	gene_id "AC_lincRNA.373"; transcript_id "AC_lincRNA.373.1"; exon_number "2"; frac "1.000000"; conf_lo "0.444210"; conf_hi "0.802046"; cov "27.459769";
A_cerana_Scaffold_0002	cufflinks	transcript	1010660	1012909	1000	-	.	gene_id "AC_lincRNA.385"; transcript_id "AC_lincRNA.385.1"; frac "0.383928"; conf_lo "0.036953"; conf_hi "0.107780"; cov "3.209887";
A_cerana_Scaffold_0002	cufflinks	exon	1010660	1011816	1000	-	.	gene_id "AC_lincRNA.385"; transcript_id "AC_lincRNA.385.1"; exon_number "1"; frac "0.383928"; conf_lo "0.036953"; conf_hi "0.107780"; cov "3.209887";
A_cerana_Scaffold_0002	cufflinks	exon	1011954	1012227	1000	-	.	gene_id "AC_lincRNA.385"; transcript_id "AC_lincRNA.385.1"; exon_number "2"; frac "0.383928"; conf_lo "0.036953"; conf_hi "0.107780"; cov "3.209887";
A_cerana_Scaffold_0002	cufflinks	exon	1012577	1012909	1000	-	.	gene_id "AC_lincRNA.385"; transcript_id "AC_lincRNA.385.1"; exon_number "3"; frac "0.383928"; conf_lo "0.036953"; conf_hi "0.107780"; cov "3.209887";
A_cerana_Scaffold_0002	cufflinks	transcript	1010660	1012254	1000	.	.	gene_id "AC_lincRNA.386"; transcript_id "AC_lincRNA.386.1"; frac "0.616072"; conf_lo "0.083478"; conf_hi "0.180870"; cov "5.817881";
A_cerana_Scaffold_0002	cufflinks	exon	1010660	1012254	1000	.	.	gene_id "AC_lincRNA.386"; transcript_id "AC_lincRNA.386.1"; exon_number "1"; frac "0.616072"; conf_lo "0.083478"; conf_hi "0.180870"; cov "5.817881";
A_cerana_Scaffold_0001	cufflinks	transcript	6148898	6150038	1000	.	.	gene_id "AC_lincRNA.392"; transcript_id "AC_lincRNA.392.1"; frac "1.000000"; conf_lo "0.043754"; conf_hi "0.139217"; cov "4.273570";
A_cerana_Scaffold_0001	cufflinks	exon	6148898	6150038	1000	.	.	gene_id "AC_lincRNA.392"; transcript_id "AC_lincRNA.392.1"; exon_number "1"; frac "1.000000"; conf_lo "0.043754"; conf_hi "0.139217"; cov "4.273570";
A_cerana_Scaffold_0002	cufflinks	transcript	2351897	2352868	1000	.	.	gene_id "AC_lincRNA.409"; transcript_id "AC_lincRNA.409.1"; frac "1.000000"; conf_lo "0.443576"; conf_hi "0.700383"; cov "33.182225";
A_cerana_Scaffold_0002	cufflinks	exon	2351897	2352868	1000	.	.	gene_id "AC_lincRNA.409"; transcript_id "AC_lincRNA.409.1"; exon_number "1"; frac "1.000000"; conf_lo "0.443576"; conf_hi "0.700383"; cov "33.182225";
A_cerana_Scaffold_0001	cufflinks	transcript	3522665	3523371	1000	.	.	gene_id "AC_lincRNA.419"; transcript_id "AC_lincRNA.419.1"; frac "1.000000"; conf_lo "0.032097"; conf_hi "0.154064"; cov "4.846323";
A_cerana_Scaffold_0001	cufflinks	exon	3522665	3523371	1000	.	.	gene_id "AC_lincRNA.419"; transcript_id "AC_lincRNA.419.1"; exon_number "1"; frac "1.000000"; conf_lo "0.032097"; conf_hi "0.154064"; cov "4.846323";
A_cerana_Scaffold_0002	cufflinks	transcript	91865	92445	1000	.	.	gene_id "AC_lincRNA.450"; transcript_id "AC_lincRNA.450.1"; frac "1.000000"; conf_lo "0.046869"; conf_hi "0.179664"; cov "7.640706";
A_cerana_Scaffold_0002	cufflinks	exon	91865	92445	1000	.	.	gene_id "AC_lincRNA.450"; transcript_id "AC_lincRNA.450.1"; exon_number "1"; frac "1.000000"; conf_lo "0.046869"; conf_hi "0.179664"; cov "7.640706";
A_cerana_Scaffold_0002	cufflinks	transcript	188035	191519	1000	.	.	gene_id "AC_lincRNA.457"; transcript_id "AC_lincRNA.457.1"; frac "0.891412"; conf_lo "1.963853"; conf_hi "2.258170"; cov "97.618553";
A_cerana_Scaffold_0002	cufflinks	exon	188035	191519	1000	.	.	gene_id "AC_lincRNA.457"; transcript_id "AC_lincRNA.457.1"; exon_number "1"; frac "0.891412"; conf_lo "1.963853"; conf_hi "2.258170"; cov "97.618553";
A_cerana_Scaffold_0002	cufflinks	transcript	200010	202155	1000	.	.	gene_id "AC_lincRNA.460"; transcript_id "AC_lincRNA.460.1"; frac "1.000000"; conf_lo "0.076135"; conf_hi "0.148040"; cov "5.115823";
A_cerana_Scaffold_0002	cufflinks	exon	200010	202155	1000	.	.	gene_id "AC_lincRNA.460"; transcript_id "AC_lincRNA.460.1"; exon_number "1"; frac "1.000000"; conf_lo "0.076135"; conf_hi "0.148040"; cov "5.115823";
A_cerana_Scaffold_0002	cufflinks	transcript	237552	239251	1000	.	.	gene_id "AC_lincRNA.464"; transcript_id "AC_lincRNA.464.1"; frac "1.000000"; conf_lo "0.040045"; conf_hi "0.101448"; cov "3.152196";
A_cerana_Scaffold_0002	cufflinks	exon	237552	239251	1000	.	.	gene_id "AC_lincRNA.464"; transcript_id "AC_lincRNA.464.1"; exon_number "1"; frac "1.000000"; conf_lo "0.040045"; conf_hi "0.101448"; cov "3.152196";
A_cerana_Scaffold_0002	cufflinks	transcript	246743	248031	1000	.	.	gene_id "AC_lincRNA.466"; transcript_id "AC_lincRNA.466.1"; frac "1.000000"; conf_lo "0.027263"; conf_hi "0.086334"; cov "2.325766";
A_cerana_Scaffold_0002	cufflinks	exon	246743	248031	1000	.	.	gene_id "AC_lincRNA.466"; transcript_id "AC_lincRNA.466.1"; exon_number "1"; frac "1.000000"; conf_lo "0.027263"; conf_hi "0.086334"; cov "2.325766";
A_cerana_Scaffold_0002	cufflinks	transcript	253346	254349	1000	-	.	gene_id "AC_lincRNA.469"; transcript_id "AC_lincRNA.469.1"; frac "0.145493"; conf_lo "0.096563"; conf_hi "0.295725"; cov "10.818805";
A_cerana_Scaffold_0002	cufflinks	exon	253346	253968	1000	-	.	gene_id "AC_lincRNA.469"; transcript_id "AC_lincRNA.469.1"; exon_number "1"; frac "0.145493"; conf_lo "0.096563"; conf_hi "0.295725"; cov "10.818805";
A_cerana_Scaffold_0002	cufflinks	exon	254221	254349	1000	-	.	gene_id "AC_lincRNA.469"; transcript_id "AC_lincRNA.469.1"; exon_number "2"; frac "0.145493"; conf_lo "0.096563"; conf_hi "0.295725"; cov "10.818805";
A_cerana_Scaffold_0002	cufflinks	transcript	261685	262690	1000	.	.	gene_id "AC_lincRNA.470"; transcript_id "AC_lincRNA.470.1"; frac "0.610882"; conf_lo "0.063403"; conf_hi "0.177529"; cov "5.344073";
A_cerana_Scaffold_0002	cufflinks	exon	261685	262690	1000	.	.	gene_id "AC_lincRNA.470"; transcript_id "AC_lincRNA.470.1"; exon_number "1"; frac "0.610882"; conf_lo "0.063403"; conf_hi "0.177529"; cov "5.344073";
A_cerana_Scaffold_0002	cufflinks	transcript	261686	262690	1000	-	.	gene_id "AC_lincRNA.471"; transcript_id "AC_lincRNA.471.1"; frac "0.389118"; conf_lo "0.042912"; conf_hi "0.171649"; cov "4.607800";
A_cerana_Scaffold_0002	cufflinks	exon	261686	261957	1000	-	.	gene_id "AC_lincRNA.471"; transcript_id "AC_lincRNA.471.1"; exon_number "1"; frac "0.389118"; conf_lo "0.042912"; conf_hi "0.171649"; cov "4.607800";
A_cerana_Scaffold_0002	cufflinks	exon	262144	262690	1000	-	.	gene_id "AC_lincRNA.471"; transcript_id "AC_lincRNA.471.1"; exon_number "2"; frac "0.389118"; conf_lo "0.042912"; conf_hi "0.171649"; cov "4.607800";
A_cerana_Scaffold_0002	cufflinks	transcript	270367	270798	1000	.	.	gene_id "AC_lincRNA.476"; transcript_id "AC_lincRNA.476.1"; frac "1.000000"; conf_lo "0.063034"; conf_hi "0.241632"; cov "15.664936";
A_cerana_Scaffold_0002	cufflinks	exon	270367	270798	1000	.	.	gene_id "AC_lincRNA.476"; transcript_id "AC_lincRNA.476.1"; exon_number "1"; frac "1.000000"; conf_lo "0.063034"; conf_hi "0.241632"; cov "15.664936";
A_cerana_Scaffold_0002	cufflinks	transcript	275823	276630	1000	.	.	gene_id "AC_lincRNA.477"; transcript_id "AC_lincRNA.477.1"; frac "1.000000"; conf_lo "0.033702"; conf_hi "0.129189"; cov "4.291142";
A_cerana_Scaffold_0002	cufflinks	exon	275823	276630	1000	.	.	gene_id "AC_lincRNA.477"; transcript_id "AC_lincRNA.477.1"; exon_number "1"; frac "1.000000"; conf_lo "0.033702"; conf_hi "0.129189"; cov "4.291142";
A_cerana_Scaffold_0002	cufflinks	transcript	324014	325185	1000	.	.	gene_id "AC_lincRNA.479"; transcript_id "AC_lincRNA.479.1"; frac "1.000000"; conf_lo "0.020587"; conf_hi "0.087495"; cov "2.290741";
A_cerana_Scaffold_0002	cufflinks	exon	324014	325185	1000	.	.	gene_id "AC_lincRNA.479"; transcript_id "AC_lincRNA.479.1"; exon_number "1"; frac "1.000000"; conf_lo "0.020587"; conf_hi "0.087495"; cov "2.290741";
A_cerana_Scaffold_0002	cufflinks	transcript	325392	325911	1000	.	.	gene_id "AC_lincRNA.480"; transcript_id "AC_lincRNA.480.1"; frac "1.000000"; conf_lo "0.078995"; conf_hi "0.335727"; cov "8.789777";
A_cerana_Scaffold_0002	cufflinks	exon	325392	325911	1000	.	.	gene_id "AC_lincRNA.480"; transcript_id "AC_lincRNA.480.1"; exon_number "1"; frac "1.000000"; conf_lo "0.078995"; conf_hi "0.335727"; cov "8.789777";
A_cerana_Scaffold_0002	cufflinks	transcript	326102	327326	1000	.	.	gene_id "AC_lincRNA.482"; transcript_id "AC_lincRNA.482.1"; frac "1.000000"; conf_lo "0.038840"; conf_hi "0.121374"; cov "3.673471";
A_cerana_Scaffold_0002	cufflinks	exon	326102	327326	1000	.	.	gene_id "AC_lincRNA.482"; transcript_id "AC_lincRNA.482.1"; exon_number "1"; frac "1.000000"; conf_lo "0.038840"; conf_hi "0.121374"; cov "3.673471";
A_cerana_Scaffold_0002	cufflinks	transcript	329224	330059	1000	.	.	gene_id "AC_lincRNA.484"; transcript_id "AC_lincRNA.484.2"; frac "0.333594"; conf_lo "0.041576"; conf_hi "0.166302"; cov "4.444574";
A_cerana_Scaffold_0002	cufflinks	exon	329224	330059	1000	.	.	gene_id "AC_lincRNA.484"; transcript_id "AC_lincRNA.484.2"; exon_number "1"; frac "0.333594"; conf_lo "0.041576"; conf_hi "0.166302"; cov "4.444574";
A_cerana_Scaffold_0002	cufflinks	transcript	330250	331715	1000	.	.	gene_id "AC_lincRNA.485"; transcript_id "AC_lincRNA.485.1"; frac "1.000000"; conf_lo "0.027019"; conf_hi "0.084917"; cov "2.405149";
A_cerana_Scaffold_0002	cufflinks	exon	330250	331715	1000	.	.	gene_id "AC_lincRNA.485"; transcript_id "AC_lincRNA.485.1"; exon_number "1"; frac "1.000000"; conf_lo "0.027019"; conf_hi "0.084917"; cov "2.405149";
A_cerana_Scaffold_0002	cufflinks	transcript	367159	368295	1000	.	.	gene_id "AC_lincRNA.488"; transcript_id "AC_lincRNA.488.1"; frac "1.000000"; conf_lo "0.067858"; conf_hi "0.183615"; cov "5.963552";
A_cerana_Scaffold_0002	cufflinks	exon	367159	368295	1000	.	.	gene_id "AC_lincRNA.488"; transcript_id "AC_lincRNA.488.1"; exon_number "1"; frac "1.000000"; conf_lo "0.067858"; conf_hi "0.183615"; cov "5.963552";
A_cerana_Scaffold_0002	cufflinks	transcript	388897	391701	1000	.	.	gene_id "AC_lincRNA.490"; transcript_id "AC_lincRNA.490.1"; frac "1.000000"; conf_lo "1.024192"; conf_hi "1.257183"; cov "54.218790";
A_cerana_Scaffold_0002	cufflinks	exon	388897	391701	1000	.	.	gene_id "AC_lincRNA.490"; transcript_id "AC_lincRNA.490.1"; exon_number "1"; frac "1.000000"; conf_lo "1.024192"; conf_hi "1.257183"; cov "54.218790";
A_cerana_Scaffold_0001	cufflinks	transcript	5403123	5403975	1000	.	.	gene_id "AC_lincRNA.518"; transcript_id "AC_lincRNA.518.1"; frac "1.000000"; conf_lo "0.031924"; conf_hi "0.122374"; cov "3.948041";
A_cerana_Scaffold_0001	cufflinks	exon	5403123	5403975	1000	.	.	gene_id "AC_lincRNA.518"; transcript_id "AC_lincRNA.518.1"; exon_number "1"; frac "1.000000"; conf_lo "0.031924"; conf_hi "0.122374"; cov "3.948041";
A_cerana_Scaffold_0001	cufflinks	transcript	5408392	5409896	1000	.	.	gene_id "AC_lincRNA.519"; transcript_id "AC_lincRNA.519.1"; frac "1.000000"; conf_lo "0.018094"; conf_hi "0.063328"; cov "1.829091";
A_cerana_Scaffold_0001	cufflinks	exon	5408392	5409896	1000	.	.	gene_id "AC_lincRNA.519"; transcript_id "AC_lincRNA.519.1"; exon_number "1"; frac "1.000000"; conf_lo "0.018094"; conf_hi "0.063328"; cov "1.829091";
A_cerana_Scaffold_0001	cufflinks	transcript	5426240	5426926	1000	.	.	gene_id "AC_lincRNA.520"; transcript_id "AC_lincRNA.520.1"; frac "1.000000"; conf_lo "0.039637"; conf_hi "0.178368"; cov "5.090587";
A_cerana_Scaffold_0001	cufflinks	exon	5426240	5426926	1000	.	.	gene_id "AC_lincRNA.520"; transcript_id "AC_lincRNA.520.1"; exon_number "1"; frac "1.000000"; conf_lo "0.039637"; conf_hi "0.178368"; cov "5.090587";
A_cerana_Scaffold_0001	cufflinks	transcript	5427233	5428079	1000	.	.	gene_id "AC_lincRNA.521"; transcript_id "AC_lincRNA.521.1"; frac "1.000000"; conf_lo "0.065207"; conf_hi "0.203771"; cov "6.167265";
A_cerana_Scaffold_0001	cufflinks	exon	5427233	5428079	1000	.	.	gene_id "AC_lincRNA.521"; transcript_id "AC_lincRNA.521.1"; exon_number "1"; frac "1.000000"; conf_lo "0.065207"; conf_hi "0.203771"; cov "6.167265";
A_cerana_Scaffold_0001	cufflinks	transcript	5441361	5441742	1000	.	.	gene_id "AC_lincRNA.522"; transcript_id "AC_lincRNA.522.1"; frac "1.000000"; conf_lo "0.147675"; conf_hi "0.787598"; cov "21.909159";
A_cerana_Scaffold_0001	cufflinks	exon	5441361	5441742	1000	.	.	gene_id "AC_lincRNA.522"; transcript_id "AC_lincRNA.522.1"; exon_number "1"; frac "1.000000"; conf_lo "0.147675"; conf_hi "0.787598"; cov "21.909159";
A_cerana_Scaffold_0001	cufflinks	transcript	5464422	5465204	1000	.	.	gene_id "AC_lincRNA.523"; transcript_id "AC_lincRNA.523.1"; frac "1.000000"; conf_lo "0.046047"; conf_hi "0.174978"; cov "4.918723";
A_cerana_Scaffold_0001	cufflinks	exon	5464422	5465204	1000	.	.	gene_id "AC_lincRNA.523"; transcript_id "AC_lincRNA.523.1"; exon_number "1"; frac "1.000000"; conf_lo "0.046047"; conf_hi "0.174978"; cov "4.918723";
A_cerana_Scaffold_0001	cufflinks	transcript	5465415	5466094	1000	.	.	gene_id "AC_lincRNA.524"; transcript_id "AC_lincRNA.524.1"; frac "1.000000"; conf_lo "0.058214"; conf_hi "0.221213"; cov "6.218401";
A_cerana_Scaffold_0001	cufflinks	exon	5465415	5466094	1000	.	.	gene_id "AC_lincRNA.524"; transcript_id "AC_lincRNA.524.1"; exon_number "1"; frac "1.000000"; conf_lo "0.058214"; conf_hi "0.221213"; cov "6.218401";
A_cerana_Scaffold_0001	cufflinks	transcript	5470826	5471402	1000	.	.	gene_id "AC_lincRNA.525"; transcript_id "AC_lincRNA.525.1"; frac "1.000000"; conf_lo "0.070791"; conf_hi "0.235969"; cov "10.564455";
A_cerana_Scaffold_0001	cufflinks	exon	5470826	5471402	1000	.	.	gene_id "AC_lincRNA.525"; transcript_id "AC_lincRNA.525.1"; exon_number "1"; frac "1.000000"; conf_lo "0.070791"; conf_hi "0.235969"; cov "10.564455";
A_cerana_Scaffold_0001	cufflinks	transcript	5478726	5479355	1000	.	.	gene_id "AC_lincRNA.526"; transcript_id "AC_lincRNA.526.1"; frac "1.000000"; conf_lo "0.186983"; conf_hi "0.440745"; cov "13.672313";
A_cerana_Scaffold_0001	cufflinks	exon	5478726	5479355	1000	.	.	gene_id "AC_lincRNA.526"; transcript_id "AC_lincRNA.526.1"; exon_number "1"; frac "1.000000"; conf_lo "0.186983"; conf_hi "0.440745"; cov "13.672313";
A_cerana_Scaffold_0001	cufflinks	transcript	5483699	5484431	1000	.	.	gene_id "AC_lincRNA.527"; transcript_id "AC_lincRNA.527.1"; frac "1.000000"; conf_lo "0.136216"; conf_hi "0.340541"; cov "14.141479";
A_cerana_Scaffold_0001	cufflinks	exon	5483699	5484431	1000	.	.	gene_id "AC_lincRNA.527"; transcript_id "AC_lincRNA.527.1"; exon_number "1"; frac "1.000000"; conf_lo "0.136216"; conf_hi "0.340541"; cov "14.141479";
A_cerana_Scaffold_0001	cufflinks	transcript	3326048	3329249	118	.	.	gene_id "AC_lincRNA.503"; transcript_id "AC_lincRNA.503.1"; frac "0.653555"; conf_lo "0.054553"; conf_hi "0.098195"; cov "3.377746";
A_cerana_Scaffold_0001	cufflinks	exon	3326048	3329249	118	.	.	gene_id "AC_lincRNA.503"; transcript_id "AC_lincRNA.503.1"; exon_number "1"; frac "0.653555"; conf_lo "0.054553"; conf_hi "0.098195"; cov "3.377746";
A_cerana_Scaffold_0001	cufflinks	transcript	3328777	3329249	1000	.	.	gene_id "AC_lincRNA.503"; transcript_id "AC_lincRNA.503.2"; frac "0.346445"; conf_lo "0.372372"; conf_hi "0.893693"; cov "28.517843";
A_cerana_Scaffold_0001	cufflinks	exon	3328777	3329249	1000	.	.	gene_id "AC_lincRNA.503"; transcript_id "AC_lincRNA.503.2"; exon_number "1"; frac "0.346445"; conf_lo "0.372372"; conf_hi "0.893693"; cov "28.517843";
A_cerana_Scaffold_0001	cufflinks	transcript	3364972	3366039	1000	.	.	gene_id "AC_lincRNA.542"; transcript_id "AC_lincRNA.542.1"; frac "1.000000"; conf_lo "0.042495"; conf_hi "0.131735"; cov "4.155252";
A_cerana_Scaffold_0001	cufflinks	exon	3364972	3366039	1000	.	.	gene_id "AC_lincRNA.542"; transcript_id "AC_lincRNA.542.1"; exon_number "1"; frac "1.000000"; conf_lo "0.042495"; conf_hi "0.131735"; cov "4.155252";
A_cerana_Scaffold_0001	cufflinks	transcript	3366166	3367683	1000	.	.	gene_id "AC_lincRNA.543"; transcript_id "AC_lincRNA.543.1"; frac "1.000000"; conf_lo "0.032888"; conf_hi "0.092683"; cov "2.796848";
A_cerana_Scaffold_0001	cufflinks	exon	3366166	3367683	1000	.	.	gene_id "AC_lincRNA.543"; transcript_id "AC_lincRNA.543.1"; exon_number "1"; frac "1.000000"; conf_lo "0.032888"; conf_hi "0.092683"; cov "2.796848";
A_cerana_Scaffold_0002	cufflinks	transcript	797983	799548	1000	.	.	gene_id "AC_lincRNA.472"; transcript_id "AC_lincRNA.472.1"; frac "1.000000"; conf_lo "0.170990"; conf_hi "0.304304"; cov "11.558140";
A_cerana_Scaffold_0002	cufflinks	exon	797983	799548	1000	.	.	gene_id "AC_lincRNA.472"; transcript_id "AC_lincRNA.472.1"; exon_number "1"; frac "1.000000"; conf_lo "0.170990"; conf_hi "0.304304"; cov "11.558140";
A_cerana_Scaffold_0001	cufflinks	transcript	2751713	2753035	1000	.	.	gene_id "AC_lincRNA.551"; transcript_id "AC_lincRNA.551.1"; frac "1.000000"; conf_lo "1.958785"; conf_hi "2.397882"; cov "119.501072";
A_cerana_Scaffold_0001	cufflinks	exon	2751713	2753035	1000	.	.	gene_id "AC_lincRNA.551"; transcript_id "AC_lincRNA.551.1"; exon_number "1"; frac "1.000000"; conf_lo "1.958785"; conf_hi "2.397882"; cov "119.501072";
A_cerana_Scaffold_0001	cufflinks	transcript	1918748	1919111	1000	.	.	gene_id "AC_lincRNA.562"; transcript_id "AC_lincRNA.562.1"; frac "1.000000"; conf_lo "0.199494"; conf_hi "0.586012"; cov "63.388324";
A_cerana_Scaffold_0001	cufflinks	exon	1918748	1919111	1000	.	.	gene_id "AC_lincRNA.562"; transcript_id "AC_lincRNA.562.1"; exon_number "1"; frac "1.000000"; conf_lo "0.199494"; conf_hi "0.586012"; cov "63.388324";
A_cerana_Scaffold_0001	cufflinks	transcript	1922483	1923872	1000	.	.	gene_id "AC_lincRNA.563"; transcript_id "AC_lincRNA.563.1"; frac "1.000000"; conf_lo "0.071832"; conf_hi "0.179580"; cov "5.693706";
A_cerana_Scaffold_0001	cufflinks	exon	1922483	1923872	1000	.	.	gene_id "AC_lincRNA.563"; transcript_id "AC_lincRNA.563.1"; exon_number "1"; frac "1.000000"; conf_lo "0.071832"; conf_hi "0.179580"; cov "5.693706";
A_cerana_Scaffold_0001	cufflinks	transcript	1932617	1933254	1000	.	.	gene_id "AC_lincRNA.564"; transcript_id "AC_lincRNA.564.1"; frac "1.000000"; conf_lo "0.035568"; conf_hi "0.170727"; cov "5.807755";
A_cerana_Scaffold_0001	cufflinks	exon	1932617	1933254	1000	.	.	gene_id "AC_lincRNA.564"; transcript_id "AC_lincRNA.564.1"; exon_number "1"; frac "1.000000"; conf_lo "0.035568"; conf_hi "0.170727"; cov "5.807755";
A_cerana_Scaffold_0001	cufflinks	transcript	1933369	1935471	1000	.	.	gene_id "AC_lincRNA.565"; transcript_id "AC_lincRNA.565.1"; frac "1.000000"; conf_lo "0.047478"; conf_hi "0.105747"; cov "3.454304";
A_cerana_Scaffold_0001	cufflinks	exon	1933369	1935471	1000	.	.	gene_id "AC_lincRNA.565"; transcript_id "AC_lincRNA.565.1"; exon_number "1"; frac "1.000000"; conf_lo "0.047478"; conf_hi "0.105747"; cov "3.454304";
A_cerana_Scaffold_0001	cufflinks	transcript	4436345	4437108	1000	.	.	gene_id "AC_lincRNA.599"; transcript_id "AC_lincRNA.599.1"; frac "1.000000"; conf_lo "0.089106"; conf_hi "0.237617"; cov "9.379271";
A_cerana_Scaffold_0001	cufflinks	exon	4436345	4437108	1000	.	.	gene_id "AC_lincRNA.599"; transcript_id "AC_lincRNA.599.1"; exon_number "1"; frac "1.000000"; conf_lo "0.089106"; conf_hi "0.237617"; cov "9.379271";
A_cerana_Scaffold_0002	cufflinks	transcript	744709	745431	1000	.	.	gene_id "AC_lincRNA.628"; transcript_id "AC_lincRNA.628.1"; frac "0.469714"; conf_lo "0.325068"; conf_hi "0.660622"; cov "13.064007";
A_cerana_Scaffold_0002	cufflinks	exon	744709	745431	1000	.	.	gene_id "AC_lincRNA.628"; transcript_id "AC_lincRNA.628.1"; exon_number "1"; frac "0.469714"; conf_lo "0.325068"; conf_hi "0.660622"; cov "13.064007";
A_cerana_Scaffold_0002	cufflinks	transcript	728744	729319	1000	.	.	gene_id "AC_lincRNA.629"; transcript_id "AC_lincRNA.629.2"; frac "0.265958"; conf_lo "0.254069"; conf_hi "0.619293"; cov "19.548786";
A_cerana_Scaffold_0002	cufflinks	exon	728744	729319	1000	.	.	gene_id "AC_lincRNA.629"; transcript_id "AC_lincRNA.629.2"; exon_number "1"; frac "0.265958"; conf_lo "0.254069"; conf_hi "0.619293"; cov "19.548786";
A_cerana_Scaffold_0002	cufflinks	transcript	739441	740330	1000	.	.	gene_id "AC_lincRNA.632"; transcript_id "AC_lincRNA.632.1"; frac "1.000000"; conf_lo "0.025497"; conf_hi "0.122386"; cov "3.367729";
A_cerana_Scaffold_0002	cufflinks	exon	739441	740330	1000	.	.	gene_id "AC_lincRNA.632"; transcript_id "AC_lincRNA.632.1"; exon_number "1"; frac "1.000000"; conf_lo "0.025497"; conf_hi "0.122386"; cov "3.367729";
A_cerana_Scaffold_0001	cufflinks	transcript	1870543	1871835	1000	.	.	gene_id "AC_lincRNA.654"; transcript_id "AC_lincRNA.654.1"; frac "1.000000"; conf_lo "0.038610"; conf_hi "0.112321"; cov "3.424375";
A_cerana_Scaffold_0001	cufflinks	exon	1870543	1871835	1000	.	.	gene_id "AC_lincRNA.654"; transcript_id "AC_lincRNA.654.1"; exon_number "1"; frac "1.000000"; conf_lo "0.038610"; conf_hi "0.112321"; cov "3.424375";
A_cerana_Scaffold_0002	cufflinks	transcript	2659032	2659698	1000	.	.	gene_id "AC_lincRNA.728"; transcript_id "AC_lincRNA.728.1"; frac "1.000000"; conf_lo "0.068043"; conf_hi "0.210934"; cov "8.577248";
A_cerana_Scaffold_0002	cufflinks	exon	2659032	2659698	1000	.	.	gene_id "AC_lincRNA.728"; transcript_id "AC_lincRNA.728.1"; exon_number "1"; frac "1.000000"; conf_lo "0.068043"; conf_hi "0.210934"; cov "8.577248";
A_cerana_Scaffold_0002	cufflinks	transcript	2662096	2664294	295	.	.	gene_id "AC_lincRNA.729"; transcript_id "AC_lincRNA.729.1"; frac "0.492351"; conf_lo "0.045175"; conf_hi "0.102239"; cov "3.230392";
A_cerana_Scaffold_0002	cufflinks	exon	2662096	2664294	295	.	.	gene_id "AC_lincRNA.729"; transcript_id "AC_lincRNA.729.1"; exon_number "1"; frac "0.492351"; conf_lo "0.045175"; conf_hi "0.102239"; cov "3.230392";
A_cerana_Scaffold_0002	cufflinks	transcript	2663546	2664417	1000	.	.	gene_id "AC_lincRNA.729"; transcript_id "AC_lincRNA.729.2"; frac "0.507649"; conf_lo "0.148212"; conf_hi "0.343227"; cov "10.927594";
A_cerana_Scaffold_0002	cufflinks	exon	2663546	2664417	1000	.	.	gene_id "AC_lincRNA.729"; transcript_id "AC_lincRNA.729.2"; exon_number "1"; frac "0.507649"; conf_lo "0.148212"; conf_hi "0.343227"; cov "10.927594";
A_cerana_Scaffold_0002	cufflinks	transcript	2665220	2666727	1000	.	.	gene_id "AC_lincRNA.730"; transcript_id "AC_lincRNA.730.1"; frac "1.000000"; conf_lo "0.298140"; conf_hi "0.447210"; cov "16.587141";
A_cerana_Scaffold_0002	cufflinks	exon	2665220	2666727	1000	.	.	gene_id "AC_lincRNA.730"; transcript_id "AC_lincRNA.730.1"; exon_number "1"; frac "1.000000"; conf_lo "0.298140"; conf_hi "0.447210"; cov "16.587141";
A_cerana_Scaffold_0002	cufflinks	transcript	2677390	2678198	1000	.	.	gene_id "AC_lincRNA.732"; transcript_id "AC_lincRNA.732.1"; frac "1.000000"; conf_lo "0.448799"; conf_hi "0.740518"; cov "36.988434";
A_cerana_Scaffold_0002	cufflinks	exon	2677390	2678198	1000	.	.	gene_id "AC_lincRNA.732"; transcript_id "AC_lincRNA.732.1"; exon_number "1"; frac "1.000000"; conf_lo "0.448799"; conf_hi "0.740518"; cov "36.988434";
A_cerana_Scaffold_0002	cufflinks	transcript	2678213	2678834	1000	.	.	gene_id "AC_lincRNA.733"; transcript_id "AC_lincRNA.733.1"; frac "1.000000"; conf_lo "0.109423"; conf_hi "0.328270"; cov "9.740490";
A_cerana_Scaffold_0002	cufflinks	exon	2678213	2678834	1000	.	.	gene_id "AC_lincRNA.733"; transcript_id "AC_lincRNA.733.1"; exon_number "1"; frac "1.000000"; conf_lo "0.109423"; conf_hi "0.328270"; cov "9.740490";
A_cerana_Scaffold_0002	cufflinks	transcript	2679437	2681281	1000	.	.	gene_id "AC_lincRNA.734"; transcript_id "AC_lincRNA.734.1"; frac "1.000000"; conf_lo "0.226309"; conf_hi "0.361602"; cov "14.161208";
A_cerana_Scaffold_0002	cufflinks	exon	2679437	2681281	1000	.	.	gene_id "AC_lincRNA.734"; transcript_id "AC_lincRNA.734.1"; exon_number "1"; frac "1.000000"; conf_lo "0.226309"; conf_hi "0.361602"; cov "14.161208";
A_cerana_Scaffold_0002	cufflinks	transcript	3102145	3102833	1000	-	.	gene_id "AC_lincRNA.773"; transcript_id "AC_lincRNA.773.1"; frac "1.000000"; conf_lo "0.044206"; conf_hi "0.198927"; cov "7.439900";
A_cerana_Scaffold_0002	cufflinks	exon	3102145	3102700	1000	-	.	gene_id "AC_lincRNA.773"; transcript_id "AC_lincRNA.773.1"; exon_number "1"; frac "1.000000"; conf_lo "0.044206"; conf_hi "0.198927"; cov "7.439900";
A_cerana_Scaffold_0002	cufflinks	exon	3102774	3102833	1000	-	.	gene_id "AC_lincRNA.773"; transcript_id "AC_lincRNA.773.1"; exon_number "2"; frac "1.000000"; conf_lo "0.044206"; conf_hi "0.198927"; cov "7.439900";
A_cerana_Scaffold_0002	cufflinks	transcript	2826802	2827491	1000	.	.	gene_id "AC_lincRNA.763"; transcript_id "AC_lincRNA.763.1"; frac "1.000000"; conf_lo "0.052620"; conf_hi "0.190748"; cov "6.568106";
A_cerana_Scaffold_0002	cufflinks	exon	2826802	2827491	1000	.	.	gene_id "AC_lincRNA.763"; transcript_id "AC_lincRNA.763.1"; exon_number "1"; frac "1.000000"; conf_lo "0.052620"; conf_hi "0.190748"; cov "6.568106";
A_cerana_Scaffold_0002	cufflinks	transcript	2885625	2886274	1000	.	.	gene_id "AC_lincRNA.774"; transcript_id "AC_lincRNA.774.1"; frac "1.000000"; conf_lo "0.041894"; conf_hi "0.188521"; cov "6.736874";
A_cerana_Scaffold_0002	cufflinks	exon	2885625	2886274	1000	.	.	gene_id "AC_lincRNA.774"; transcript_id "AC_lincRNA.774.1"; exon_number "1"; frac "1.000000"; conf_lo "0.041894"; conf_hi "0.188521"; cov "6.736874";
A_cerana_Scaffold_0002	cufflinks	transcript	2967660	2969175	1000	.	.	gene_id "AC_lincRNA.779"; transcript_id "AC_lincRNA.779.1"; frac "0.563252"; conf_lo "0.085156"; conf_hi "0.170312"; cov "5.615469";
A_cerana_Scaffold_0002	cufflinks	exon	2967660	2969175	1000	.	.	gene_id "AC_lincRNA.779"; transcript_id "AC_lincRNA.779.1"; exon_number "1"; frac "0.563252"; conf_lo "0.085156"; conf_hi "0.170312"; cov "5.615469";
A_cerana_Scaffold_0002	cufflinks	transcript	2967825	2968368	1000	+	.	gene_id "AC_lincRNA.780"; transcript_id "AC_lincRNA.780.1"; frac "0.436748"; conf_lo "0.185843"; conf_hi "0.459717"; cov "30.706430";
A_cerana_Scaffold_0002	cufflinks	exon	2967825	2968027	1000	+	.	gene_id "AC_lincRNA.780"; transcript_id "AC_lincRNA.780.1"; exon_number "1"; frac "0.436748"; conf_lo "0.185843"; conf_hi "0.459717"; cov "30.706430";
A_cerana_Scaffold_0002	cufflinks	exon	2968108	2968368	1000	+	.	gene_id "AC_lincRNA.780"; transcript_id "AC_lincRNA.780.1"; exon_number "2"; frac "0.436748"; conf_lo "0.185843"; conf_hi "0.459717"; cov "30.706430";
A_cerana_Scaffold_0002	cufflinks	transcript	2969298	2970596	1000	.	.	gene_id "AC_lincRNA.781"; transcript_id "AC_lincRNA.781.1"; frac "1.000000"; conf_lo "0.089977"; conf_hi "0.188951"; cov "6.207309";
A_cerana_Scaffold_0002	cufflinks	exon	2969298	2970596	1000	.	.	gene_id "AC_lincRNA.781"; transcript_id "AC_lincRNA.781.1"; exon_number "1"; frac "1.000000"; conf_lo "0.089977"; conf_hi "0.188951"; cov "6.207309";
A_cerana_Scaffold_0002	cufflinks	transcript	3785819	3787678	1000	.	.	gene_id "AC_lincRNA.842"; transcript_id "AC_lincRNA.842.1"; frac "1.000000"; conf_lo "0.021960"; conf_hi "0.063441"; cov "1.930169";
A_cerana_Scaffold_0002	cufflinks	exon	3785819	3787678	1000	.	.	gene_id "AC_lincRNA.842"; transcript_id "AC_lincRNA.842.1"; exon_number "1"; frac "1.000000"; conf_lo "0.021960"; conf_hi "0.063441"; cov "1.930169";
A_cerana_Scaffold_0002	cufflinks	transcript	3886751	3889111	1000	.	.	gene_id "AC_lincRNA.856"; transcript_id "AC_lincRNA.856.1"; frac "1.000000"; conf_lo "3.517754"; conf_hi "3.973332"; cov "185.435577";
A_cerana_Scaffold_0002	cufflinks	exon	3886751	3889111	1000	.	.	gene_id "AC_lincRNA.856"; transcript_id "AC_lincRNA.856.1"; exon_number "1"; frac "1.000000"; conf_lo "3.517754"; conf_hi "3.973332"; cov "185.435577";
A_cerana_Scaffold_0002	cufflinks	transcript	4252667	4253977	1000	.	.	gene_id "AC_lincRNA.857"; transcript_id "AC_lincRNA.857.1"; frac "1.000000"; conf_lo "0.055390"; conf_hi "0.138474"; cov "4.749166";
A_cerana_Scaffold_0002	cufflinks	exon	4252667	4253977	1000	.	.	gene_id "AC_lincRNA.857"; transcript_id "AC_lincRNA.857.1"; exon_number "1"; frac "1.000000"; conf_lo "0.055390"; conf_hi "0.138474"; cov "4.749166";
A_cerana_Scaffold_0002	cufflinks	transcript	4255406	4256856	1000	.	.	gene_id "AC_lincRNA.865"; transcript_id "AC_lincRNA.865.1"; frac "1.000000"; conf_lo "0.078195"; conf_hi "0.160300"; cov "5.394505";
A_cerana_Scaffold_0002	cufflinks	exon	4255406	4256856	1000	.	.	gene_id "AC_lincRNA.865"; transcript_id "AC_lincRNA.865.1"; exon_number "1"; frac "1.000000"; conf_lo "0.078195"; conf_hi "0.160300"; cov "5.394505";
A_cerana_Scaffold_0002	cufflinks	transcript	4918861	4920156	1000	.	.	gene_id "AC_lincRNA.917"; transcript_id "AC_lincRNA.917.1"; frac "1.000000"; conf_lo "0.021011"; conf_hi "0.084046"; cov "2.409996";
A_cerana_Scaffold_0002	cufflinks	exon	4918861	4920156	1000	.	.	gene_id "AC_lincRNA.917"; transcript_id "AC_lincRNA.917.1"; exon_number "1"; frac "1.000000"; conf_lo "0.021011"; conf_hi "0.084046"; cov "2.409996";
A_cerana_Scaffold_0002	cufflinks	transcript	4984314	4985322	1000	.	.	gene_id "AC_lincRNA.919"; transcript_id "AC_lincRNA.919.1"; frac "1.000000"; conf_lo "1.362893"; conf_hi "1.772211"; cov "93.579560";
A_cerana_Scaffold_0002	cufflinks	exon	4984314	4985322	1000	.	.	gene_id "AC_lincRNA.919"; transcript_id "AC_lincRNA.919.1"; exon_number "1"; frac "1.000000"; conf_lo "1.362893"; conf_hi "1.772211"; cov "93.579560";
A_cerana_Scaffold_0002	cufflinks	transcript	5022336	5023173	1000	.	.	gene_id "AC_lincRNA.921"; transcript_id "AC_lincRNA.921.1"; frac "1.000000"; conf_lo "0.032495"; conf_hi "0.124564"; cov "4.056145";
A_cerana_Scaffold_0002	cufflinks	exon	5022336	5023173	1000	.	.	gene_id "AC_lincRNA.921"; transcript_id "AC_lincRNA.921.1"; exon_number "1"; frac "1.000000"; conf_lo "0.032495"; conf_hi "0.124564"; cov "4.056145";
A_cerana_Scaffold_0002	cufflinks	transcript	4939904	4940467	1000	.	.	gene_id "AC_lincRNA.927"; transcript_id "AC_lincRNA.927.1"; frac "0.180812"; conf_lo "0.056329"; conf_hi "0.225315"; cov "9.470787";
A_cerana_Scaffold_0002	cufflinks	exon	4939904	4940467	1000	.	.	gene_id "AC_lincRNA.927"; transcript_id "AC_lincRNA.927.1"; exon_number "1"; frac "0.180812"; conf_lo "0.056329"; conf_hi "0.225315"; cov "9.470787";
A_cerana_Scaffold_0002	cufflinks	transcript	4940660	4941734	1000	.	.	gene_id "AC_lincRNA.929"; transcript_id "AC_lincRNA.929.1"; frac "1.000000"; conf_lo "0.046263"; conf_hi "0.138790"; cov "4.118190";
A_cerana_Scaffold_0002	cufflinks	exon	4940660	4941734	1000	.	.	gene_id "AC_lincRNA.929"; transcript_id "AC_lincRNA.929.1"; exon_number "1"; frac "1.000000"; conf_lo "0.046263"; conf_hi "0.138790"; cov "4.118190";
A_cerana_Scaffold_0002	cufflinks	transcript	2238323	2238826	1000	-	.	gene_id "AC_lincRNA.1075"; transcript_id "AC_lincRNA.1075.1"; frac "1.000000"; conf_lo "0.137152"; conf_hi "0.423924"; cov "45.855384";
A_cerana_Scaffold_0002	cufflinks	exon	2238323	2238617	1000	-	.	gene_id "AC_lincRNA.1075"; transcript_id "AC_lincRNA.1075.1"; exon_number "1"; frac "1.000000"; conf_lo "0.137152"; conf_hi "0.423924"; cov "45.855384";
A_cerana_Scaffold_0002	cufflinks	exon	2238758	2238826	1000	-	.	gene_id "AC_lincRNA.1075"; transcript_id "AC_lincRNA.1075.1"; exon_number "2"; frac "1.000000"; conf_lo "0.137152"; conf_hi "0.423924"; cov "45.855384";
A_cerana_Scaffold_0002	cufflinks	transcript	2255623	2256980	1000	.	.	gene_id "AC_lincRNA.1080"; transcript_id "AC_lincRNA.1080.1"; frac "0.453056"; conf_lo "0.127508"; conf_hi "0.246515"; cov "8.313434";
A_cerana_Scaffold_0002	cufflinks	exon	2255623	2256980	1000	.	.	gene_id "AC_lincRNA.1080"; transcript_id "AC_lincRNA.1080.1"; exon_number "1"; frac "0.453056"; conf_lo "0.127508"; conf_hi "0.246515"; cov "8.313434";
A_cerana_Scaffold_0002	cufflinks	transcript	2255916	2256789	1000	-	.	gene_id "AC_lincRNA.1081"; transcript_id "AC_lincRNA.1081.1"; frac "0.546944"; conf_lo "0.343680"; conf_hi "0.615006"; cov "21.356305";
A_cerana_Scaffold_0002	cufflinks	exon	2255916	2256419	1000	-	.	gene_id "AC_lincRNA.1081"; transcript_id "AC_lincRNA.1081.1"; exon_number "1"; frac "0.546944"; conf_lo "0.343680"; conf_hi "0.615006"; cov "21.356305";
A_cerana_Scaffold_0002	cufflinks	exon	2256502	2256789	1000	-	.	gene_id "AC_lincRNA.1081"; transcript_id "AC_lincRNA.1081.1"; exon_number "2"; frac "0.546944"; conf_lo "0.343680"; conf_hi "0.615006"; cov "21.356305";
A_cerana_Scaffold_0002	cufflinks	transcript	2258591	2258996	1000	.	.	gene_id "AC_lincRNA.1082"; transcript_id "AC_lincRNA.1082.1"; frac "1.000000"; conf_lo "0.067071"; conf_hi "0.257106"; cov "19.168248";
A_cerana_Scaffold_0002	cufflinks	exon	2258591	2258996	1000	.	.	gene_id "AC_lincRNA.1082"; transcript_id "AC_lincRNA.1082.1"; exon_number "1"; frac "1.000000"; conf_lo "0.067071"; conf_hi "0.257106"; cov "19.168248";
A_cerana_Scaffold_0002	cufflinks	transcript	2275738	2277736	1000	.	.	gene_id "AC_lincRNA.1084"; transcript_id "AC_lincRNA.1084.1"; frac "1.000000"; conf_lo "0.077193"; conf_hi "0.158926"; cov "5.319489";
A_cerana_Scaffold_0002	cufflinks	exon	2275738	2277736	1000	.	.	gene_id "AC_lincRNA.1084"; transcript_id "AC_lincRNA.1084.1"; exon_number "1"; frac "1.000000"; conf_lo "0.077193"; conf_hi "0.158926"; cov "5.319489";
A_cerana_Scaffold_0002	cufflinks	transcript	3911840	3913248	1000	-	.	gene_id "AC_lincRNA.1067"; transcript_id "AC_lincRNA.1067.1"; frac "1.000000"; conf_lo "0.059521"; conf_hi "0.215764"; cov "8.842728";
A_cerana_Scaffold_0002	cufflinks	exon	3911840	3912217	1000	-	.	gene_id "AC_lincRNA.1067"; transcript_id "AC_lincRNA.1067.1"; exon_number "1"; frac "1.000000"; conf_lo "0.059521"; conf_hi "0.215764"; cov "8.842728";
A_cerana_Scaffold_0002	cufflinks	exon	3913017	3913248	1000	-	.	gene_id "AC_lincRNA.1067"; transcript_id "AC_lincRNA.1067.1"; exon_number "2"; frac "1.000000"; conf_lo "0.059521"; conf_hi "0.215764"; cov "8.842728";
A_cerana_Scaffold_0002	cufflinks	transcript	4045975	4046399	1000	.	.	gene_id "AC_lincRNA.1106"; transcript_id "AC_lincRNA.1106.1"; frac "1.000000"; conf_lo "0.064073"; conf_hi "0.288327"; cov "17.974719";
A_cerana_Scaffold_0002	cufflinks	exon	4045975	4046399	1000	.	.	gene_id "AC_lincRNA.1106"; transcript_id "AC_lincRNA.1106.1"; exon_number "1"; frac "1.000000"; conf_lo "0.064073"; conf_hi "0.288327"; cov "17.974719";
A_cerana_Scaffold_0002	cufflinks	transcript	4053900	4055120	1000	+	.	gene_id "AC_lincRNA.1107"; transcript_id "AC_lincRNA.1107.1"; frac "0.640073"; conf_lo "0.133286"; conf_hi "0.308224"; cov "9.730133";
A_cerana_Scaffold_0002	cufflinks	exon	4053900	4054301	1000	+	.	gene_id "AC_lincRNA.1107"; transcript_id "AC_lincRNA.1107.1"; exon_number "1"; frac "0.640073"; conf_lo "0.133286"; conf_hi "0.308224"; cov "9.730133";
A_cerana_Scaffold_0002	cufflinks	exon	4054688	4055120	1000	+	.	gene_id "AC_lincRNA.1107"; transcript_id "AC_lincRNA.1107.1"; exon_number "2"; frac "0.640073"; conf_lo "0.133286"; conf_hi "0.308224"; cov "9.730133";
A_cerana_Scaffold_0002	cufflinks	transcript	4053911	4054506	1000	.	.	gene_id "AC_lincRNA.1108"; transcript_id "AC_lincRNA.1108.1"; frac "0.359927"; conf_lo "0.060919"; conf_hi "0.258907"; cov "9.747590";
A_cerana_Scaffold_0002	cufflinks	exon	4053911	4054506	1000	.	.	gene_id "AC_lincRNA.1108"; transcript_id "AC_lincRNA.1108.1"; exon_number "1"; frac "0.359927"; conf_lo "0.060919"; conf_hi "0.258907"; cov "9.747590";
A_cerana_Scaffold_0002	cufflinks	transcript	4055891	4056406	1000	.	.	gene_id "AC_lincRNA.1109"; transcript_id "AC_lincRNA.1109.1"; frac "1.000000"; conf_lo "0.131933"; conf_hi "0.351820"; cov "19.680022";
A_cerana_Scaffold_0002	cufflinks	exon	4055891	4056406	1000	.	.	gene_id "AC_lincRNA.1109"; transcript_id "AC_lincRNA.1109.1"; exon_number "1"; frac "1.000000"; conf_lo "0.131933"; conf_hi "0.351820"; cov "19.680022";
A_cerana_Scaffold_0002	cufflinks	transcript	4056639	4057247	1000	.	.	gene_id "AC_lincRNA.1110"; transcript_id "AC_lincRNA.1110.1"; frac "1.000000"; conf_lo "0.037262"; conf_hi "0.178856"; cov "6.336046";
A_cerana_Scaffold_0002	cufflinks	exon	4056639	4057247	1000	.	.	gene_id "AC_lincRNA.1110"; transcript_id "AC_lincRNA.1110.1"; exon_number "1"; frac "1.000000"; conf_lo "0.037262"; conf_hi "0.178856"; cov "6.336046";
A_cerana_Scaffold_0002	cufflinks	transcript	4057588	4058578	1000	.	.	gene_id "AC_lincRNA.1111"; transcript_id "AC_lincRNA.1111.1"; frac "1.000000"; conf_lo "0.091594"; conf_hi "0.242724"; cov "8.070652";
A_cerana_Scaffold_0002	cufflinks	exon	4057588	4058578	1000	.	.	gene_id "AC_lincRNA.1111"; transcript_id "AC_lincRNA.1111.1"; exon_number "1"; frac "1.000000"; conf_lo "0.091594"; conf_hi "0.242724"; cov "8.070652";
A_cerana_Scaffold_0002	cufflinks	transcript	4059057	4061689	1000	-	.	gene_id "AC_lincRNA.1112"; transcript_id "AC_lincRNA.1112.1"; frac "1.000000"; conf_lo "0.186710"; conf_hi "0.373419"; cov "15.507498";
A_cerana_Scaffold_0002	cufflinks	exon	4059057	4059637	1000	-	.	gene_id "AC_lincRNA.1112"; transcript_id "AC_lincRNA.1112.1"; exon_number "1"; frac "1.000000"; conf_lo "0.186710"; conf_hi "0.373419"; cov "15.507498";
A_cerana_Scaffold_0002	cufflinks	exon	4061323	4061689	1000	-	.	gene_id "AC_lincRNA.1112"; transcript_id "AC_lincRNA.1112.1"; exon_number "2"; frac "1.000000"; conf_lo "0.186710"; conf_hi "0.373419"; cov "15.507498";
A_cerana_Scaffold_0002	cufflinks	transcript	4074628	4075152	1000	.	.	gene_id "AC_lincRNA.1113"; transcript_id "AC_lincRNA.1113.1"; frac "1.000000"; conf_lo "0.051868"; conf_hi "0.198829"; cov "9.462887";
A_cerana_Scaffold_0002	cufflinks	exon	4074628	4075152	1000	.	.	gene_id "AC_lincRNA.1113"; transcript_id "AC_lincRNA.1113.1"; exon_number "1"; frac "1.000000"; conf_lo "0.051868"; conf_hi "0.198829"; cov "9.462887";
A_cerana_Scaffold_0002	cufflinks	transcript	4076884	4077825	1000	.	.	gene_id "AC_lincRNA.1114"; transcript_id "AC_lincRNA.1114.1"; frac "1.000000"; conf_lo "0.038543"; conf_hi "0.139720"; cov "4.338682";
A_cerana_Scaffold_0002	cufflinks	exon	4076884	4077825	1000	.	.	gene_id "AC_lincRNA.1114"; transcript_id "AC_lincRNA.1114.1"; exon_number "1"; frac "1.000000"; conf_lo "0.038543"; conf_hi "0.139720"; cov "4.338682";
A_cerana_Scaffold_0001	cufflinks	transcript	2415374	2416433	1000	.	.	gene_id "AC_lincRNA.1173"; transcript_id "AC_lincRNA.1173.1"; frac "1.000000"; conf_lo "0.256895"; conf_hi "0.449566"; cov "19.286557";
A_cerana_Scaffold_0001	cufflinks	exon	2415374	2416433	1000	.	.	gene_id "AC_lincRNA.1173"; transcript_id "AC_lincRNA.1173.1"; exon_number "1"; frac "1.000000"; conf_lo "0.256895"; conf_hi "0.449566"; cov "19.286557";
A_cerana_Scaffold_0002	cufflinks	transcript	5451548	5456077	1000	-	.	gene_id "AC_lincRNA.1186"; transcript_id "AC_lincRNA.1186.1"; frac "0.407407"; conf_lo "0.041198"; conf_hi "0.148313"; cov "4.183462";
A_cerana_Scaffold_0002	cufflinks	exon	5451548	5452307	1000	-	.	gene_id "AC_lincRNA.1186"; transcript_id "AC_lincRNA.1186.1"; exon_number "1"; frac "0.407407"; conf_lo "0.041198"; conf_hi "0.148313"; cov "4.183462";
A_cerana_Scaffold_0002	cufflinks	exon	5455997	5456077	1000	-	.	gene_id "AC_lincRNA.1186"; transcript_id "AC_lincRNA.1186.1"; exon_number "2"; frac "0.407407"; conf_lo "0.041198"; conf_hi "0.148313"; cov "4.183462";
A_cerana_Scaffold_0002	cufflinks	transcript	5556261	5557104	1000	.	.	gene_id "AC_lincRNA.1189"; transcript_id "AC_lincRNA.1189.1"; frac "1.000000"; conf_lo "4.307254"; conf_hi "5.264421"; cov "309.121804";
A_cerana_Scaffold_0002	cufflinks	exon	5556261	5557104	1000	.	.	gene_id "AC_lincRNA.1189"; transcript_id "AC_lincRNA.1189.1"; exon_number "1"; frac "1.000000"; conf_lo "4.307254"; conf_hi "5.264421"; cov "309.121804";
A_cerana_Scaffold_0002	cufflinks	transcript	5539905	5542038	1000	.	.	gene_id "AC_lincRNA.1199"; transcript_id "AC_lincRNA.1199.1"; frac "0.682202"; conf_lo "0.632597"; conf_hi "0.831976"; cov "32.586240";
A_cerana_Scaffold_0002	cufflinks	exon	5539905	5542038	1000	.	.	gene_id "AC_lincRNA.1199"; transcript_id "AC_lincRNA.1199.1"; exon_number "1"; frac "0.682202"; conf_lo "0.632597"; conf_hi "0.831976"; cov "32.586240";
A_cerana_Scaffold_0002	cufflinks	transcript	5540693	5542038	813	.	.	gene_id "AC_lincRNA.1199"; transcript_id "AC_lincRNA.1199.2"; frac "0.317798"; conf_lo "0.464246"; conf_hi "0.730757"; cov "26.509615";
A_cerana_Scaffold_0002	cufflinks	exon	5540693	5542038	813	.	.	gene_id "AC_lincRNA.1199"; transcript_id "AC_lincRNA.1199.2"; exon_number "1"; frac "0.317798"; conf_lo "0.464246"; conf_hi "0.730757"; cov "26.509615";
A_cerana_Scaffold_0003	cufflinks	transcript	353580	353975	1000	.	.	gene_id "AC_lincRNA.1205"; transcript_id "AC_lincRNA.1205.1"; frac "1.000000"; conf_lo "0.091686"; conf_hi "0.332363"; cov "26.679849";
A_cerana_Scaffold_0003	cufflinks	exon	353580	353975	1000	.	.	gene_id "AC_lincRNA.1205"; transcript_id "AC_lincRNA.1205.1"; exon_number "1"; frac "1.000000"; conf_lo "0.091686"; conf_hi "0.332363"; cov "26.679849";
A_cerana_Scaffold_0003	cufflinks	transcript	478363	479645	1000	.	.	gene_id "AC_lincRNA.1206"; transcript_id "AC_lincRNA.1206.1"; frac "1.000000"; conf_lo "0.017687"; conf_hi "0.070748"; cov "2.034627";
A_cerana_Scaffold_0003	cufflinks	exon	478363	479645	1000	.	.	gene_id "AC_lincRNA.1206"; transcript_id "AC_lincRNA.1206.1"; exon_number "1"; frac "1.000000"; conf_lo "0.017687"; conf_hi "0.070748"; cov "2.034627";
A_cerana_Scaffold_0003	cufflinks	transcript	649720	651162	1000	.	.	gene_id "AC_lincRNA.1213"; transcript_id "AC_lincRNA.1213.1"; frac "1.000000"; conf_lo "0.015726"; conf_hi "0.062903"; cov "1.752239";
A_cerana_Scaffold_0003	cufflinks	exon	649720	651162	1000	.	.	gene_id "AC_lincRNA.1213"; transcript_id "AC_lincRNA.1213.1"; exon_number "1"; frac "1.000000"; conf_lo "0.015726"; conf_hi "0.062903"; cov "1.752239";
A_cerana_Scaffold_0003	cufflinks	transcript	708889	709541	1000	.	.	gene_id "AC_lincRNA.1223"; transcript_id "AC_lincRNA.1223.1"; frac "1.000000"; conf_lo "0.041701"; conf_hi "0.187655"; cov "6.681168";
A_cerana_Scaffold_0003	cufflinks	exon	708889	709541	1000	.	.	gene_id "AC_lincRNA.1223"; transcript_id "AC_lincRNA.1223.1"; exon_number "1"; frac "1.000000"; conf_lo "0.041701"; conf_hi "0.187655"; cov "6.681168";
A_cerana_Scaffold_0003	cufflinks	transcript	486670	487296	1000	.	.	gene_id "AC_lincRNA.1226"; transcript_id "AC_lincRNA.1226.1"; frac "1.000000"; conf_lo "0.072384"; conf_hi "0.224391"; cov "9.595891";
A_cerana_Scaffold_0003	cufflinks	exon	486670	487296	1000	.	.	gene_id "AC_lincRNA.1226"; transcript_id "AC_lincRNA.1226.1"; exon_number "1"; frac "1.000000"; conf_lo "0.072384"; conf_hi "0.224391"; cov "9.595891";
A_cerana_Scaffold_0003	cufflinks	transcript	530063	531084	1000	.	.	gene_id "AC_lincRNA.1230"; transcript_id "AC_lincRNA.1230.1"; frac "0.216869"; conf_lo "0.043412"; conf_hi "0.130236"; cov "3.831160";
A_cerana_Scaffold_0003	cufflinks	exon	530063	531084	1000	.	.	gene_id "AC_lincRNA.1230"; transcript_id "AC_lincRNA.1230.1"; exon_number "1"; frac "0.216869"; conf_lo "0.043412"; conf_hi "0.130236"; cov "3.831160";
A_cerana_Scaffold_0003	cufflinks	transcript	547915	549992	1000	.	.	gene_id "AC_lincRNA.1232"; transcript_id "AC_lincRNA.1232.1"; frac "1.000000"; conf_lo "0.037129"; conf_hi "0.089547"; cov "2.824684";
A_cerana_Scaffold_0003	cufflinks	exon	547915	549992	1000	.	.	gene_id "AC_lincRNA.1232"; transcript_id "AC_lincRNA.1232.1"; exon_number "1"; frac "1.000000"; conf_lo "0.037129"; conf_hi "0.089547"; cov "2.824684";
A_cerana_Scaffold_0003	cufflinks	transcript	602880	603911	848	.	.	gene_id "AC_lincRNA.1237"; transcript_id "AC_lincRNA.1237.2"; frac "0.328460"; conf_lo "0.036709"; conf_hi "0.152953"; cov "4.114326";
A_cerana_Scaffold_0003	cufflinks	exon	602880	603911	848	.	.	gene_id "AC_lincRNA.1237"; transcript_id "AC_lincRNA.1237.2"; exon_number "1"; frac "0.328460"; conf_lo "0.036709"; conf_hi "0.152953"; cov "4.114326";
A_cerana_Scaffold_0003	cufflinks	transcript	2035119	2036265	1000	.	.	gene_id "AC_lincRNA.1272"; transcript_id "AC_lincRNA.1272.1"; frac "1.000000"; conf_lo "1.618342"; conf_hi "2.049636"; cov "104.676549";
A_cerana_Scaffold_0003	cufflinks	exon	2035119	2036265	1000	.	.	gene_id "AC_lincRNA.1272"; transcript_id "AC_lincRNA.1272.1"; exon_number "1"; frac "1.000000"; conf_lo "1.618342"; conf_hi "2.049636"; cov "104.676549";
A_cerana_Scaffold_0003	cufflinks	transcript	1709017	1709589	1000	.	.	gene_id "AC_lincRNA.1384"; transcript_id "AC_lincRNA.1384.1"; frac "1.000000"; conf_lo "0.102967"; conf_hi "0.285140"; cov "14.285168";
A_cerana_Scaffold_0003	cufflinks	exon	1709017	1709589	1000	.	.	gene_id "AC_lincRNA.1384"; transcript_id "AC_lincRNA.1384.1"; exon_number "1"; frac "1.000000"; conf_lo "0.102967"; conf_hi "0.285140"; cov "14.285168";
A_cerana_Scaffold_0003	cufflinks	transcript	1711522	1712474	1000	.	.	gene_id "AC_lincRNA.1386"; transcript_id "AC_lincRNA.1386.1"; frac "1.000000"; conf_lo "0.075321"; conf_hi "0.198572"; cov "6.095254";
A_cerana_Scaffold_0003	cufflinks	exon	1711522	1712474	1000	.	.	gene_id "AC_lincRNA.1386"; transcript_id "AC_lincRNA.1386.1"; exon_number "1"; frac "1.000000"; conf_lo "0.075321"; conf_hi "0.198572"; cov "6.095254";
A_cerana_Scaffold_0003	cufflinks	transcript	2506502	2511405	1000	+	.	gene_id "AC_lincRNA.1387"; transcript_id "AC_lincRNA.1387.1"; frac "1.000000"; conf_lo "0.224560"; conf_hi "0.358508"; cov "13.140261";
A_cerana_Scaffold_0003	cufflinks	exon	2506502	2508646	1000	+	.	gene_id "AC_lincRNA.1387"; transcript_id "AC_lincRNA.1387.1"; exon_number "1"; frac "1.000000"; conf_lo "0.224560"; conf_hi "0.358508"; cov "13.140261";
A_cerana_Scaffold_0003	cufflinks	exon	2511247	2511405	1000	+	.	gene_id "AC_lincRNA.1387"; transcript_id "AC_lincRNA.1387.1"; exon_number "2"; frac "1.000000"; conf_lo "0.224560"; conf_hi "0.358508"; cov "13.140261";
A_cerana_Scaffold_0003	cufflinks	transcript	2658665	2659805	1000	.	.	gene_id "AC_lincRNA.1392"; transcript_id "AC_lincRNA.1392.1"; frac "1.000000"; conf_lo "0.023866"; conf_hi "0.103418"; cov "2.849047";
A_cerana_Scaffold_0003	cufflinks	exon	2658665	2659805	1000	.	.	gene_id "AC_lincRNA.1392"; transcript_id "AC_lincRNA.1392.1"; exon_number "1"; frac "1.000000"; conf_lo "0.023866"; conf_hi "0.103418"; cov "2.849047";
A_cerana_Scaffold_0003	cufflinks	transcript	3707190	3707494	1000	.	.	gene_id "AC_lincRNA.1418"; transcript_id "AC_lincRNA.1418.1"; frac "1.000000"; conf_lo "0.628681"; conf_hi "2.388990"; cov "67.155700";
A_cerana_Scaffold_0003	cufflinks	exon	3707190	3707494	1000	.	.	gene_id "AC_lincRNA.1418"; transcript_id "AC_lincRNA.1418.1"; exon_number "1"; frac "1.000000"; conf_lo "0.628681"; conf_hi "2.388990"; cov "67.155700";
A_cerana_Scaffold_0003	cufflinks	transcript	4904279	4905193	1000	.	.	gene_id "AC_lincRNA.1434"; transcript_id "AC_lincRNA.1434.1"; frac "0.316324"; conf_lo "0.089282"; conf_hi "0.252964"; cov "8.590406";
A_cerana_Scaffold_0003	cufflinks	exon	4904279	4905193	1000	.	.	gene_id "AC_lincRNA.1434"; transcript_id "AC_lincRNA.1434.1"; exon_number "1"; frac "0.316324"; conf_lo "0.089282"; conf_hi "0.252964"; cov "8.590406";
A_cerana_Scaffold_0003	cufflinks	transcript	4904448	4906580	1000	-	.	gene_id "AC_lincRNA.1436"; transcript_id "AC_lincRNA.1436.1"; frac "0.235605"; conf_lo "0.061818"; conf_hi "0.221515"; cov "6.766529";
A_cerana_Scaffold_0003	cufflinks	exon	4904448	4905078	1000	-	.	gene_id "AC_lincRNA.1436"; transcript_id "AC_lincRNA.1436.1"; exon_number "1"; frac "0.235605"; conf_lo "0.061818"; conf_hi "0.221515"; cov "6.766529";
A_cerana_Scaffold_0003	cufflinks	exon	4906331	4906580	1000	-	.	gene_id "AC_lincRNA.1436"; transcript_id "AC_lincRNA.1436.1"; exon_number "2"; frac "0.235605"; conf_lo "0.061818"; conf_hi "0.221515"; cov "6.766529";
A_cerana_Scaffold_0004	cufflinks	transcript	1125438	1125823	1000	.	.	gene_id "AC_lincRNA.1464"; transcript_id "AC_lincRNA.1464.1"; frac "1.000000"; conf_lo "0.058789"; conf_hi "0.282185"; cov "21.014053";
A_cerana_Scaffold_0004	cufflinks	exon	1125438	1125823	1000	.	.	gene_id "AC_lincRNA.1464"; transcript_id "AC_lincRNA.1464.1"; exon_number "1"; frac "1.000000"; conf_lo "0.058789"; conf_hi "0.282185"; cov "21.014053";
A_cerana_Scaffold_0004	cufflinks	transcript	1197251	1197865	1000	.	.	gene_id "AC_lincRNA.1465"; transcript_id "AC_lincRNA.1465.1"; frac "1.000000"; conf_lo "0.154972"; conf_hi "0.368982"; cov "18.657014";
A_cerana_Scaffold_0004	cufflinks	exon	1197251	1197865	1000	.	.	gene_id "AC_lincRNA.1465"; transcript_id "AC_lincRNA.1465.1"; exon_number "1"; frac "1.000000"; conf_lo "0.154972"; conf_hi "0.368982"; cov "18.657014";
A_cerana_Scaffold_0004	cufflinks	transcript	1283573	1284640	1000	.	.	gene_id "AC_lincRNA.1470"; transcript_id "AC_lincRNA.1470.1"; frac "1.000000"; conf_lo "0.021248"; conf_hi "0.093489"; cov "2.597033";
A_cerana_Scaffold_0004	cufflinks	exon	1283573	1284640	1000	.	.	gene_id "AC_lincRNA.1470"; transcript_id "AC_lincRNA.1470.1"; exon_number "1"; frac "1.000000"; conf_lo "0.021248"; conf_hi "0.093489"; cov "2.597033";
A_cerana_Scaffold_0004	cufflinks	transcript	1280331	1283445	1000	-	.	gene_id "AC_lincRNA.1471"; transcript_id "AC_lincRNA.1471.1"; frac "0.689462"; conf_lo "0.143109"; conf_hi "0.233744"; cov "8.417123";
A_cerana_Scaffold_0004	cufflinks	exon	1280331	1280642	1000	-	.	gene_id "AC_lincRNA.1471"; transcript_id "AC_lincRNA.1471.1"; exon_number "1"; frac "0.689462"; conf_lo "0.143109"; conf_hi "0.233744"; cov "8.417123";
A_cerana_Scaffold_0004	cufflinks	exon	1281433	1282511	1000	-	.	gene_id "AC_lincRNA.1471"; transcript_id "AC_lincRNA.1471.1"; exon_number "2"; frac "0.689462"; conf_lo "0.143109"; conf_hi "0.233744"; cov "8.417123";
A_cerana_Scaffold_0004	cufflinks	exon	1282569	1283142	1000	-	.	gene_id "AC_lincRNA.1471"; transcript_id "AC_lincRNA.1471.1"; exon_number "3"; frac "0.689462"; conf_lo "0.143109"; conf_hi "0.233744"; cov "8.417123";
A_cerana_Scaffold_0004	cufflinks	exon	1283218	1283445	1000	-	.	gene_id "AC_lincRNA.1471"; transcript_id "AC_lincRNA.1471.1"; exon_number "4"; frac "0.689462"; conf_lo "0.143109"; conf_hi "0.233744"; cov "8.417123";
A_cerana_Scaffold_0004	cufflinks	transcript	1280795	1283445	401	-	.	gene_id "AC_lincRNA.1471"; transcript_id "AC_lincRNA.1471.2"; frac "0.310538"; conf_lo "0.046727"; conf_hi "0.106198"; cov "3.375969";
A_cerana_Scaffold_0004	cufflinks	exon	1280795	1282222	401	-	.	gene_id "AC_lincRNA.1471"; transcript_id "AC_lincRNA.1471.2"; exon_number "1"; frac "0.310538"; conf_lo "0.046727"; conf_hi "0.106198"; cov "3.375969";
A_cerana_Scaffold_0004	cufflinks	exon	1282315	1282511	401	-	.	gene_id "AC_lincRNA.1471"; transcript_id "AC_lincRNA.1471.2"; exon_number "2"; frac "0.310538"; conf_lo "0.046727"; conf_hi "0.106198"; cov "3.375969";
A_cerana_Scaffold_0004	cufflinks	exon	1282569	1283142	401	-	.	gene_id "AC_lincRNA.1471"; transcript_id "AC_lincRNA.1471.2"; exon_number "3"; frac "0.310538"; conf_lo "0.046727"; conf_hi "0.106198"; cov "3.375969";
A_cerana_Scaffold_0004	cufflinks	exon	1283218	1283445	401	-	.	gene_id "AC_lincRNA.1471"; transcript_id "AC_lincRNA.1471.2"; exon_number "4"; frac "0.310538"; conf_lo "0.046727"; conf_hi "0.106198"; cov "3.375969";
A_cerana_Scaffold_0004	cufflinks	transcript	1573288	1574307	1000	.	.	gene_id "AC_lincRNA.1482"; transcript_id "AC_lincRNA.1482.1"; frac "0.124119"; conf_lo "0.155732"; conf_hi "0.351510"; cov "10.858733";
A_cerana_Scaffold_0004	cufflinks	exon	1573288	1574307	1000	.	.	gene_id "AC_lincRNA.1482"; transcript_id "AC_lincRNA.1482.1"; exon_number "1"; frac "0.124119"; conf_lo "0.155732"; conf_hi "0.351510"; cov "10.858733";
A_cerana_Scaffold_0003	cufflinks	transcript	3716757	3717919	1000	.	.	gene_id "AC_lincRNA.1510"; transcript_id "AC_lincRNA.1510.1"; frac "1.000000"; conf_lo "0.023414"; conf_hi "0.093657"; cov "2.777234";
A_cerana_Scaffold_0003	cufflinks	exon	3716757	3717919	1000	.	.	gene_id "AC_lincRNA.1510"; transcript_id "AC_lincRNA.1510.1"; exon_number "1"; frac "1.000000"; conf_lo "0.023414"; conf_hi "0.093657"; cov "2.777234";
A_cerana_Scaffold_0003	cufflinks	transcript	3721350	3725669	1000	.	.	gene_id "AC_lincRNA.1517"; transcript_id "AC_lincRNA.1517.1"; frac "1.000000"; conf_lo "24.194724"; conf_hi "25.078812"; cov "1081.803396";
A_cerana_Scaffold_0003	cufflinks	exon	3721350	3725669	1000	.	.	gene_id "AC_lincRNA.1517"; transcript_id "AC_lincRNA.1517.1"; exon_number "1"; frac "1.000000"; conf_lo "24.194724"; conf_hi "25.078812"; cov "1081.803396";
A_cerana_Scaffold_0003	cufflinks	transcript	3726019	3727727	1000	.	.	gene_id "AC_lincRNA.1518"; transcript_id "AC_lincRNA.1518.1"; frac "1.000000"; conf_lo "16.536638"; conf_hi "17.776819"; cov "905.205952";
A_cerana_Scaffold_0003	cufflinks	exon	3726019	3727727	1000	.	.	gene_id "AC_lincRNA.1518"; transcript_id "AC_lincRNA.1518.1"; exon_number "1"; frac "1.000000"; conf_lo "16.536638"; conf_hi "17.776819"; cov "905.205952";
A_cerana_Scaffold_0003	cufflinks	transcript	4585285	4586053	1000	.	.	gene_id "AC_lincRNA.1595"; transcript_id "AC_lincRNA.1595.1"; frac "1.000000"; conf_lo "1.239377"; conf_hi "1.782342"; cov "99.141452";
A_cerana_Scaffold_0003	cufflinks	exon	4585285	4586053	1000	.	.	gene_id "AC_lincRNA.1595"; transcript_id "AC_lincRNA.1595.1"; exon_number "1"; frac "1.000000"; conf_lo "1.239377"; conf_hi "1.782342"; cov "99.141452";
A_cerana_Scaffold_0004	cufflinks	transcript	893243	894273	1000	.	.	gene_id "AC_lincRNA.1589"; transcript_id "AC_lincRNA.1589.1"; frac "1.000000"; conf_lo "0.022010"; conf_hi "0.096844"; cov "2.726742";
A_cerana_Scaffold_0004	cufflinks	exon	893243	894273	1000	.	.	gene_id "AC_lincRNA.1589"; transcript_id "AC_lincRNA.1589.1"; exon_number "1"; frac "1.000000"; conf_lo "0.022010"; conf_hi "0.096844"; cov "2.726742";
A_cerana_Scaffold_0004	cufflinks	transcript	946896	947683	1000	.	.	gene_id "AC_lincRNA.1604"; transcript_id "AC_lincRNA.1604.1"; frac "1.000000"; conf_lo "0.100286"; conf_hi "0.255273"; cov "7.709756";
A_cerana_Scaffold_0004	cufflinks	exon	946896	947683	1000	.	.	gene_id "AC_lincRNA.1604"; transcript_id "AC_lincRNA.1604.1"; exon_number "1"; frac "1.000000"; conf_lo "0.100286"; conf_hi "0.255273"; cov "7.709756";
A_cerana_Scaffold_0004	cufflinks	transcript	2236996	2238228	1000	.	.	gene_id "AC_lincRNA.1613"; transcript_id "AC_lincRNA.1613.1"; frac "1.000000"; conf_lo "0.029447"; conf_hi "0.092021"; cov "2.785288";
A_cerana_Scaffold_0004	cufflinks	exon	2236996	2238228	1000	.	.	gene_id "AC_lincRNA.1613"; transcript_id "AC_lincRNA.1613.1"; exon_number "1"; frac "1.000000"; conf_lo "0.029447"; conf_hi "0.092021"; cov "2.785288";
A_cerana_Scaffold_0003	cufflinks	transcript	4537468	4538867	1000	.	.	gene_id "AC_lincRNA.1620"; transcript_id "AC_lincRNA.1620.1"; frac "1.000000"; conf_lo "28.598906"; conf_hi "30.226275"; cov "1602.078451";
A_cerana_Scaffold_0003	cufflinks	exon	4537468	4538867	1000	.	.	gene_id "AC_lincRNA.1620"; transcript_id "AC_lincRNA.1620.1"; exon_number "1"; frac "1.000000"; conf_lo "28.598906"; conf_hi "30.226275"; cov "1602.078451";
A_cerana_Scaffold_0003	cufflinks	transcript	4539676	4540535	1000	.	.	gene_id "AC_lincRNA.1621"; transcript_id "AC_lincRNA.1621.1"; frac "1.000000"; conf_lo "0.184706"; conf_hi "0.395798"; cov "16.307167";
A_cerana_Scaffold_0003	cufflinks	exon	4539676	4540535	1000	.	.	gene_id "AC_lincRNA.1621"; transcript_id "AC_lincRNA.1621.1"; exon_number "1"; frac "1.000000"; conf_lo "0.184706"; conf_hi "0.395798"; cov "16.307167";
A_cerana_Scaffold_0004	cufflinks	transcript	2248686	2249504	1000	.	.	gene_id "AC_lincRNA.1654"; transcript_id "AC_lincRNA.1654.1"; frac "1.000000"; conf_lo "0.310323"; conf_hi "0.559690"; cov "26.357252";
A_cerana_Scaffold_0004	cufflinks	exon	2248686	2249504	1000	.	.	gene_id "AC_lincRNA.1654"; transcript_id "AC_lincRNA.1654.1"; exon_number "1"; frac "1.000000"; conf_lo "0.310323"; conf_hi "0.559690"; cov "26.357252";
A_cerana_Scaffold_0004	cufflinks	transcript	2914097	2914344	1000	.	.	gene_id "AC_lincRNA.1685"; transcript_id "AC_lincRNA.1685.1"; frac "1.000000"; conf_lo "0.109802"; conf_hi "0.494109"; cov "62.968701";
A_cerana_Scaffold_0004	cufflinks	exon	2914097	2914344	1000	.	.	gene_id "AC_lincRNA.1685"; transcript_id "AC_lincRNA.1685.1"; exon_number "1"; frac "1.000000"; conf_lo "0.109802"; conf_hi "0.494109"; cov "62.968701";
A_cerana_Scaffold_0004	cufflinks	transcript	3701748	3707069	1000	.	.	gene_id "AC_lincRNA.1711"; transcript_id "AC_lincRNA.1711.1"; frac "1.000000"; conf_lo "6.729505"; conf_hi "7.154327"; cov "306.162782";
A_cerana_Scaffold_0004	cufflinks	exon	3701748	3707069	1000	.	.	gene_id "AC_lincRNA.1711"; transcript_id "AC_lincRNA.1711.1"; exon_number "1"; frac "1.000000"; conf_lo "6.729505"; conf_hi "7.154327"; cov "306.162782";
A_cerana_Scaffold_0004	cufflinks	transcript	3267669	3268789	1000	.	.	gene_id "AC_lincRNA.1712"; transcript_id "AC_lincRNA.1712.1"; frac "1.000000"; conf_lo "0.060090"; conf_hi "0.158419"; cov "4.862720";
A_cerana_Scaffold_0004	cufflinks	exon	3267669	3268789	1000	.	.	gene_id "AC_lincRNA.1712"; transcript_id "AC_lincRNA.1712.1"; exon_number "1"; frac "1.000000"; conf_lo "0.060090"; conf_hi "0.158419"; cov "4.862720";
A_cerana_Scaffold_0004	cufflinks	transcript	3270329	3271520	1000	.	.	gene_id "AC_lincRNA.1713"; transcript_id "AC_lincRNA.1713.1"; frac "1.000000"; conf_lo "0.057112"; conf_hi "0.152298"; cov "4.927863";
A_cerana_Scaffold_0004	cufflinks	exon	3270329	3271520	1000	.	.	gene_id "AC_lincRNA.1713"; transcript_id "AC_lincRNA.1713.1"; exon_number "1"; frac "1.000000"; conf_lo "0.057112"; conf_hi "0.152298"; cov "4.927863";
A_cerana_Scaffold_0004	cufflinks	transcript	3271839	3273379	1000	.	.	gene_id "AC_lincRNA.1714"; transcript_id "AC_lincRNA.1714.1"; frac "1.000000"; conf_lo "0.120751"; conf_hi "0.238557"; cov "8.397753";
A_cerana_Scaffold_0004	cufflinks	exon	3271839	3273379	1000	.	.	gene_id "AC_lincRNA.1714"; transcript_id "AC_lincRNA.1714.1"; exon_number "1"; frac "1.000000"; conf_lo "0.120751"; conf_hi "0.238557"; cov "8.397753";
A_cerana_Scaffold_0003	cufflinks	transcript	2953338	2956159	1000	.	.	gene_id "AC_lincRNA.1744"; transcript_id "AC_lincRNA.1744.1"; frac "1.000000"; conf_lo "0.170295"; conf_hi "0.247376"; cov "9.255036";
A_cerana_Scaffold_0003	cufflinks	exon	2953338	2956159	1000	.	.	gene_id "AC_lincRNA.1744"; transcript_id "AC_lincRNA.1744.1"; exon_number "1"; frac "1.000000"; conf_lo "0.170295"; conf_hi "0.247376"; cov "9.255036";
A_cerana_Scaffold_0003	cufflinks	transcript	3154833	3156194	1000	.	.	gene_id "AC_lincRNA.1757"; transcript_id "AC_lincRNA.1757.1"; frac "1.000000"; conf_lo "0.273242"; conf_hi "0.453182"; cov "18.469677";
A_cerana_Scaffold_0003	cufflinks	exon	3154833	3156194	1000	.	.	gene_id "AC_lincRNA.1757"; transcript_id "AC_lincRNA.1757.1"; exon_number "1"; frac "1.000000"; conf_lo "0.273242"; conf_hi "0.453182"; cov "18.469677";
A_cerana_Scaffold_0003	cufflinks	transcript	3258423	3259068	1000	.	.	gene_id "AC_lincRNA.1758"; transcript_id "AC_lincRNA.1758.1"; frac "1.000000"; conf_lo "0.063230"; conf_hi "0.210765"; cov "8.515761";
A_cerana_Scaffold_0003	cufflinks	exon	3258423	3259068	1000	.	.	gene_id "AC_lincRNA.1758"; transcript_id "AC_lincRNA.1758.1"; exon_number "1"; frac "1.000000"; conf_lo "0.063230"; conf_hi "0.210765"; cov "8.515761";
A_cerana_Scaffold_0003	cufflinks	transcript	3294301	3295124	1000	.	.	gene_id "AC_lincRNA.1759"; transcript_id "AC_lincRNA.1759.1"; frac "1.000000"; conf_lo "0.104649"; conf_hi "0.258870"; cov "10.217103";
A_cerana_Scaffold_0003	cufflinks	exon	3294301	3295124	1000	.	.	gene_id "AC_lincRNA.1759"; transcript_id "AC_lincRNA.1759.1"; exon_number "1"; frac "1.000000"; conf_lo "0.104649"; conf_hi "0.258870"; cov "10.217103";
A_cerana_Scaffold_0003	cufflinks	transcript	3297562	3298066	1000	.	.	gene_id "AC_lincRNA.1760"; transcript_id "AC_lincRNA.1760.1"; frac "1.000000"; conf_lo "0.044935"; conf_hi "0.215690"; cov "9.403487";
A_cerana_Scaffold_0003	cufflinks	exon	3297562	3298066	1000	.	.	gene_id "AC_lincRNA.1760"; transcript_id "AC_lincRNA.1760.1"; exon_number "1"; frac "1.000000"; conf_lo "0.044935"; conf_hi "0.215690"; cov "9.403487";
A_cerana_Scaffold_0004	cufflinks	transcript	4069445	4070548	1000	.	.	gene_id "AC_lincRNA.1773"; transcript_id "AC_lincRNA.1773.1"; frac "1.000000"; conf_lo "0.024666"; conf_hi "0.106884"; cov "2.978579";
A_cerana_Scaffold_0004	cufflinks	exon	4069445	4070548	1000	.	.	gene_id "AC_lincRNA.1773"; transcript_id "AC_lincRNA.1773.1"; exon_number "1"; frac "1.000000"; conf_lo "0.024666"; conf_hi "0.106884"; cov "2.978579";
A_cerana_Scaffold_0004	cufflinks	transcript	4096297	4097339	1000	.	.	gene_id "AC_lincRNA.1776"; transcript_id "AC_lincRNA.1776.1"; frac "1.000000"; conf_lo "0.034811"; conf_hi "0.126190"; cov "3.756588";
A_cerana_Scaffold_0004	cufflinks	exon	4096297	4097339	1000	.	.	gene_id "AC_lincRNA.1776"; transcript_id "AC_lincRNA.1776.1"; exon_number "1"; frac "1.000000"; conf_lo "0.034811"; conf_hi "0.126190"; cov "3.756588";
A_cerana_Scaffold_0004	cufflinks	transcript	4972920	4974146	1000	.	.	gene_id "AC_lincRNA.1793"; transcript_id "AC_lincRNA.1793.1"; frac "1.000000"; conf_lo "0.036988"; conf_hi "0.114664"; cov "3.450003";
A_cerana_Scaffold_0004	cufflinks	exon	4972920	4974146	1000	.	.	gene_id "AC_lincRNA.1793"; transcript_id "AC_lincRNA.1793.1"; exon_number "1"; frac "1.000000"; conf_lo "0.036988"; conf_hi "0.114664"; cov "3.450003";
A_cerana_Scaffold_0004	cufflinks	transcript	4730566	4732506	1000	.	.	gene_id "AC_lincRNA.1799"; transcript_id "AC_lincRNA.1799.1"; frac "0.830173"; conf_lo "0.123716"; conf_hi "0.217190"; cov "7.618755";
A_cerana_Scaffold_0004	cufflinks	exon	4730566	4732506	1000	.	.	gene_id "AC_lincRNA.1799"; transcript_id "AC_lincRNA.1799.1"; exon_number "1"; frac "0.830173"; conf_lo "0.123716"; conf_hi "0.217190"; cov "7.618755";
A_cerana_Scaffold_0004	cufflinks	transcript	4731019	4731803	682	.	.	gene_id "AC_lincRNA.1799"; transcript_id "AC_lincRNA.1799.2"; frac "0.169827"; conf_lo "0.034689"; conf_hi "0.190790"; cov "5.199717";
A_cerana_Scaffold_0004	cufflinks	exon	4731019	4731803	682	.	.	gene_id "AC_lincRNA.1799"; transcript_id "AC_lincRNA.1799.2"; exon_number "1"; frac "0.169827"; conf_lo "0.034689"; conf_hi "0.190790"; cov "5.199717";
A_cerana_Scaffold_0005	cufflinks	transcript	163917	168436	1000	.	.	gene_id "AC_lincRNA.1829"; transcript_id "AC_lincRNA.1829.1"; frac "0.231590"; conf_lo "0.806877"; conf_hi "0.988210"; cov "39.937201";
A_cerana_Scaffold_0005	cufflinks	exon	163917	168436	1000	.	.	gene_id "AC_lincRNA.1829"; transcript_id "AC_lincRNA.1829.1"; exon_number "1"; frac "0.231590"; conf_lo "0.806877"; conf_hi "0.988210"; cov "39.937201";
A_cerana_Scaffold_0005	cufflinks	transcript	163917	168224	1000	+	.	gene_id "AC_lincRNA.1830"; transcript_id "AC_lincRNA.1830.1"; frac "0.237489"; conf_lo "0.955967"; conf_hi "1.133764"; cov "46.482074";
A_cerana_Scaffold_0005	cufflinks	exon	163917	167725	1000	+	.	gene_id "AC_lincRNA.1830"; transcript_id "AC_lincRNA.1830.1"; exon_number "1"; frac "0.237489"; conf_lo "0.955967"; conf_hi "1.133764"; cov "46.482074";
A_cerana_Scaffold_0005	cufflinks	exon	168017	168224	1000	+	.	gene_id "AC_lincRNA.1830"; transcript_id "AC_lincRNA.1830.1"; exon_number "2"; frac "0.237489"; conf_lo "0.955967"; conf_hi "1.133764"; cov "46.482074";
A_cerana_Scaffold_0005	cufflinks	transcript	164127	167771	561	-	.	gene_id "AC_lincRNA.1831"; transcript_id "AC_lincRNA.1831.1"; frac "0.258732"; conf_lo "1.198914"; conf_hi "1.424939"; cov "58.377962";
A_cerana_Scaffold_0005	cufflinks	exon	164127	167340	561	-	.	gene_id "AC_lincRNA.1831"; transcript_id "AC_lincRNA.1831.1"; exon_number "1"; frac "0.258732"; conf_lo "1.198914"; conf_hi "1.424939"; cov "58.377962";
A_cerana_Scaffold_0005	cufflinks	exon	167463	167771	561	-	.	gene_id "AC_lincRNA.1831"; transcript_id "AC_lincRNA.1831.1"; exon_number "2"; frac "0.258732"; conf_lo "1.198914"; conf_hi "1.424939"; cov "58.377962";
A_cerana_Scaffold_0005	cufflinks	transcript	164127	166658	1000	-	.	gene_id "AC_lincRNA.1831"; transcript_id "AC_lincRNA.1831.2"; frac "0.272189"; conf_lo "2.110246"; conf_hi "2.561762"; cov "103.958146";
A_cerana_Scaffold_0005	cufflinks	exon	164127	165783	1000	-	.	gene_id "AC_lincRNA.1831"; transcript_id "AC_lincRNA.1831.2"; exon_number "1"; frac "0.272189"; conf_lo "2.110246"; conf_hi "2.561762"; cov "103.958146";
A_cerana_Scaffold_0005	cufflinks	exon	166116	166658	1000	-	.	gene_id "AC_lincRNA.1831"; transcript_id "AC_lincRNA.1831.2"; exon_number "2"; frac "0.272189"; conf_lo "2.110246"; conf_hi "2.561762"; cov "103.958146";
A_cerana_Scaffold_0004	cufflinks	transcript	3589990	3590423	1000	.	.	gene_id "AC_lincRNA.1841"; transcript_id "AC_lincRNA.1841.1"; frac "1.000000"; conf_lo "0.052287"; conf_hi "0.250976"; cov "14.043082";
A_cerana_Scaffold_0004	cufflinks	exon	3589990	3590423	1000	.	.	gene_id "AC_lincRNA.1841"; transcript_id "AC_lincRNA.1841.1"; exon_number "1"; frac "1.000000"; conf_lo "0.052287"; conf_hi "0.250976"; cov "14.043082";
A_cerana_Scaffold_0003	cufflinks	transcript	4674362	4675036	1000	.	.	gene_id "AC_lincRNA.1853"; transcript_id "AC_lincRNA.1853.1"; frac "1.000000"; conf_lo "0.033618"; conf_hi "0.161368"; cov "5.249333";
A_cerana_Scaffold_0003	cufflinks	exon	4674362	4675036	1000	.	.	gene_id "AC_lincRNA.1853"; transcript_id "AC_lincRNA.1853.1"; exon_number "1"; frac "1.000000"; conf_lo "0.033618"; conf_hi "0.161368"; cov "5.249333";
A_cerana_Scaffold_0003	cufflinks	transcript	4798301	4799159	1000	.	.	gene_id "AC_lincRNA.1862"; transcript_id "AC_lincRNA.1862.1"; frac "1.000000"; conf_lo "0.031916"; conf_hi "0.143620"; cov "3.906395";
A_cerana_Scaffold_0003	cufflinks	exon	4798301	4799159	1000	.	.	gene_id "AC_lincRNA.1862"; transcript_id "AC_lincRNA.1862.1"; exon_number "1"; frac "1.000000"; conf_lo "0.031916"; conf_hi "0.143620"; cov "3.906395";
A_cerana_Scaffold_0005	cufflinks	transcript	551375	553093	1000	.	.	gene_id "AC_lincRNA.1873"; transcript_id "AC_lincRNA.1873.1"; frac "1.000000"; conf_lo "0.253458"; conf_hi "0.401308"; cov "15.975523";
A_cerana_Scaffold_0005	cufflinks	exon	551375	553093	1000	.	.	gene_id "AC_lincRNA.1873"; transcript_id "AC_lincRNA.1873.1"; exon_number "1"; frac "1.000000"; conf_lo "0.253458"; conf_hi "0.401308"; cov "15.975523";
A_cerana_Scaffold_0005	cufflinks	transcript	518756	519914	1000	.	.	gene_id "AC_lincRNA.1871"; transcript_id "AC_lincRNA.1871.1"; frac "1.000000"; conf_lo "0.430744"; conf_hi "0.677443"; cov "29.760219";
A_cerana_Scaffold_0005	cufflinks	exon	518756	519914	1000	.	.	gene_id "AC_lincRNA.1871"; transcript_id "AC_lincRNA.1871.1"; exon_number "1"; frac "1.000000"; conf_lo "0.430744"; conf_hi "0.677443"; cov "29.760219";
A_cerana_Scaffold_0005	cufflinks	transcript	543193	546287	1000	-	.	gene_id "AC_lincRNA.1878"; transcript_id "AC_lincRNA.1878.1"; frac "0.779213"; conf_lo "0.230012"; conf_hi "0.364186"; cov "13.681017";
A_cerana_Scaffold_0005	cufflinks	exon	543193	544747	1000	-	.	gene_id "AC_lincRNA.1878"; transcript_id "AC_lincRNA.1878.1"; exon_number "1"; frac "0.779213"; conf_lo "0.230012"; conf_hi "0.364186"; cov "13.681017";
A_cerana_Scaffold_0005	cufflinks	exon	545013	545197	1000	-	.	gene_id "AC_lincRNA.1878"; transcript_id "AC_lincRNA.1878.1"; exon_number "2"; frac "0.779213"; conf_lo "0.230012"; conf_hi "0.364186"; cov "13.681017";
A_cerana_Scaffold_0005	cufflinks	exon	545897	546287	1000	-	.	gene_id "AC_lincRNA.1878"; transcript_id "AC_lincRNA.1878.1"; exon_number "3"; frac "0.779213"; conf_lo "0.230012"; conf_hi "0.364186"; cov "13.681017";
A_cerana_Scaffold_0005	cufflinks	transcript	543193	546287	246	-	.	gene_id "AC_lincRNA.1878"; transcript_id "AC_lincRNA.1878.2"; frac "0.220787"; conf_lo "0.047158"; conf_hi "0.103747"; cov "3.372625";
A_cerana_Scaffold_0005	cufflinks	exon	543193	544445	246	-	.	gene_id "AC_lincRNA.1878"; transcript_id "AC_lincRNA.1878.2"; exon_number "1"; frac "0.220787"; conf_lo "0.047158"; conf_hi "0.103747"; cov "3.372625";
A_cerana_Scaffold_0005	cufflinks	exon	544563	544747	246	-	.	gene_id "AC_lincRNA.1878"; transcript_id "AC_lincRNA.1878.2"; exon_number "2"; frac "0.220787"; conf_lo "0.047158"; conf_hi "0.103747"; cov "3.372625";
A_cerana_Scaffold_0005	cufflinks	exon	545013	545197	246	-	.	gene_id "AC_lincRNA.1878"; transcript_id "AC_lincRNA.1878.2"; exon_number "3"; frac "0.220787"; conf_lo "0.047158"; conf_hi "0.103747"; cov "3.372625";
A_cerana_Scaffold_0005	cufflinks	exon	545505	546287	246	-	.	gene_id "AC_lincRNA.1878"; transcript_id "AC_lincRNA.1878.2"; exon_number "4"; frac "0.220787"; conf_lo "0.047158"; conf_hi "0.103747"; cov "3.372625";
A_cerana_Scaffold_0005	cufflinks	transcript	534578	535672	1000	.	.	gene_id "AC_lincRNA.1880"; transcript_id "AC_lincRNA.1880.1"; frac "0.190069"; conf_lo "0.066316"; conf_hi "0.186513"; cov "6.058605";
A_cerana_Scaffold_0005	cufflinks	exon	534578	535672	1000	.	.	gene_id "AC_lincRNA.1880"; transcript_id "AC_lincRNA.1880.1"; exon_number "1"; frac "0.190069"; conf_lo "0.066316"; conf_hi "0.186513"; cov "6.058605";
A_cerana_Scaffold_0005	cufflinks	transcript	559438	559863	1000	.	.	gene_id "AC_lincRNA.1882"; transcript_id "AC_lincRNA.1882.1"; frac "1.000000"; conf_lo "0.063922"; conf_hi "0.245035"; cov "16.355758";
A_cerana_Scaffold_0005	cufflinks	exon	559438	559863	1000	.	.	gene_id "AC_lincRNA.1882"; transcript_id "AC_lincRNA.1882.1"; exon_number "1"; frac "1.000000"; conf_lo "0.063922"; conf_hi "0.245035"; cov "16.355758";
A_cerana_Scaffold_0005	cufflinks	transcript	1028729	1029827	1000	.	.	gene_id "AC_lincRNA.1888"; transcript_id "AC_lincRNA.1888.1"; frac "1.000000"; conf_lo "0.033037"; conf_hi "0.119760"; cov "3.496491";
A_cerana_Scaffold_0005	cufflinks	exon	1028729	1029827	1000	.	.	gene_id "AC_lincRNA.1888"; transcript_id "AC_lincRNA.1888.1"; exon_number "1"; frac "1.000000"; conf_lo "0.033037"; conf_hi "0.119760"; cov "3.496491";
A_cerana_Scaffold_0005	cufflinks	transcript	1030462	1032936	1000	.	.	gene_id "AC_lincRNA.1889"; transcript_id "AC_lincRNA.1889.1"; frac "1.000000"; conf_lo "0.056846"; conf_hi "0.117359"; cov "3.883174";
A_cerana_Scaffold_0005	cufflinks	exon	1030462	1032936	1000	.	.	gene_id "AC_lincRNA.1889"; transcript_id "AC_lincRNA.1889.1"; exon_number "1"; frac "1.000000"; conf_lo "0.056846"; conf_hi "0.117359"; cov "3.883174";
A_cerana_Scaffold_0005	cufflinks	transcript	1389237	1391652	1000	-	.	gene_id "AC_lincRNA.1922"; transcript_id "AC_lincRNA.1922.1"; frac "0.337293"; conf_lo "0.047874"; conf_hi "0.143621"; cov "4.181515";
A_cerana_Scaffold_0005	cufflinks	exon	1389237	1389565	1000	-	.	gene_id "AC_lincRNA.1922"; transcript_id "AC_lincRNA.1922.1"; exon_number "1"; frac "0.337293"; conf_lo "0.047874"; conf_hi "0.143621"; cov "4.181515";
A_cerana_Scaffold_0005	cufflinks	exon	1390649	1391652	1000	-	.	gene_id "AC_lincRNA.1922"; transcript_id "AC_lincRNA.1922.1"; exon_number "2"; frac "0.337293"; conf_lo "0.047874"; conf_hi "0.143621"; cov "4.181515";
A_cerana_Scaffold_0005	cufflinks	transcript	1389237	1391652	886	-	.	gene_id "AC_lincRNA.1922"; transcript_id "AC_lincRNA.1922.2"; frac "0.293970"; conf_lo "0.035394"; conf_hi "0.128304"; cov "3.704823";
A_cerana_Scaffold_0005	cufflinks	exon	1389237	1389548	886	-	.	gene_id "AC_lincRNA.1922"; transcript_id "AC_lincRNA.1922.2"; exon_number "1"; frac "0.293970"; conf_lo "0.035394"; conf_hi "0.128304"; cov "3.704823";
A_cerana_Scaffold_0005	cufflinks	exon	1390649	1391652	886	-	.	gene_id "AC_lincRNA.1922"; transcript_id "AC_lincRNA.1922.2"; exon_number "2"; frac "0.293970"; conf_lo "0.035394"; conf_hi "0.128304"; cov "3.704823";
A_cerana_Scaffold_0005	cufflinks	transcript	1390629	1391652	1000	.	.	gene_id "AC_lincRNA.1923"; transcript_id "AC_lincRNA.1923.1"; frac "0.368736"; conf_lo "0.080403"; conf_hi "0.216468"; cov "6.496256";
A_cerana_Scaffold_0005	cufflinks	exon	1390629	1391652	1000	.	.	gene_id "AC_lincRNA.1923"; transcript_id "AC_lincRNA.1923.1"; exon_number "1"; frac "0.368736"; conf_lo "0.080403"; conf_hi "0.216468"; cov "6.496256";
A_cerana_Scaffold_0005	cufflinks	transcript	3136	4436	1000	.	.	gene_id "AC_lincRNA.1939"; transcript_id "AC_lincRNA.1939.1"; frac "1.000000"; conf_lo "0.031396"; conf_hi "0.101165"; cov "2.997594";
A_cerana_Scaffold_0005	cufflinks	exon	3136	4436	1000	.	.	gene_id "AC_lincRNA.1939"; transcript_id "AC_lincRNA.1939.1"; exon_number "1"; frac "1.000000"; conf_lo "0.031396"; conf_hi "0.101165"; cov "2.997594";
A_cerana_Scaffold_0005	cufflinks	transcript	8487	9678	285	.	.	gene_id "AC_lincRNA.1940"; transcript_id "AC_lincRNA.1940.1"; frac "0.579106"; conf_lo "0.040261"; conf_hi "0.120783"; cov "3.502334";
A_cerana_Scaffold_0005	cufflinks	exon	8487	9678	285	.	.	gene_id "AC_lincRNA.1940"; transcript_id "AC_lincRNA.1940.1"; exon_number "1"; frac "0.579106"; conf_lo "0.040261"; conf_hi "0.120783"; cov "3.502334";
A_cerana_Scaffold_0005	cufflinks	transcript	9454	9930	1000	.	.	gene_id "AC_lincRNA.1940"; transcript_id "AC_lincRNA.1940.2"; frac "0.420894"; conf_lo "0.121467"; conf_hi "0.437282"; cov "12.287581";
A_cerana_Scaffold_0005	cufflinks	exon	9454	9930	1000	.	.	gene_id "AC_lincRNA.1940"; transcript_id "AC_lincRNA.1940.2"; exon_number "1"; frac "0.420894"; conf_lo "0.121467"; conf_hi "0.437282"; cov "12.287581";
A_cerana_Scaffold_0005	cufflinks	transcript	37090	37937	1000	.	.	gene_id "AC_lincRNA.1942"; transcript_id "AC_lincRNA.1942.1"; frac "1.000000"; conf_lo "0.042816"; conf_hi "0.155207"; cov "4.707689";
A_cerana_Scaffold_0005	cufflinks	exon	37090	37937	1000	.	.	gene_id "AC_lincRNA.1942"; transcript_id "AC_lincRNA.1942.1"; exon_number "1"; frac "1.000000"; conf_lo "0.042816"; conf_hi "0.155207"; cov "4.707689";
A_cerana_Scaffold_0004	cufflinks	transcript	4383028	4383673	1000	.	.	gene_id "AC_lincRNA.1956"; transcript_id "AC_lincRNA.1956.1"; frac "1.000000"; conf_lo "0.105383"; conf_hi "0.281020"; cov "12.489783";
A_cerana_Scaffold_0004	cufflinks	exon	4383028	4383673	1000	.	.	gene_id "AC_lincRNA.1956"; transcript_id "AC_lincRNA.1956.1"; exon_number "1"; frac "1.000000"; conf_lo "0.105383"; conf_hi "0.281020"; cov "12.489783";
A_cerana_Scaffold_0004	cufflinks	transcript	4383814	4384439	1000	.	.	gene_id "AC_lincRNA.1957"; transcript_id "AC_lincRNA.1957.1"; frac "1.000000"; conf_lo "0.123249"; conf_hi "0.333499"; cov "15.038229";
A_cerana_Scaffold_0004	cufflinks	exon	4383814	4384439	1000	.	.	gene_id "AC_lincRNA.1957"; transcript_id "AC_lincRNA.1957.1"; exon_number "1"; frac "1.000000"; conf_lo "0.123249"; conf_hi "0.333499"; cov "15.038229";
A_cerana_Scaffold_0004	cufflinks	transcript	4385289	4386495	1000	.	.	gene_id "AC_lincRNA.1958"; transcript_id "AC_lincRNA.1958.1"; frac "1.000000"; conf_lo "0.157926"; conf_hi "0.315851"; cov "11.897765";
A_cerana_Scaffold_0004	cufflinks	exon	4385289	4386495	1000	.	.	gene_id "AC_lincRNA.1958"; transcript_id "AC_lincRNA.1958.1"; exon_number "1"; frac "1.000000"; conf_lo "0.157926"; conf_hi "0.315851"; cov "11.897765";
A_cerana_Scaffold_0004	cufflinks	transcript	4386841	4387444	1000	.	.	gene_id "AC_lincRNA.1959"; transcript_id "AC_lincRNA.1959.1"; frac "1.000000"; conf_lo "0.105197"; conf_hi "0.285533"; cov "13.517698";
A_cerana_Scaffold_0004	cufflinks	exon	4386841	4387444	1000	.	.	gene_id "AC_lincRNA.1959"; transcript_id "AC_lincRNA.1959.1"; exon_number "1"; frac "1.000000"; conf_lo "0.105197"; conf_hi "0.285533"; cov "13.517698";
A_cerana_Scaffold_0004	cufflinks	transcript	4387876	4389555	1000	.	.	gene_id "AC_lincRNA.1960"; transcript_id "AC_lincRNA.1960.1"; frac "0.888041"; conf_lo "0.342881"; conf_hi "0.499627"; cov "18.715302";
A_cerana_Scaffold_0004	cufflinks	exon	4387876	4389555	1000	.	.	gene_id "AC_lincRNA.1960"; transcript_id "AC_lincRNA.1960.1"; exon_number "1"; frac "0.888041"; conf_lo "0.342881"; conf_hi "0.499627"; cov "18.715302";
A_cerana_Scaffold_0004	cufflinks	transcript	4388711	4389555	315	.	.	gene_id "AC_lincRNA.1960"; transcript_id "AC_lincRNA.1960.2"; frac "0.111959"; conf_lo "0.049081"; conf_hi "0.220866"; cov "5.910611";
A_cerana_Scaffold_0004	cufflinks	exon	4388711	4389555	315	.	.	gene_id "AC_lincRNA.1960"; transcript_id "AC_lincRNA.1960.2"; exon_number "1"; frac "0.111959"; conf_lo "0.049081"; conf_hi "0.220866"; cov "5.910611";
A_cerana_Scaffold_0005	cufflinks	transcript	1450271	1451381	1000	.	.	gene_id "AC_lincRNA.1966"; transcript_id "AC_lincRNA.1966.1"; frac "0.309565"; conf_lo "15.829531"; conf_hi "17.218445"; cov "959.744954";
A_cerana_Scaffold_0005	cufflinks	exon	1450271	1451381	1000	.	.	gene_id "AC_lincRNA.1966"; transcript_id "AC_lincRNA.1966.1"; exon_number "1"; frac "0.309565"; conf_lo "15.829531"; conf_hi "17.218445"; cov "959.744954";
A_cerana_Scaffold_0005	cufflinks	transcript	1723125	1723919	1000	.	.	gene_id "AC_lincRNA.1970"; transcript_id "AC_lincRNA.1970.1"; frac "1.000000"; conf_lo "0.154137"; conf_hi "0.353944"; cov "14.805546";
A_cerana_Scaffold_0005	cufflinks	exon	1723125	1723919	1000	.	.	gene_id "AC_lincRNA.1970"; transcript_id "AC_lincRNA.1970.1"; exon_number "1"; frac "1.000000"; conf_lo "0.154137"; conf_hi "0.353944"; cov "14.805546";
A_cerana_Scaffold_0005	cufflinks	transcript	1934989	1936529	1000	.	.	gene_id "AC_lincRNA.1972"; transcript_id "AC_lincRNA.1972.1"; frac "1.000000"; conf_lo "0.023561"; conf_hi "0.076574"; cov "2.260933";
A_cerana_Scaffold_0005	cufflinks	exon	1934989	1936529	1000	.	.	gene_id "AC_lincRNA.1972"; transcript_id "AC_lincRNA.1972.1"; exon_number "1"; frac "1.000000"; conf_lo "0.023561"; conf_hi "0.076574"; cov "2.260933";
A_cerana_Scaffold_0005	cufflinks	transcript	2234855	2235974	1000	.	.	gene_id "AC_lincRNA.1976"; transcript_id "AC_lincRNA.1976.1"; frac "1.000000"; conf_lo "0.032418"; conf_hi "0.117514"; cov "3.408006";
A_cerana_Scaffold_0005	cufflinks	exon	2234855	2235974	1000	.	.	gene_id "AC_lincRNA.1976"; transcript_id "AC_lincRNA.1976.1"; exon_number "1"; frac "1.000000"; conf_lo "0.032418"; conf_hi "0.117514"; cov "3.408006";
A_cerana_Scaffold_0005	cufflinks	transcript	2236461	2238175	1000	.	.	gene_id "AC_lincRNA.1977"; transcript_id "AC_lincRNA.1977.1"; frac "1.000000"; conf_lo "0.052927"; conf_hi "0.124378"; cov "3.969650";
A_cerana_Scaffold_0005	cufflinks	exon	2236461	2238175	1000	.	.	gene_id "AC_lincRNA.1977"; transcript_id "AC_lincRNA.1977.1"; exon_number "1"; frac "1.000000"; conf_lo "0.052927"; conf_hi "0.124378"; cov "3.969650";
A_cerana_Scaffold_0005	cufflinks	transcript	2258730	2261953	1000	.	.	gene_id "AC_lincRNA.1980"; transcript_id "AC_lincRNA.1980.1"; frac "1.000000"; conf_lo "0.066163"; conf_hi "0.115433"; cov "4.062293";
A_cerana_Scaffold_0005	cufflinks	exon	2258730	2261953	1000	.	.	gene_id "AC_lincRNA.1980"; transcript_id "AC_lincRNA.1980.1"; exon_number "1"; frac "1.000000"; conf_lo "0.066163"; conf_hi "0.115433"; cov "4.062293";
A_cerana_Scaffold_0005	cufflinks	transcript	2271539	2272543	1000	.	.	gene_id "AC_lincRNA.1981"; transcript_id "AC_lincRNA.1981.1"; frac "1.000000"; conf_lo "0.679365"; conf_hi "0.971428"; cov "36.313104";
A_cerana_Scaffold_0005	cufflinks	exon	2271539	2272543	1000	.	.	gene_id "AC_lincRNA.1981"; transcript_id "AC_lincRNA.1981.1"; exon_number "1"; frac "1.000000"; conf_lo "0.679365"; conf_hi "0.971428"; cov "36.313104";
A_cerana_Scaffold_0005	cufflinks	transcript	2348648	2350231	1000	.	.	gene_id "AC_lincRNA.1982"; transcript_id "AC_lincRNA.1982.1"; frac "1.000000"; conf_lo "0.071630"; conf_hi "0.163317"; cov "5.464477";
A_cerana_Scaffold_0005	cufflinks	exon	2348648	2350231	1000	.	.	gene_id "AC_lincRNA.1982"; transcript_id "AC_lincRNA.1982.1"; exon_number "1"; frac "1.000000"; conf_lo "0.071630"; conf_hi "0.163317"; cov "5.464477";
A_cerana_Scaffold_0005	cufflinks	transcript	2707842	2709220	1000	.	.	gene_id "AC_lincRNA.2001"; transcript_id "AC_lincRNA.2001.1"; frac "1.000000"; conf_lo "0.059240"; conf_hi "0.144810"; cov "4.823611";
A_cerana_Scaffold_0005	cufflinks	exon	2707842	2709220	1000	.	.	gene_id "AC_lincRNA.2001"; transcript_id "AC_lincRNA.2001.1"; exon_number "1"; frac "1.000000"; conf_lo "0.059240"; conf_hi "0.144810"; cov "4.823611";
A_cerana_Scaffold_0005	cufflinks	transcript	2713763	2716161	1000	.	.	gene_id "AC_lincRNA.2004"; transcript_id "AC_lincRNA.2004.1"; frac "1.000000"; conf_lo "0.030269"; conf_hi "0.071889"; cov "2.298926";
A_cerana_Scaffold_0005	cufflinks	exon	2713763	2716161	1000	.	.	gene_id "AC_lincRNA.2004"; transcript_id "AC_lincRNA.2004.1"; exon_number "1"; frac "1.000000"; conf_lo "0.030269"; conf_hi "0.071889"; cov "2.298926";
A_cerana_Scaffold_0005	cufflinks	transcript	1764241	1767256	1000	.	.	gene_id "AC_lincRNA.2009"; transcript_id "AC_lincRNA.2009.1"; frac "0.817612"; conf_lo "1.968032"; conf_hi "2.271062"; cov "94.278485";
A_cerana_Scaffold_0005	cufflinks	exon	1764241	1767256	1000	.	.	gene_id "AC_lincRNA.2009"; transcript_id "AC_lincRNA.2009.1"; exon_number "1"; frac "0.817612"; conf_lo "1.968032"; conf_hi "2.271062"; cov "94.278485";
A_cerana_Scaffold_0005	cufflinks	transcript	1765394	1767251	387	.	.	gene_id "AC_lincRNA.2009"; transcript_id "AC_lincRNA.2009.2"; frac "0.182388"; conf_lo "0.691854"; conf_hi "0.952385"; cov "36.564798";
A_cerana_Scaffold_0005	cufflinks	exon	1765394	1767251	387	.	.	gene_id "AC_lincRNA.2009"; transcript_id "AC_lincRNA.2009.2"; exon_number "1"; frac "0.182388"; conf_lo "0.691854"; conf_hi "0.952385"; cov "36.564798";
A_cerana_Scaffold_0004	cufflinks	transcript	4237252	4237752	1000	.	.	gene_id "AC_lincRNA.2030"; transcript_id "AC_lincRNA.2030.1"; frac "1.000000"; conf_lo "0.534472"; conf_hi "0.951178"; cov "69.947757";
A_cerana_Scaffold_0004	cufflinks	exon	4237252	4237752	1000	.	.	gene_id "AC_lincRNA.2030"; transcript_id "AC_lincRNA.2030.1"; exon_number "1"; frac "1.000000"; conf_lo "0.534472"; conf_hi "0.951178"; cov "69.947757";
A_cerana_Scaffold_0004	cufflinks	transcript	4240353	4240635	1000	.	.	gene_id "AC_lincRNA.2031"; transcript_id "AC_lincRNA.2031.1"; frac "1.000000"; conf_lo "0.160370"; conf_hi "0.497148"; cov "112.696234";
A_cerana_Scaffold_0004	cufflinks	exon	4240353	4240635	1000	.	.	gene_id "AC_lincRNA.2031"; transcript_id "AC_lincRNA.2031.1"; exon_number "1"; frac "1.000000"; conf_lo "0.160370"; conf_hi "0.497148"; cov "112.696234";
A_cerana_Scaffold_0005	cufflinks	transcript	2875137	2877220	1000	.	.	gene_id "AC_lincRNA.2032"; transcript_id "AC_lincRNA.2032.1"; frac "1.000000"; conf_lo "0.115422"; conf_hi "0.211244"; cov "7.432222";
A_cerana_Scaffold_0005	cufflinks	exon	2875137	2877220	1000	.	.	gene_id "AC_lincRNA.2032"; transcript_id "AC_lincRNA.2032.1"; exon_number "1"; frac "1.000000"; conf_lo "0.115422"; conf_hi "0.211244"; cov "7.432222";
A_cerana_Scaffold_0005	cufflinks	transcript	2782094	2782567	1000	-	.	gene_id "AC_lincRNA.2038"; transcript_id "AC_lincRNA.2038.1"; frac "0.261670"; conf_lo "2.312793"; conf_hi "3.780528"; cov "134.679752";
A_cerana_Scaffold_0005	cufflinks	exon	2782094	2782389	1000	-	.	gene_id "AC_lincRNA.2038"; transcript_id "AC_lincRNA.2038.1"; exon_number "1"; frac "0.261670"; conf_lo "2.312793"; conf_hi "3.780528"; cov "134.679752";
A_cerana_Scaffold_0005	cufflinks	exon	2782472	2782567	1000	-	.	gene_id "AC_lincRNA.2038"; transcript_id "AC_lincRNA.2038.1"; exon_number "2"; frac "0.261670"; conf_lo "2.312793"; conf_hi "3.780528"; cov "134.679752";
A_cerana_Scaffold_0005	cufflinks	transcript	1262691	1264562	1000	.	.	gene_id "AC_lincRNA.2068"; transcript_id "AC_lincRNA.2068.1"; frac "1.000000"; conf_lo "3.045048"; conf_hi "3.537202"; cov "167.885226";
A_cerana_Scaffold_0005	cufflinks	exon	1262691	1264562	1000	.	.	gene_id "AC_lincRNA.2068"; transcript_id "AC_lincRNA.2068.1"; exon_number "1"; frac "1.000000"; conf_lo "3.045048"; conf_hi "3.537202"; cov "167.885226";
A_cerana_Scaffold_0005	cufflinks	transcript	3070710	3071224	1000	.	.	gene_id "AC_lincRNA.2077"; transcript_id "AC_lincRNA.2077.1"; frac "1.000000"; conf_lo "0.044063"; conf_hi "0.211502"; cov "8.985252";
A_cerana_Scaffold_0005	cufflinks	exon	3070710	3071224	1000	.	.	gene_id "AC_lincRNA.2077"; transcript_id "AC_lincRNA.2077.1"; exon_number "1"; frac "1.000000"; conf_lo "0.044063"; conf_hi "0.211502"; cov "8.985252";
A_cerana_Scaffold_0005	cufflinks	transcript	3214482	3215069	1000	.	.	gene_id "AC_lincRNA.2089"; transcript_id "AC_lincRNA.2089.1"; frac "1.000000"; conf_lo "0.347333"; conf_hi "0.640636"; cov "38.662128";
A_cerana_Scaffold_0005	cufflinks	exon	3214482	3215069	1000	.	.	gene_id "AC_lincRNA.2089"; transcript_id "AC_lincRNA.2089.1"; exon_number "1"; frac "1.000000"; conf_lo "0.347333"; conf_hi "0.640636"; cov "38.662128";
A_cerana_Scaffold_0005	cufflinks	transcript	3389586	3390858	1000	.	.	gene_id "AC_lincRNA.2134"; transcript_id "AC_lincRNA.2134.1"; frac "1.000000"; conf_lo "0.032087"; conf_hi "0.103390"; cov "3.082994";
A_cerana_Scaffold_0005	cufflinks	exon	3389586	3390858	1000	.	.	gene_id "AC_lincRNA.2134"; transcript_id "AC_lincRNA.2134.1"; exon_number "1"; frac "1.000000"; conf_lo "0.032087"; conf_hi "0.103390"; cov "3.082994";
A_cerana_Scaffold_0005	cufflinks	transcript	3395329	3396788	1000	.	.	gene_id "AC_lincRNA.2137"; transcript_id "AC_lincRNA.2137.1"; frac "1.000000"; conf_lo "0.118125"; conf_hi "0.226924"; cov "8.461197";
A_cerana_Scaffold_0005	cufflinks	exon	3395329	3396788	1000	.	.	gene_id "AC_lincRNA.2137"; transcript_id "AC_lincRNA.2137.1"; exon_number "1"; frac "1.000000"; conf_lo "0.118125"; conf_hi "0.226924"; cov "8.461197";
A_cerana_Scaffold_0005	cufflinks	transcript	3373019	3374390	294	-	.	gene_id "AC_lincRNA.2138"; transcript_id "AC_lincRNA.2138.1"; frac "0.203896"; conf_lo "0.030840"; conf_hi "0.141864"; cov "3.750316";
A_cerana_Scaffold_0005	cufflinks	exon	3373019	3373582	294	-	.	gene_id "AC_lincRNA.2138"; transcript_id "AC_lincRNA.2138.1"; exon_number "1"; frac "0.203896"; conf_lo "0.030840"; conf_hi "0.141864"; cov "3.750316";
A_cerana_Scaffold_0005	cufflinks	exon	3373819	3374028	294	-	.	gene_id "AC_lincRNA.2138"; transcript_id "AC_lincRNA.2138.1"; exon_number "2"; frac "0.203896"; conf_lo "0.030840"; conf_hi "0.141864"; cov "3.750316";
A_cerana_Scaffold_0005	cufflinks	exon	3374139	3374390	294	-	.	gene_id "AC_lincRNA.2138"; transcript_id "AC_lincRNA.2138.1"; exon_number "3"; frac "0.203896"; conf_lo "0.030840"; conf_hi "0.141864"; cov "3.750316";
A_cerana_Scaffold_0005	cufflinks	transcript	3373019	3374390	1000	-	.	gene_id "AC_lincRNA.2138"; transcript_id "AC_lincRNA.2138.2"; frac "0.796104"; conf_lo "0.203902"; conf_hi "0.370242"; cov "12.738637";
A_cerana_Scaffold_0005	cufflinks	exon	3373019	3373582	1000	-	.	gene_id "AC_lincRNA.2138"; transcript_id "AC_lincRNA.2138.2"; exon_number "1"; frac "0.796104"; conf_lo "0.203902"; conf_hi "0.370242"; cov "12.738637";
A_cerana_Scaffold_0005	cufflinks	exon	3373819	3374390	1000	-	.	gene_id "AC_lincRNA.2138"; transcript_id "AC_lincRNA.2138.2"; exon_number "2"; frac "0.796104"; conf_lo "0.203902"; conf_hi "0.370242"; cov "12.738637";
A_cerana_Scaffold_0005	cufflinks	transcript	3817935	3819828	1000	.	.	gene_id "AC_lincRNA.2142"; transcript_id "AC_lincRNA.2142.1"; frac "1.000000"; conf_lo "0.035944"; conf_hi "0.093453"; cov "2.896850";
A_cerana_Scaffold_0005	cufflinks	exon	3817935	3819828	1000	.	.	gene_id "AC_lincRNA.2142"; transcript_id "AC_lincRNA.2142.1"; exon_number "1"; frac "1.000000"; conf_lo "0.035944"; conf_hi "0.093453"; cov "2.896850";
A_cerana_Scaffold_0005	cufflinks	transcript	3866950	3869413	1000	.	.	gene_id "AC_lincRNA.2145"; transcript_id "AC_lincRNA.2145.1"; frac "1.000000"; conf_lo "0.077249"; conf_hi "0.137795"; cov "4.739143";
A_cerana_Scaffold_0005	cufflinks	exon	3866950	3869413	1000	.	.	gene_id "AC_lincRNA.2145"; transcript_id "AC_lincRNA.2145.1"; exon_number "1"; frac "1.000000"; conf_lo "0.077249"; conf_hi "0.137795"; cov "4.739143";
A_cerana_Scaffold_0005	cufflinks	transcript	3922003	3922877	1000	.	.	gene_id "AC_lincRNA.2146"; transcript_id "AC_lincRNA.2146.1"; frac "1.000000"; conf_lo "0.057055"; conf_hi "0.176352"; cov "5.871984";
A_cerana_Scaffold_0005	cufflinks	exon	3922003	3922877	1000	.	.	gene_id "AC_lincRNA.2146"; transcript_id "AC_lincRNA.2146.1"; exon_number "1"; frac "1.000000"; conf_lo "0.057055"; conf_hi "0.176352"; cov "5.871984";
A_cerana_Scaffold_0005	cufflinks	transcript	3887604	3888472	1000	.	.	gene_id "AC_lincRNA.2150"; transcript_id "AC_lincRNA.2150.1"; frac "1.000000"; conf_lo "0.031336"; conf_hi "0.141011"; cov "4.187897";
A_cerana_Scaffold_0005	cufflinks	exon	3887604	3888472	1000	.	.	gene_id "AC_lincRNA.2150"; transcript_id "AC_lincRNA.2150.1"; exon_number "1"; frac "1.000000"; conf_lo "0.031336"; conf_hi "0.141011"; cov "4.187897";
A_cerana_Scaffold_0005	cufflinks	transcript	4174219	4175140	1000	.	.	gene_id "AC_lincRNA.2151"; transcript_id "AC_lincRNA.2151.1"; frac "1.000000"; conf_lo "0.024612"; conf_hi "0.118138"; cov "3.197160";
A_cerana_Scaffold_0005	cufflinks	exon	4174219	4175140	1000	.	.	gene_id "AC_lincRNA.2151"; transcript_id "AC_lincRNA.2151.1"; exon_number "1"; frac "1.000000"; conf_lo "0.024612"; conf_hi "0.118138"; cov "3.197160";
A_cerana_Scaffold_0005	cufflinks	transcript	4165745	4167359	1000	.	.	gene_id "AC_lincRNA.2152"; transcript_id "AC_lincRNA.2152.1"; frac "1.000000"; conf_lo "0.042153"; conf_hi "0.115218"; cov "3.506916";
A_cerana_Scaffold_0005	cufflinks	exon	4165745	4167359	1000	.	.	gene_id "AC_lincRNA.2152"; transcript_id "AC_lincRNA.2152.1"; exon_number "1"; frac "1.000000"; conf_lo "0.042153"; conf_hi "0.115218"; cov "3.506916";
A_cerana_Scaffold_0005	cufflinks	transcript	4015250	4016070	1000	.	.	gene_id "AC_lincRNA.2157"; transcript_id "AC_lincRNA.2157.1"; frac "1.000000"; conf_lo "0.243232"; conf_hi "0.469879"; cov "20.549694";
A_cerana_Scaffold_0005	cufflinks	exon	4015250	4016070	1000	.	.	gene_id "AC_lincRNA.2157"; transcript_id "AC_lincRNA.2157.1"; exon_number "1"; frac "1.000000"; conf_lo "0.243232"; conf_hi "0.469879"; cov "20.549694";
A_cerana_Scaffold_0005	cufflinks	transcript	4022576	4023650	1000	.	.	gene_id "AC_lincRNA.2159"; transcript_id "AC_lincRNA.2159.1"; frac "1.000000"; conf_lo "0.046263"; conf_hi "0.138790"; cov "4.118190";
A_cerana_Scaffold_0005	cufflinks	exon	4022576	4023650	1000	.	.	gene_id "AC_lincRNA.2159"; transcript_id "AC_lincRNA.2159.1"; exon_number "1"; frac "1.000000"; conf_lo "0.046263"; conf_hi "0.138790"; cov "4.118190";
A_cerana_Scaffold_0005	cufflinks	transcript	4023731	4024369	1000	.	.	gene_id "AC_lincRNA.2160"; transcript_id "AC_lincRNA.2160.1"; frac "1.000000"; conf_lo "0.071025"; conf_hi "0.220177"; cov "9.265768";
A_cerana_Scaffold_0005	cufflinks	exon	4023731	4024369	1000	.	.	gene_id "AC_lincRNA.2160"; transcript_id "AC_lincRNA.2160.1"; exon_number "1"; frac "1.000000"; conf_lo "0.071025"; conf_hi "0.220177"; cov "9.265768";
A_cerana_Scaffold_0005	cufflinks	transcript	4067259	4068337	1000	.	.	gene_id "AC_lincRNA.2161"; transcript_id "AC_lincRNA.2161.1"; frac "0.287792"; conf_lo "0.046268"; conf_hi "0.155629"; cov "4.569297";
A_cerana_Scaffold_0005	cufflinks	exon	4067259	4068337	1000	.	.	gene_id "AC_lincRNA.2161"; transcript_id "AC_lincRNA.2161.1"; exon_number "1"; frac "0.287792"; conf_lo "0.046268"; conf_hi "0.155629"; cov "4.569297";
A_cerana_Scaffold_0005	cufflinks	transcript	4067259	4072220	1000	+	.	gene_id "AC_lincRNA.2162"; transcript_id "AC_lincRNA.2162.1"; frac "0.712208"; conf_lo "0.089117"; conf_hi "0.172293"; cov "5.838216";
A_cerana_Scaffold_0005	cufflinks	exon	4067259	4068262	1000	+	.	gene_id "AC_lincRNA.2162"; transcript_id "AC_lincRNA.2162.1"; exon_number "1"; frac "0.712208"; conf_lo "0.089117"; conf_hi "0.172293"; cov "5.838216";
A_cerana_Scaffold_0005	cufflinks	exon	4071407	4072220	1000	+	.	gene_id "AC_lincRNA.2162"; transcript_id "AC_lincRNA.2162.1"; exon_number "2"; frac "0.712208"; conf_lo "0.089117"; conf_hi "0.172293"; cov "5.838216";
A_cerana_Scaffold_0005	cufflinks	transcript	3815829	3816507	1000	.	.	gene_id "AC_lincRNA.2168"; transcript_id "AC_lincRNA.2168.1"; frac "0.371951"; conf_lo "0.560291"; conf_hi "0.933818"; cov "27.053724";
A_cerana_Scaffold_0005	cufflinks	exon	3815829	3816507	1000	.	.	gene_id "AC_lincRNA.2168"; transcript_id "AC_lincRNA.2168.1"; exon_number "1"; frac "0.371951"; conf_lo "0.560291"; conf_hi "0.933818"; cov "27.053724";
A_cerana_Scaffold_0005	cufflinks	transcript	3749146	3751120	1000	-	.	gene_id "AC_lincRNA.2203"; transcript_id "AC_lincRNA.2203.1"; frac "1.000000"; conf_lo "0.045567"; conf_hi "0.218722"; cov "9.720187";
A_cerana_Scaffold_0005	cufflinks	exon	3749146	3749390	1000	-	.	gene_id "AC_lincRNA.2203"; transcript_id "AC_lincRNA.2203.1"; exon_number "1"; frac "1.000000"; conf_lo "0.045567"; conf_hi "0.218722"; cov "9.720187";
A_cerana_Scaffold_0005	cufflinks	exon	3750868	3751120	1000	-	.	gene_id "AC_lincRNA.2203"; transcript_id "AC_lincRNA.2203.1"; exon_number "2"; frac "1.000000"; conf_lo "0.045567"; conf_hi "0.218722"; cov "9.720187";
A_cerana_Scaffold_0005	cufflinks	transcript	3790121	3791333	1000	.	.	gene_id "AC_lincRNA.2208"; transcript_id "AC_lincRNA.2208.1"; frac "1.000000"; conf_lo "0.054099"; conf_hi "0.142625"; cov "4.377929";
A_cerana_Scaffold_0005	cufflinks	exon	3790121	3791333	1000	.	.	gene_id "AC_lincRNA.2208"; transcript_id "AC_lincRNA.2208.1"; exon_number "1"; frac "1.000000"; conf_lo "0.054099"; conf_hi "0.142625"; cov "4.377929";
A_cerana_Scaffold_0005	cufflinks	transcript	4387598	4388256	1000	.	.	gene_id "AC_lincRNA.2214"; transcript_id "AC_lincRNA.2214.1"; frac "1.000000"; conf_lo "0.681805"; conf_hi "1.074359"; cov "63.533928";
A_cerana_Scaffold_0005	cufflinks	exon	4387598	4388256	1000	.	.	gene_id "AC_lincRNA.2214"; transcript_id "AC_lincRNA.2214.1"; exon_number "1"; frac "1.000000"; conf_lo "0.681805"; conf_hi "1.074359"; cov "63.533928";
A_cerana_Scaffold_0005	cufflinks	transcript	4503727	4505195	1000	.	.	gene_id "AC_lincRNA.2216"; transcript_id "AC_lincRNA.2216.1"; frac "1.000000"; conf_lo "0.018537"; conf_hi "0.064880"; cov "1.884950";
A_cerana_Scaffold_0005	cufflinks	exon	4503727	4505195	1000	.	.	gene_id "AC_lincRNA.2216"; transcript_id "AC_lincRNA.2216.1"; exon_number "1"; frac "1.000000"; conf_lo "0.018537"; conf_hi "0.064880"; cov "1.884950";
A_cerana_Scaffold_0005	cufflinks	transcript	4470428	4470960	1000	.	.	gene_id "AC_lincRNA.2225"; transcript_id "AC_lincRNA.2225.1"; frac "1.000000"; conf_lo "0.085150"; conf_hi "0.263964"; cov "12.478810";
A_cerana_Scaffold_0005	cufflinks	exon	4470428	4470960	1000	.	.	gene_id "AC_lincRNA.2225"; transcript_id "AC_lincRNA.2225.1"; exon_number "1"; frac "1.000000"; conf_lo "0.085150"; conf_hi "0.263964"; cov "12.478810";
A_cerana_Scaffold_0005	cufflinks	transcript	4296674	4309717	1000	+	.	gene_id "AC_lincRNA.2232"; transcript_id "AC_lincRNA.2232.1"; frac "0.233977"; conf_lo "1.966153"; conf_hi "2.256937"; cov "96.718992";
A_cerana_Scaffold_0005	cufflinks	exon	4296674	4300708	1000	+	.	gene_id "AC_lincRNA.2232"; transcript_id "AC_lincRNA.2232.1"; exon_number "1"; frac "0.233977"; conf_lo "1.966153"; conf_hi "2.256937"; cov "96.718992";
A_cerana_Scaffold_0005	cufflinks	exon	4309695	4309717	1000	+	.	gene_id "AC_lincRNA.2232"; transcript_id "AC_lincRNA.2232.1"; exon_number "2"; frac "0.233977"; conf_lo "1.966153"; conf_hi "2.256937"; cov "96.718992";
A_cerana_Scaffold_0005	cufflinks	transcript	3121934	3122677	1000	.	.	gene_id "AC_lincRNA.2240"; transcript_id "AC_lincRNA.2240.1"; frac "1.000000"; conf_lo "0.079301"; conf_hi "0.219604"; cov "8.902388";
A_cerana_Scaffold_0005	cufflinks	exon	3121934	3122677	1000	.	.	gene_id "AC_lincRNA.2240"; transcript_id "AC_lincRNA.2240.1"; exon_number "1"; frac "1.000000"; conf_lo "0.079301"; conf_hi "0.219604"; cov "8.902388";
A_cerana_Scaffold_0005	cufflinks	transcript	3172960	3173789	1000	.	.	gene_id "AC_lincRNA.2248"; transcript_id "AC_lincRNA.2248.1"; frac "1.000000"; conf_lo "0.169509"; conf_hi "0.366359"; cov "15.654250";
A_cerana_Scaffold_0005	cufflinks	exon	3172960	3173789	1000	.	.	gene_id "AC_lincRNA.2248"; transcript_id "AC_lincRNA.2248.1"; exon_number "1"; frac "1.000000"; conf_lo "0.169509"; conf_hi "0.366359"; cov "15.654250";
A_cerana_Scaffold_0006	cufflinks	transcript	851043	852425	1000	+	.	gene_id "AC_lincRNA.2261"; transcript_id "AC_lincRNA.2261.1"; frac "1.000000"; conf_lo "0.103352"; conf_hi "0.242651"; cov "8.980137";
A_cerana_Scaffold_0006	cufflinks	exon	851043	852027	1000	+	.	gene_id "AC_lincRNA.2261"; transcript_id "AC_lincRNA.2261.1"; exon_number "1"; frac "1.000000"; conf_lo "0.103352"; conf_hi "0.242651"; cov "8.980137";
A_cerana_Scaffold_0006	cufflinks	exon	852401	852425	1000	+	.	gene_id "AC_lincRNA.2261"; transcript_id "AC_lincRNA.2261.1"; exon_number "2"; frac "1.000000"; conf_lo "0.103352"; conf_hi "0.242651"; cov "8.980137";
A_cerana_Scaffold_0006	cufflinks	transcript	1259377	1260086	1000	.	.	gene_id "AC_lincRNA.2283"; transcript_id "AC_lincRNA.2283.1"; frac "1.000000"; conf_lo "0.102276"; conf_hi "0.300435"; cov "11.548059";
A_cerana_Scaffold_0006	cufflinks	exon	1259377	1260086	1000	.	.	gene_id "AC_lincRNA.2283"; transcript_id "AC_lincRNA.2283.1"; exon_number "1"; frac "1.000000"; conf_lo "0.102276"; conf_hi "0.300435"; cov "11.548059";
A_cerana_Scaffold_0005	cufflinks	transcript	3268928	3271256	1000	.	.	gene_id "AC_lincRNA.2273"; transcript_id "AC_lincRNA.2273.1"; frac "1.000000"; conf_lo "0.177330"; conf_hi "0.284508"; cov "10.700355";
A_cerana_Scaffold_0005	cufflinks	exon	3268928	3271256	1000	.	.	gene_id "AC_lincRNA.2273"; transcript_id "AC_lincRNA.2273.1"; exon_number "1"; frac "1.000000"; conf_lo "0.177330"; conf_hi "0.284508"; cov "10.700355";
A_cerana_Scaffold_0005	cufflinks	transcript	3303850	3304403	1000	.	.	gene_id "AC_lincRNA.2300"; transcript_id "AC_lincRNA.2300.1"; frac "1.000000"; conf_lo "0.196613"; conf_hi "0.450571"; cov "24.885246";
A_cerana_Scaffold_0005	cufflinks	exon	3303850	3304403	1000	.	.	gene_id "AC_lincRNA.2300"; transcript_id "AC_lincRNA.2300.1"; exon_number "1"; frac "1.000000"; conf_lo "0.196613"; conf_hi "0.450571"; cov "24.885246";
A_cerana_Scaffold_0005	cufflinks	transcript	3304821	3305484	1000	.	.	gene_id "AC_lincRNA.2301"; transcript_id "AC_lincRNA.2301.1"; frac "1.000000"; conf_lo "0.169976"; conf_hi "0.400657"; cov "12.428747";
A_cerana_Scaffold_0005	cufflinks	exon	3304821	3305484	1000	.	.	gene_id "AC_lincRNA.2301"; transcript_id "AC_lincRNA.2301.1"; exon_number "1"; frac "1.000000"; conf_lo "0.169976"; conf_hi "0.400657"; cov "12.428747";
A_cerana_Scaffold_0005	cufflinks	transcript	3306331	3307062	1000	.	.	gene_id "AC_lincRNA.2302"; transcript_id "AC_lincRNA.2302.1"; frac "1.000000"; conf_lo "0.297605"; conf_hi "0.576610"; cov "27.432556";
A_cerana_Scaffold_0005	cufflinks	exon	3306331	3307062	1000	.	.	gene_id "AC_lincRNA.2302"; transcript_id "AC_lincRNA.2302.1"; exon_number "1"; frac "1.000000"; conf_lo "0.297605"; conf_hi "0.576610"; cov "27.432556";
A_cerana_Scaffold_0005	cufflinks	transcript	3307703	3308383	1000	.	.	gene_id "AC_lincRNA.2303"; transcript_id "AC_lincRNA.2303.2"; frac "0.392892"; conf_lo "1.416784"; conf_hi "2.078724"; cov "77.777983";
A_cerana_Scaffold_0005	cufflinks	exon	3307703	3308383	1000	.	.	gene_id "AC_lincRNA.2303"; transcript_id "AC_lincRNA.2303.2"; exon_number "1"; frac "0.392892"; conf_lo "1.416784"; conf_hi "2.078724"; cov "77.777983";
A_cerana_Scaffold_0004	cufflinks	transcript	2064948	2065536	1000	.	.	gene_id "AC_lincRNA.2344"; transcript_id "AC_lincRNA.2344.1"; frac "1.000000"; conf_lo "0.046232"; conf_hi "0.208046"; cov "8.112156";
A_cerana_Scaffold_0004	cufflinks	exon	2064948	2065536	1000	.	.	gene_id "AC_lincRNA.2344"; transcript_id "AC_lincRNA.2344.1"; exon_number "1"; frac "1.000000"; conf_lo "0.046232"; conf_hi "0.208046"; cov "8.112156";
A_cerana_Scaffold_0006	cufflinks	transcript	2132991	2133629	1000	.	.	gene_id "AC_lincRNA.2353"; transcript_id "AC_lincRNA.2353.1"; frac "0.250796"; conf_lo "0.260226"; conf_hi "0.559486"; cov "18.154805";
A_cerana_Scaffold_0006	cufflinks	exon	2132991	2133629	1000	.	.	gene_id "AC_lincRNA.2353"; transcript_id "AC_lincRNA.2353.1"; exon_number "1"; frac "0.250796"; conf_lo "0.260226"; conf_hi "0.559486"; cov "18.154805";
A_cerana_Scaffold_0006	cufflinks	transcript	2143110	2143866	1000	.	.	gene_id "AC_lincRNA.2356"; transcript_id "AC_lincRNA.2356.1"; frac "0.173068"; conf_lo "0.126390"; conf_hi "0.340281"; cov "10.185120";
A_cerana_Scaffold_0006	cufflinks	exon	2143110	2143866	1000	.	.	gene_id "AC_lincRNA.2356"; transcript_id "AC_lincRNA.2356.1"; exon_number "1"; frac "0.173068"; conf_lo "0.126390"; conf_hi "0.340281"; cov "10.185120";
A_cerana_Scaffold_0006	cufflinks	transcript	2144003	2144781	1000	.	.	gene_id "AC_lincRNA.2357"; transcript_id "AC_lincRNA.2357.1"; frac "1.000000"; conf_lo "0.029130"; conf_hi "0.139825"; cov "4.132478";
A_cerana_Scaffold_0006	cufflinks	exon	2144003	2144781	1000	.	.	gene_id "AC_lincRNA.2357"; transcript_id "AC_lincRNA.2357.1"; exon_number "1"; frac "1.000000"; conf_lo "0.029130"; conf_hi "0.139825"; cov "4.132478";
A_cerana_Scaffold_0006	cufflinks	transcript	2218696	2219240	1000	.	.	gene_id "AC_lincRNA.2361"; transcript_id "AC_lincRNA.2361.1"; frac "1.000000"; conf_lo "0.074947"; conf_hi "0.249825"; cov "11.891160";
A_cerana_Scaffold_0006	cufflinks	exon	2218696	2219240	1000	.	.	gene_id "AC_lincRNA.2361"; transcript_id "AC_lincRNA.2361.1"; exon_number "1"; frac "1.000000"; conf_lo "0.074947"; conf_hi "0.249825"; cov "11.891160";
A_cerana_Scaffold_0006	cufflinks	transcript	2219999	2220521	1000	.	.	gene_id "AC_lincRNA.2362"; transcript_id "AC_lincRNA.2362.1"; frac "1.000000"; conf_lo "0.225622"; conf_hi "0.511989"; cov "31.235476";
A_cerana_Scaffold_0006	cufflinks	exon	2219999	2220521	1000	.	.	gene_id "AC_lincRNA.2362"; transcript_id "AC_lincRNA.2362.1"; exon_number "1"; frac "1.000000"; conf_lo "0.225622"; conf_hi "0.511989"; cov "31.235476";
A_cerana_Scaffold_0006	cufflinks	transcript	1630159	1631800	1000	.	.	gene_id "AC_lincRNA.2363"; transcript_id "AC_lincRNA.2363.1"; frac "1.000000"; conf_lo "0.044224"; conf_hi "0.110560"; cov "3.586301";
A_cerana_Scaffold_0006	cufflinks	exon	1630159	1631800	1000	.	.	gene_id "AC_lincRNA.2363"; transcript_id "AC_lincRNA.2363.1"; exon_number "1"; frac "1.000000"; conf_lo "0.044224"; conf_hi "0.110560"; cov "3.586301";
A_cerana_Scaffold_0006	cufflinks	transcript	1658218	1659459	1000	.	.	gene_id "AC_lincRNA.2366"; transcript_id "AC_lincRNA.2366.1"; frac "1.000000"; conf_lo "0.029233"; conf_hi "0.091354"; cov "2.758952";
A_cerana_Scaffold_0006	cufflinks	exon	1658218	1659459	1000	.	.	gene_id "AC_lincRNA.2366"; transcript_id "AC_lincRNA.2366.1"; exon_number "1"; frac "1.000000"; conf_lo "0.029233"; conf_hi "0.091354"; cov "2.758952";
A_cerana_Scaffold_0006	cufflinks	transcript	1677228	1677913	1000	+	.	gene_id "AC_lincRNA.2372"; transcript_id "AC_lincRNA.2372.1"; frac "1.000000"; conf_lo "0.821553"; conf_hi "1.260246"; cov "86.940672";
A_cerana_Scaffold_0006	cufflinks	exon	1677228	1677767	1000	+	.	gene_id "AC_lincRNA.2372"; transcript_id "AC_lincRNA.2372.1"; exon_number "1"; frac "1.000000"; conf_lo "0.821553"; conf_hi "1.260246"; cov "86.940672";
A_cerana_Scaffold_0006	cufflinks	exon	1677885	1677913	1000	+	.	gene_id "AC_lincRNA.2372"; transcript_id "AC_lincRNA.2372.1"; exon_number "2"; frac "1.000000"; conf_lo "0.821553"; conf_hi "1.260246"; cov "86.940672";
A_cerana_Scaffold_0006	cufflinks	transcript	2185031	2185490	1000	.	.	gene_id "AC_lincRNA.2383"; transcript_id "AC_lincRNA.2383.1"; frac "1.000000"; conf_lo "0.187459"; conf_hi "0.463714"; cov "32.115402";
A_cerana_Scaffold_0006	cufflinks	exon	2185031	2185490	1000	.	.	gene_id "AC_lincRNA.2383"; transcript_id "AC_lincRNA.2383.1"; exon_number "1"; frac "1.000000"; conf_lo "0.187459"; conf_hi "0.463714"; cov "32.115402";
A_cerana_Scaffold_0006	cufflinks	transcript	3227925	3228817	1000	.	.	gene_id "AC_lincRNA.2388"; transcript_id "AC_lincRNA.2388.1"; frac "1.000000"; conf_lo "0.030494"; conf_hi "0.137222"; cov "4.021162";
A_cerana_Scaffold_0006	cufflinks	exon	3227925	3228817	1000	.	.	gene_id "AC_lincRNA.2388"; transcript_id "AC_lincRNA.2388.1"; exon_number "1"; frac "1.000000"; conf_lo "0.030494"; conf_hi "0.137222"; cov "4.021162";
A_cerana_Scaffold_0006	cufflinks	transcript	3187837	3192632	1000	+	.	gene_id "AC_lincRNA.2387"; transcript_id "AC_lincRNA.2387.1"; frac "1.000000"; conf_lo "0.027340"; conf_hi "0.131233"; cov "3.742052";
A_cerana_Scaffold_0006	cufflinks	exon	3187837	3187999	1000	+	.	gene_id "AC_lincRNA.2387"; transcript_id "AC_lincRNA.2387.1"; exon_number "1"; frac "1.000000"; conf_lo "0.027340"; conf_hi "0.131233"; cov "3.742052";
A_cerana_Scaffold_0006	cufflinks	exon	3191277	3191496	1000	+	.	gene_id "AC_lincRNA.2387"; transcript_id "AC_lincRNA.2387.1"; exon_number "2"; frac "1.000000"; conf_lo "0.027340"; conf_hi "0.131233"; cov "3.742052";
A_cerana_Scaffold_0006	cufflinks	exon	3192186	3192632	1000	+	.	gene_id "AC_lincRNA.2387"; transcript_id "AC_lincRNA.2387.1"; exon_number "3"; frac "1.000000"; conf_lo "0.027340"; conf_hi "0.131233"; cov "3.742052";
A_cerana_Scaffold_0006	cufflinks	transcript	3229122	3230631	1000	.	.	gene_id "AC_lincRNA.2389"; transcript_id "AC_lincRNA.2389.1"; frac "1.000000"; conf_lo "0.015028"; conf_hi "0.057107"; cov "1.655994";
A_cerana_Scaffold_0006	cufflinks	exon	3229122	3230631	1000	.	.	gene_id "AC_lincRNA.2389"; transcript_id "AC_lincRNA.2389.1"; exon_number "1"; frac "1.000000"; conf_lo "0.015028"; conf_hi "0.057107"; cov "1.655994";
A_cerana_Scaffold_0006	cufflinks	transcript	3234590	3236457	1000	.	.	gene_id "AC_lincRNA.2390"; transcript_id "AC_lincRNA.2390.1"; frac "1.000000"; conf_lo "0.048592"; conf_hi "0.111761"; cov "3.584714";
A_cerana_Scaffold_0006	cufflinks	exon	3234590	3236457	1000	.	.	gene_id "AC_lincRNA.2390"; transcript_id "AC_lincRNA.2390.1"; exon_number "1"; frac "1.000000"; conf_lo "0.048592"; conf_hi "0.111761"; cov "3.584714";
A_cerana_Scaffold_0006	cufflinks	transcript	3253508	3254224	1000	.	.	gene_id "AC_lincRNA.2395"; transcript_id "AC_lincRNA.2395.1"; frac "1.000000"; conf_lo "0.056968"; conf_hi "0.189895"; cov "7.099164";
A_cerana_Scaffold_0006	cufflinks	exon	3253508	3254224	1000	.	.	gene_id "AC_lincRNA.2395"; transcript_id "AC_lincRNA.2395.1"; exon_number "1"; frac "1.000000"; conf_lo "0.056968"; conf_hi "0.189895"; cov "7.099164";
A_cerana_Scaffold_0006	cufflinks	transcript	3226956	3227583	1000	.	.	gene_id "AC_lincRNA.2393"; transcript_id "AC_lincRNA.2393.1"; frac "0.200000"; conf_lo "0.040305"; conf_hi "0.214960"; cov "5.979678";
A_cerana_Scaffold_0006	cufflinks	exon	3226956	3227583	1000	.	.	gene_id "AC_lincRNA.2393"; transcript_id "AC_lincRNA.2393.1"; exon_number "1"; frac "0.200000"; conf_lo "0.040305"; conf_hi "0.214960"; cov "5.979678";
A_cerana_Scaffold_0006	cufflinks	transcript	3279226	3280373	1000	.	.	gene_id "AC_lincRNA.2397"; transcript_id "AC_lincRNA.2397.1"; frac "0.557702"; conf_lo "0.031745"; conf_hi "0.126978"; cov "3.545894";
A_cerana_Scaffold_0006	cufflinks	exon	3279226	3280373	1000	.	.	gene_id "AC_lincRNA.2397"; transcript_id "AC_lincRNA.2397.1"; exon_number "1"; frac "0.557702"; conf_lo "0.031745"; conf_hi "0.126978"; cov "3.545894";
A_cerana_Scaffold_0006	cufflinks	transcript	3279226	3282283	1000	+	.	gene_id "AC_lincRNA.2398"; transcript_id "AC_lincRNA.2398.1"; frac "0.442298"; conf_lo "0.017375"; conf_hi "0.086877"; cov "2.308833";
A_cerana_Scaffold_0006	cufflinks	exon	3279226	3280147	1000	+	.	gene_id "AC_lincRNA.2398"; transcript_id "AC_lincRNA.2398.1"; exon_number "1"; frac "0.442298"; conf_lo "0.017375"; conf_hi "0.086877"; cov "2.308833";
A_cerana_Scaffold_0006	cufflinks	exon	3280440	3280591	1000	+	.	gene_id "AC_lincRNA.2398"; transcript_id "AC_lincRNA.2398.1"; exon_number "2"; frac "0.442298"; conf_lo "0.017375"; conf_hi "0.086877"; cov "2.308833";
A_cerana_Scaffold_0006	cufflinks	exon	3281800	3281945	1000	+	.	gene_id "AC_lincRNA.2398"; transcript_id "AC_lincRNA.2398.1"; exon_number "3"; frac "0.442298"; conf_lo "0.017375"; conf_hi "0.086877"; cov "2.308833";
A_cerana_Scaffold_0006	cufflinks	exon	3282169	3282283	1000	+	.	gene_id "AC_lincRNA.2398"; transcript_id "AC_lincRNA.2398.1"; exon_number "4"; frac "0.442298"; conf_lo "0.017375"; conf_hi "0.086877"; cov "2.308833";
A_cerana_Scaffold_0006	cufflinks	transcript	3524666	3525238	1000	.	.	gene_id "AC_lincRNA.2415"; transcript_id "AC_lincRNA.2415.1"; frac "1.000000"; conf_lo "0.079206"; conf_hi "0.245537"; cov "11.428134";
A_cerana_Scaffold_0006	cufflinks	exon	3524666	3525238	1000	.	.	gene_id "AC_lincRNA.2415"; transcript_id "AC_lincRNA.2415.1"; exon_number "1"; frac "1.000000"; conf_lo "0.079206"; conf_hi "0.245537"; cov "11.428134";
A_cerana_Scaffold_0006	cufflinks	transcript	3318584	3319092	1000	.	.	gene_id "AC_lincRNA.2409"; transcript_id "AC_lincRNA.2409.1"; frac "1.000000"; conf_lo "0.053499"; conf_hi "0.205079"; cov "10.154769";
A_cerana_Scaffold_0006	cufflinks	exon	3318584	3319092	1000	.	.	gene_id "AC_lincRNA.2409"; transcript_id "AC_lincRNA.2409.1"; exon_number "1"; frac "1.000000"; conf_lo "0.053499"; conf_hi "0.205079"; cov "10.154769";
A_cerana_Scaffold_0006	cufflinks	transcript	3319570	3320675	1000	.	.	gene_id "AC_lincRNA.2410"; transcript_id "AC_lincRNA.2410.1"; frac "1.000000"; conf_lo "0.184658"; conf_hi "0.340591"; cov "14.113566";
A_cerana_Scaffold_0006	cufflinks	exon	3319570	3320675	1000	.	.	gene_id "AC_lincRNA.2410"; transcript_id "AC_lincRNA.2410.1"; exon_number "1"; frac "1.000000"; conf_lo "0.184658"; conf_hi "0.340591"; cov "14.113566";
A_cerana_Scaffold_0006	cufflinks	transcript	3349023	3350834	1000	.	.	gene_id "AC_lincRNA.2417"; transcript_id "AC_lincRNA.2417.1"; frac "1.000000"; conf_lo "1.051966"; conf_hi "1.329985"; cov "60.395155";
A_cerana_Scaffold_0006	cufflinks	exon	3349023	3350834	1000	.	.	gene_id "AC_lincRNA.2417"; transcript_id "AC_lincRNA.2417.1"; exon_number "1"; frac "1.000000"; conf_lo "1.051966"; conf_hi "1.329985"; cov "60.395155";
A_cerana_Scaffold_0006	cufflinks	transcript	2455133	2456060	1000	.	.	gene_id "AC_lincRNA.2435"; transcript_id "AC_lincRNA.2435.1"; frac "1.000000"; conf_lo "0.048906"; conf_hi "0.151609"; cov "5.067333";
A_cerana_Scaffold_0006	cufflinks	exon	2455133	2456060	1000	.	.	gene_id "AC_lincRNA.2435"; transcript_id "AC_lincRNA.2435.1"; exon_number "1"; frac "1.000000"; conf_lo "0.048906"; conf_hi "0.151609"; cov "5.067333";
A_cerana_Scaffold_0006	cufflinks	transcript	2462054	2462762	1000	.	.	gene_id "AC_lincRNA.2437"; transcript_id "AC_lincRNA.2437.1"; frac "1.000000"; conf_lo "0.051210"; conf_hi "0.185636"; cov "6.752452";
A_cerana_Scaffold_0006	cufflinks	exon	2462054	2462762	1000	.	.	gene_id "AC_lincRNA.2437"; transcript_id "AC_lincRNA.2437.1"; exon_number "1"; frac "1.000000"; conf_lo "0.051210"; conf_hi "0.185636"; cov "6.752452";
A_cerana_Scaffold_0005	cufflinks	transcript	448856	453335	579	-	.	gene_id "AC_lincRNA.2492"; transcript_id "AC_lincRNA.2492.1"; frac "0.314515"; conf_lo "0.109127"; conf_hi "0.194003"; cov "6.761101";
A_cerana_Scaffold_0005	cufflinks	exon	448856	450075	579	-	.	gene_id "AC_lincRNA.2492"; transcript_id "AC_lincRNA.2492.1"; exon_number "1"; frac "0.314515"; conf_lo "0.109127"; conf_hi "0.194003"; cov "6.761101";
A_cerana_Scaffold_0005	cufflinks	exon	451080	451879	579	-	.	gene_id "AC_lincRNA.2492"; transcript_id "AC_lincRNA.2492.1"; exon_number "2"; frac "0.314515"; conf_lo "0.109127"; conf_hi "0.194003"; cov "6.761101";
A_cerana_Scaffold_0005	cufflinks	exon	452306	452735	579	-	.	gene_id "AC_lincRNA.2492"; transcript_id "AC_lincRNA.2492.1"; exon_number "3"; frac "0.314515"; conf_lo "0.109127"; conf_hi "0.194003"; cov "6.761101";
A_cerana_Scaffold_0005	cufflinks	exon	453250	453335	579	-	.	gene_id "AC_lincRNA.2492"; transcript_id "AC_lincRNA.2492.1"; exon_number "4"; frac "0.314515"; conf_lo "0.109127"; conf_hi "0.194003"; cov "6.761101";
A_cerana_Scaffold_0005	cufflinks	transcript	448856	452977	1000	-	.	gene_id "AC_lincRNA.2492"; transcript_id "AC_lincRNA.2492.2"; frac "0.559566"; conf_lo "0.209878"; conf_hi "0.315797"; cov "11.675417";
A_cerana_Scaffold_0005	cufflinks	exon	448856	450075	1000	-	.	gene_id "AC_lincRNA.2492"; transcript_id "AC_lincRNA.2492.2"; exon_number "1"; frac "0.559566"; conf_lo "0.209878"; conf_hi "0.315797"; cov "11.675417";
A_cerana_Scaffold_0005	cufflinks	exon	451080	451879	1000	-	.	gene_id "AC_lincRNA.2492"; transcript_id "AC_lincRNA.2492.2"; exon_number "2"; frac "0.559566"; conf_lo "0.209878"; conf_hi "0.315797"; cov "11.675417";
A_cerana_Scaffold_0005	cufflinks	exon	452306	452735	1000	-	.	gene_id "AC_lincRNA.2492"; transcript_id "AC_lincRNA.2492.2"; exon_number "3"; frac "0.559566"; conf_lo "0.209878"; conf_hi "0.315797"; cov "11.675417";
A_cerana_Scaffold_0005	cufflinks	exon	452824	452977	1000	-	.	gene_id "AC_lincRNA.2492"; transcript_id "AC_lincRNA.2492.2"; exon_number "4"; frac "0.559566"; conf_lo "0.209878"; conf_hi "0.315797"; cov "11.675417";
A_cerana_Scaffold_0005	cufflinks	transcript	452450	452910	1000	.	.	gene_id "AC_lincRNA.2494"; transcript_id "AC_lincRNA.2494.1"; frac "0.125919"; conf_lo "0.504793"; conf_hi "1.089291"; cov "35.587012";
A_cerana_Scaffold_0005	cufflinks	exon	452450	452910	1000	.	.	gene_id "AC_lincRNA.2494"; transcript_id "AC_lincRNA.2494.1"; exon_number "1"; frac "0.125919"; conf_lo "0.504793"; conf_hi "1.089291"; cov "35.587012";
A_cerana_Scaffold_0006	cufflinks	transcript	632386	633071	1000	.	.	gene_id "AC_lincRNA.2512"; transcript_id "AC_lincRNA.2512.1"; frac "1.000000"; conf_lo "1.697010"; conf_hi "2.339122"; cov "89.820687";
A_cerana_Scaffold_0006	cufflinks	exon	632386	633071	1000	.	.	gene_id "AC_lincRNA.2512"; transcript_id "AC_lincRNA.2512.1"; exon_number "1"; frac "1.000000"; conf_lo "1.697010"; conf_hi "2.339122"; cov "89.820687";
A_cerana_Scaffold_0006	cufflinks	transcript	857065	857873	1000	.	.	gene_id "AC_lincRNA.2330"; transcript_id "AC_lincRNA.2330.1"; frac "1.000000"; conf_lo "0.044880"; conf_hi "0.162690"; cov "5.061575";
A_cerana_Scaffold_0006	cufflinks	exon	857065	857873	1000	.	.	gene_id "AC_lincRNA.2330"; transcript_id "AC_lincRNA.2330.1"; exon_number "1"; frac "1.000000"; conf_lo "0.044880"; conf_hi "0.162690"; cov "5.061575";
A_cerana_Scaffold_0006	cufflinks	transcript	1126645	1128279	1000	.	.	gene_id "AC_lincRNA.2529"; transcript_id "AC_lincRNA.2529.1"; frac "1.000000"; conf_lo "1.287984"; conf_hi "1.640515"; cov "75.253707";
A_cerana_Scaffold_0006	cufflinks	exon	1126645	1128279	1000	.	.	gene_id "AC_lincRNA.2529"; transcript_id "AC_lincRNA.2529.1"; exon_number "1"; frac "1.000000"; conf_lo "1.287984"; conf_hi "1.640515"; cov "75.253707";
A_cerana_Scaffold_0005	cufflinks	transcript	358015	359736	1000	.	.	gene_id "AC_lincRNA.2528"; transcript_id "AC_lincRNA.2528.1"; frac "1.000000"; conf_lo "2.770001"; conf_hi "3.247042"; cov "155.752420";
A_cerana_Scaffold_0005	cufflinks	exon	358015	359736	1000	.	.	gene_id "AC_lincRNA.2528"; transcript_id "AC_lincRNA.2528.1"; exon_number "1"; frac "1.000000"; conf_lo "2.770001"; conf_hi "3.247042"; cov "155.752420";
A_cerana_Scaffold_0006	cufflinks	transcript	2579745	2581400	1000	-	.	gene_id "AC_lincRNA.2573"; transcript_id "AC_lincRNA.2573.1"; frac "1.000000"; conf_lo "0.085130"; conf_hi "0.245931"; cov "7.577987";
A_cerana_Scaffold_0006	cufflinks	exon	2579745	2580258	1000	-	.	gene_id "AC_lincRNA.2573"; transcript_id "AC_lincRNA.2573.1"; exon_number "1"; frac "1.000000"; conf_lo "0.085130"; conf_hi "0.245931"; cov "7.577987";
A_cerana_Scaffold_0006	cufflinks	exon	2581145	2581400	1000	-	.	gene_id "AC_lincRNA.2573"; transcript_id "AC_lincRNA.2573.1"; exon_number "2"; frac "1.000000"; conf_lo "0.085130"; conf_hi "0.245931"; cov "7.577987";
A_cerana_Scaffold_0006	cufflinks	transcript	2655055	2655847	1000	.	.	gene_id "AC_lincRNA.2586"; transcript_id "AC_lincRNA.2586.1"; frac "1.000000"; conf_lo "0.057232"; conf_hi "0.177419"; cov "6.427865";
A_cerana_Scaffold_0006	cufflinks	exon	2655055	2655847	1000	.	.	gene_id "AC_lincRNA.2586"; transcript_id "AC_lincRNA.2586.1"; exon_number "1"; frac "1.000000"; conf_lo "0.057232"; conf_hi "0.177419"; cov "6.427865";
A_cerana_Scaffold_0006	cufflinks	transcript	2657590	2658447	1000	.	.	gene_id "AC_lincRNA.2588"; transcript_id "AC_lincRNA.2588.1"; frac "0.321364"; conf_lo "0.031972"; conf_hi "0.127887"; cov "3.658430";
A_cerana_Scaffold_0006	cufflinks	exon	2657590	2658447	1000	.	.	gene_id "AC_lincRNA.2588"; transcript_id "AC_lincRNA.2588.1"; exon_number "1"; frac "0.321364"; conf_lo "0.031972"; conf_hi "0.127887"; cov "3.658430";
A_cerana_Scaffold_0006	cufflinks	transcript	2660287	2661502	1000	-	.	gene_id "AC_lincRNA.2589"; transcript_id "AC_lincRNA.2589.1"; frac "1.000000"; conf_lo "6.942242"; conf_hi "7.859641"; cov "448.396248";
A_cerana_Scaffold_0006	cufflinks	exon	2660287	2660958	1000	-	.	gene_id "AC_lincRNA.2589"; transcript_id "AC_lincRNA.2589.1"; exon_number "1"; frac "1.000000"; conf_lo "6.942242"; conf_hi "7.859641"; cov "448.396248";
A_cerana_Scaffold_0006	cufflinks	exon	2661073	2661188	1000	-	.	gene_id "AC_lincRNA.2589"; transcript_id "AC_lincRNA.2589.1"; exon_number "2"; frac "1.000000"; conf_lo "6.942242"; conf_hi "7.859641"; cov "448.396248";
A_cerana_Scaffold_0006	cufflinks	exon	2661262	2661502	1000	-	.	gene_id "AC_lincRNA.2589"; transcript_id "AC_lincRNA.2589.1"; exon_number "3"; frac "1.000000"; conf_lo "6.942242"; conf_hi "7.859641"; cov "448.396248";
A_cerana_Scaffold_0006	cufflinks	transcript	2677407	2695769	1000	-	.	gene_id "AC_lincRNA.2590"; transcript_id "AC_lincRNA.2590.1"; frac "0.350454"; conf_lo "0.096044"; conf_hi "0.169298"; cov "5.923374";
A_cerana_Scaffold_0006	cufflinks	exon	2677407	2678647	1000	-	.	gene_id "AC_lincRNA.2590"; transcript_id "AC_lincRNA.2590.1"; exon_number "1"; frac "0.350454"; conf_lo "0.096044"; conf_hi "0.169298"; cov "5.923374";
A_cerana_Scaffold_0006	cufflinks	exon	2678903	2679246	1000	-	.	gene_id "AC_lincRNA.2590"; transcript_id "AC_lincRNA.2590.1"; exon_number "2"; frac "0.350454"; conf_lo "0.096044"; conf_hi "0.169298"; cov "5.923374";
A_cerana_Scaffold_0006	cufflinks	exon	2679334	2679657	1000	-	.	gene_id "AC_lincRNA.2590"; transcript_id "AC_lincRNA.2590.1"; exon_number "3"; frac "0.350454"; conf_lo "0.096044"; conf_hi "0.169298"; cov "5.923374";
A_cerana_Scaffold_0006	cufflinks	exon	2694891	2695769	1000	-	.	gene_id "AC_lincRNA.2590"; transcript_id "AC_lincRNA.2590.1"; exon_number "4"; frac "0.350454"; conf_lo "0.096044"; conf_hi "0.169298"; cov "5.923374";
A_cerana_Scaffold_0006	cufflinks	transcript	2677407	2695769	580	-	.	gene_id "AC_lincRNA.2590"; transcript_id "AC_lincRNA.2590.2"; frac "0.195558"; conf_lo "0.048873"; conf_hi "0.104488"; cov "3.436008";
A_cerana_Scaffold_0006	cufflinks	exon	2677407	2678647	580	-	.	gene_id "AC_lincRNA.2590"; transcript_id "AC_lincRNA.2590.2"; exon_number "1"; frac "0.195558"; conf_lo "0.048873"; conf_hi "0.104488"; cov "3.436008";
A_cerana_Scaffold_0006	cufflinks	exon	2678998	2679246	580	-	.	gene_id "AC_lincRNA.2590"; transcript_id "AC_lincRNA.2590.2"; exon_number "2"; frac "0.195558"; conf_lo "0.048873"; conf_hi "0.104488"; cov "3.436008";
A_cerana_Scaffold_0006	cufflinks	exon	2679334	2679657	580	-	.	gene_id "AC_lincRNA.2590"; transcript_id "AC_lincRNA.2590.2"; exon_number "3"; frac "0.195558"; conf_lo "0.048873"; conf_hi "0.104488"; cov "3.436008";
A_cerana_Scaffold_0006	cufflinks	exon	2694891	2695769	580	-	.	gene_id "AC_lincRNA.2590"; transcript_id "AC_lincRNA.2590.2"; exon_number "4"; frac "0.195558"; conf_lo "0.048873"; conf_hi "0.104488"; cov "3.436008";
A_cerana_Scaffold_0006	cufflinks	transcript	2665706	2666582	1000	.	.	gene_id "AC_lincRNA.2592"; transcript_id "AC_lincRNA.2592.1"; frac "1.000000"; conf_lo "0.030937"; conf_hi "0.131480"; cov "3.442336";
A_cerana_Scaffold_0006	cufflinks	exon	2665706	2666582	1000	.	.	gene_id "AC_lincRNA.2592"; transcript_id "AC_lincRNA.2592.1"; exon_number "1"; frac "1.000000"; conf_lo "0.030937"; conf_hi "0.131480"; cov "3.442336";
A_cerana_Scaffold_0006	cufflinks	transcript	2666634	2667942	1000	.	.	gene_id "AC_lincRNA.2593"; transcript_id "AC_lincRNA.2593.1"; frac "1.000000"; conf_lo "0.017819"; conf_hi "0.075730"; cov "1.982704";
A_cerana_Scaffold_0006	cufflinks	exon	2666634	2667942	1000	.	.	gene_id "AC_lincRNA.2593"; transcript_id "AC_lincRNA.2593.1"; exon_number "1"; frac "1.000000"; conf_lo "0.017819"; conf_hi "0.075730"; cov "1.982704";
A_cerana_Scaffold_0006	cufflinks	transcript	2668752	2670609	1000	.	.	gene_id "AC_lincRNA.2594"; transcript_id "AC_lincRNA.2594.1"; frac "1.000000"; conf_lo "0.069475"; conf_hi "0.138950"; cov "4.638315";
A_cerana_Scaffold_0006	cufflinks	exon	2668752	2670609	1000	.	.	gene_id "AC_lincRNA.2594"; transcript_id "AC_lincRNA.2594.1"; exon_number "1"; frac "1.000000"; conf_lo "0.069475"; conf_hi "0.138950"; cov "4.638315";
A_cerana_Scaffold_0006	cufflinks	transcript	2670939	2671780	1000	.	.	gene_id "AC_lincRNA.2595"; transcript_id "AC_lincRNA.2595.1"; frac "1.000000"; conf_lo "0.048511"; conf_hi "0.161704"; cov "5.491012";
A_cerana_Scaffold_0006	cufflinks	exon	2670939	2671780	1000	.	.	gene_id "AC_lincRNA.2595"; transcript_id "AC_lincRNA.2595.1"; exon_number "1"; frac "1.000000"; conf_lo "0.048511"; conf_hi "0.161704"; cov "5.491012";
A_cerana_Scaffold_0006	cufflinks	transcript	2673809	2677302	1000	.	.	gene_id "AC_lincRNA.2597"; transcript_id "AC_lincRNA.2597.1"; frac "0.838461"; conf_lo "0.151575"; conf_hi "0.223821"; cov "8.352653";
A_cerana_Scaffold_0006	cufflinks	exon	2673809	2677302	1000	.	.	gene_id "AC_lincRNA.2597"; transcript_id "AC_lincRNA.2597.1"; exon_number "1"; frac "0.838461"; conf_lo "0.151575"; conf_hi "0.223821"; cov "8.352653";
A_cerana_Scaffold_0006	cufflinks	transcript	2674038	2677269	209	.	.	gene_id "AC_lincRNA.2597"; transcript_id "AC_lincRNA.2597.2"; frac "0.161539"; conf_lo "0.018513"; conf_hi "0.060167"; cov "1.752553";
A_cerana_Scaffold_0006	cufflinks	exon	2674038	2677269	209	.	.	gene_id "AC_lincRNA.2597"; transcript_id "AC_lincRNA.2597.2"; exon_number "1"; frac "0.161539"; conf_lo "0.018513"; conf_hi "0.060167"; cov "1.752553";
A_cerana_Scaffold_0006	cufflinks	transcript	2680858	2681947	1000	-	.	gene_id "AC_lincRNA.2599"; transcript_id "AC_lincRNA.2599.1"; frac "1.000000"; conf_lo "0.028508"; conf_hi "0.128284"; cov "3.489262";
A_cerana_Scaffold_0006	cufflinks	exon	2680858	2681199	1000	-	.	gene_id "AC_lincRNA.2599"; transcript_id "AC_lincRNA.2599.1"; exon_number "1"; frac "1.000000"; conf_lo "0.028508"; conf_hi "0.128284"; cov "3.489262";
A_cerana_Scaffold_0006	cufflinks	exon	2681276	2681345	1000	-	.	gene_id "AC_lincRNA.2599"; transcript_id "AC_lincRNA.2599.1"; exon_number "2"; frac "1.000000"; conf_lo "0.028508"; conf_hi "0.128284"; cov "3.489262";
A_cerana_Scaffold_0006	cufflinks	exon	2681433	2681947	1000	-	.	gene_id "AC_lincRNA.2599"; transcript_id "AC_lincRNA.2599.1"; exon_number "3"; frac "1.000000"; conf_lo "0.028508"; conf_hi "0.128284"; cov "3.489262";
A_cerana_Scaffold_0006	cufflinks	transcript	2702415	2703521	1000	-	.	gene_id "AC_lincRNA.2600"; transcript_id "AC_lincRNA.2600.1"; frac "1.000000"; conf_lo "0.146010"; conf_hi "0.334606"; cov "14.402905";
A_cerana_Scaffold_0006	cufflinks	exon	2702415	2703037	1000	-	.	gene_id "AC_lincRNA.2600"; transcript_id "AC_lincRNA.2600.1"; exon_number "1"; frac "1.000000"; conf_lo "0.146010"; conf_hi "0.334606"; cov "14.402905";
A_cerana_Scaffold_0006	cufflinks	exon	2703399	2703521	1000	-	.	gene_id "AC_lincRNA.2600"; transcript_id "AC_lincRNA.2600.1"; exon_number "2"; frac "1.000000"; conf_lo "0.146010"; conf_hi "0.334606"; cov "14.402905";
A_cerana_Scaffold_0006	cufflinks	transcript	2776740	2777610	1000	.	.	gene_id "AC_lincRNA.2606"; transcript_id "AC_lincRNA.2606.1"; frac "1.000000"; conf_lo "0.046896"; conf_hi "0.156320"; cov "5.216845";
A_cerana_Scaffold_0006	cufflinks	exon	2776740	2777610	1000	.	.	gene_id "AC_lincRNA.2606"; transcript_id "AC_lincRNA.2606.1"; exon_number "1"; frac "1.000000"; conf_lo "0.046896"; conf_hi "0.156320"; cov "5.216845";
A_cerana_Scaffold_0006	cufflinks	transcript	2781646	2782306	1000	.	.	gene_id "AC_lincRNA.2607"; transcript_id "AC_lincRNA.2607.1"; frac "1.000000"; conf_lo "0.054929"; conf_hi "0.199116"; cov "7.081778";
A_cerana_Scaffold_0006	cufflinks	exon	2781646	2782306	1000	.	.	gene_id "AC_lincRNA.2607"; transcript_id "AC_lincRNA.2607.1"; exon_number "1"; frac "1.000000"; conf_lo "0.054929"; conf_hi "0.199116"; cov "7.081778";
A_cerana_Scaffold_0006	cufflinks	transcript	4412749	4414256	1000	.	.	gene_id "AC_lincRNA.2636"; transcript_id "AC_lincRNA.2636.1"; frac "1.000000"; conf_lo "0.030096"; conf_hi "0.087278"; cov "2.653943";
A_cerana_Scaffold_0006	cufflinks	exon	4412749	4414256	1000	.	.	gene_id "AC_lincRNA.2636"; transcript_id "AC_lincRNA.2636.1"; exon_number "1"; frac "1.000000"; conf_lo "0.030096"; conf_hi "0.087278"; cov "2.653943";
A_cerana_Scaffold_0006	cufflinks	transcript	4493674	4494765	1000	.	.	gene_id "AC_lincRNA.2641"; transcript_id "AC_lincRNA.2641.1"; frac "0.513514"; conf_lo "0.058186"; conf_hi "0.170401"; cov "5.304143";
A_cerana_Scaffold_0006	cufflinks	exon	4493674	4494765	1000	.	.	gene_id "AC_lincRNA.2641"; transcript_id "AC_lincRNA.2641.1"; exon_number "1"; frac "0.513514"; conf_lo "0.058186"; conf_hi "0.170401"; cov "5.304143";
A_cerana_Scaffold_0007	cufflinks	transcript	450360	452091	1000	.	.	gene_id "AC_lincRNA.2670"; transcript_id "AC_lincRNA.2670.1"; frac "1.000000"; conf_lo "8.552886"; conf_hi "9.467395"; cov "470.391115";
A_cerana_Scaffold_0007	cufflinks	exon	450360	452091	1000	.	.	gene_id "AC_lincRNA.2670"; transcript_id "AC_lincRNA.2670.1"; exon_number "1"; frac "1.000000"; conf_lo "8.552886"; conf_hi "9.467395"; cov "470.391115";
A_cerana_Scaffold_0007	cufflinks	transcript	559907	560727	1000	.	.	gene_id "AC_lincRNA.2672"; transcript_id "AC_lincRNA.2672.1"; frac "1.000000"; conf_lo "7.746381"; conf_hi "8.969043"; cov "372.177794";
A_cerana_Scaffold_0007	cufflinks	exon	559907	560727	1000	.	.	gene_id "AC_lincRNA.2672"; transcript_id "AC_lincRNA.2672.1"; exon_number "1"; frac "1.000000"; conf_lo "7.746381"; conf_hi "8.969043"; cov "372.177794";
A_cerana_Scaffold_0006	cufflinks	transcript	4059348	4061168	1000	-	.	gene_id "AC_lincRNA.2655"; transcript_id "AC_lincRNA.2655.1"; frac "0.822909"; conf_lo "5.560019"; conf_hi "6.403576"; cov "265.947734";
A_cerana_Scaffold_0006	cufflinks	exon	4059348	4060583	1000	-	.	gene_id "AC_lincRNA.2655"; transcript_id "AC_lincRNA.2655.1"; exon_number "1"; frac "0.822909"; conf_lo "5.560019"; conf_hi "6.403576"; cov "265.947734";
A_cerana_Scaffold_0006	cufflinks	exon	4061141	4061168	1000	-	.	gene_id "AC_lincRNA.2655"; transcript_id "AC_lincRNA.2655.1"; exon_number "2"; frac "0.822909"; conf_lo "5.560019"; conf_hi "6.403576"; cov "265.947734";
A_cerana_Scaffold_0006	cufflinks	transcript	4059348	4061195	1000	.	.	gene_id "AC_lincRNA.2656"; transcript_id "AC_lincRNA.2656.1"; frac "0.177091"; conf_lo "0.678815"; conf_hi "0.929365"; cov "35.776629";
A_cerana_Scaffold_0006	cufflinks	exon	4059348	4061195	1000	.	.	gene_id "AC_lincRNA.2656"; transcript_id "AC_lincRNA.2656.1"; exon_number "1"; frac "0.177091"; conf_lo "0.678815"; conf_hi "0.929365"; cov "35.776629";
A_cerana_Scaffold_0006	cufflinks	transcript	4071008	4072100	1000	.	.	gene_id "AC_lincRNA.2658"; transcript_id "AC_lincRNA.2658.1"; frac "1.000000"; conf_lo "0.037371"; conf_hi "0.124569"; cov "3.774239";
A_cerana_Scaffold_0006	cufflinks	exon	4071008	4072100	1000	.	.	gene_id "AC_lincRNA.2658"; transcript_id "AC_lincRNA.2658.1"; exon_number "1"; frac "1.000000"; conf_lo "0.037371"; conf_hi "0.124569"; cov "3.774239";
A_cerana_Scaffold_0006	cufflinks	transcript	4079740	4080811	1000	.	.	gene_id "AC_lincRNA.2662"; transcript_id "AC_lincRNA.2662.1"; frac "1.000000"; conf_lo "0.021168"; conf_hi "0.093140"; cov "2.583745";
A_cerana_Scaffold_0006	cufflinks	exon	4079740	4080811	1000	.	.	gene_id "AC_lincRNA.2662"; transcript_id "AC_lincRNA.2662.1"; exon_number "1"; frac "1.000000"; conf_lo "0.021168"; conf_hi "0.093140"; cov "2.583745";
A_cerana_Scaffold_0007	cufflinks	transcript	601966	602437	1000	.	.	gene_id "AC_lincRNA.2677"; transcript_id "AC_lincRNA.2677.1"; frac "1.000000"; conf_lo "0.076923"; conf_hi "0.278847"; cov "14.442799";
A_cerana_Scaffold_0007	cufflinks	exon	601966	602437	1000	.	.	gene_id "AC_lincRNA.2677"; transcript_id "AC_lincRNA.2677.1"; exon_number "1"; frac "1.000000"; conf_lo "0.076923"; conf_hi "0.278847"; cov "14.442799";
A_cerana_Scaffold_0007	cufflinks	transcript	868995	870572	1000	.	.	gene_id "AC_lincRNA.2691"; transcript_id "AC_lincRNA.2691.1"; frac "1.000000"; conf_lo "0.043141"; conf_hi "0.109292"; cov "3.450817";
A_cerana_Scaffold_0007	cufflinks	exon	868995	870572	1000	.	.	gene_id "AC_lincRNA.2691"; transcript_id "AC_lincRNA.2691.1"; exon_number "1"; frac "1.000000"; conf_lo "0.043141"; conf_hi "0.109292"; cov "3.450817";
A_cerana_Scaffold_0007	cufflinks	transcript	875630	876459	1000	.	.	gene_id "AC_lincRNA.2692"; transcript_id "AC_lincRNA.2692.1"; frac "1.000000"; conf_lo "0.032808"; conf_hi "0.147637"; cov "4.490462";
A_cerana_Scaffold_0007	cufflinks	exon	875630	876459	1000	.	.	gene_id "AC_lincRNA.2692"; transcript_id "AC_lincRNA.2692.1"; exon_number "1"; frac "1.000000"; conf_lo "0.032808"; conf_hi "0.147637"; cov "4.490462";
A_cerana_Scaffold_0007	cufflinks	transcript	879200	880132	1000	.	.	gene_id "AC_lincRNA.2694"; transcript_id "AC_lincRNA.2694.1"; frac "1.000000"; conf_lo "0.049423"; conf_hi "0.155328"; cov "4.399428";
A_cerana_Scaffold_0007	cufflinks	exon	879200	880132	1000	.	.	gene_id "AC_lincRNA.2694"; transcript_id "AC_lincRNA.2694.1"; exon_number "1"; frac "1.000000"; conf_lo "0.049423"; conf_hi "0.155328"; cov "4.399428";
A_cerana_Scaffold_0007	cufflinks	transcript	935616	936347	1000	+	.	gene_id "AC_lincRNA.2698"; transcript_id "AC_lincRNA.2698.1"; frac "1.000000"; conf_lo "0.042548"; conf_hi "0.163102"; cov "6.352005";
A_cerana_Scaffold_0007	cufflinks	exon	935616	935931	1000	+	.	gene_id "AC_lincRNA.2698"; transcript_id "AC_lincRNA.2698.1"; exon_number "1"; frac "1.000000"; conf_lo "0.042548"; conf_hi "0.163102"; cov "6.352005";
A_cerana_Scaffold_0007	cufflinks	exon	936024	936347	1000	+	.	gene_id "AC_lincRNA.2698"; transcript_id "AC_lincRNA.2698.1"; exon_number "2"; frac "1.000000"; conf_lo "0.042548"; conf_hi "0.163102"; cov "6.352005";
A_cerana_Scaffold_0007	cufflinks	transcript	1928932	1929689	1000	.	.	gene_id "AC_lincRNA.2715"; transcript_id "AC_lincRNA.2715.1"; frac "1.000000"; conf_lo "0.035925"; conf_hi "0.161661"; cov "5.181582";
A_cerana_Scaffold_0007	cufflinks	exon	1928932	1929689	1000	.	.	gene_id "AC_lincRNA.2715"; transcript_id "AC_lincRNA.2715.1"; exon_number "1"; frac "1.000000"; conf_lo "0.035925"; conf_hi "0.161661"; cov "5.181582";
A_cerana_Scaffold_0007	cufflinks	transcript	2047051	2048083	1000	.	.	gene_id "AC_lincRNA.2728"; transcript_id "AC_lincRNA.2728.1"; frac "1.000000"; conf_lo "0.074689"; conf_hi "0.202101"; cov "6.798501";
A_cerana_Scaffold_0007	cufflinks	exon	2047051	2048083	1000	.	.	gene_id "AC_lincRNA.2728"; transcript_id "AC_lincRNA.2728.1"; exon_number "1"; frac "1.000000"; conf_lo "0.074689"; conf_hi "0.202101"; cov "6.798501";
A_cerana_Scaffold_0007	cufflinks	transcript	2060588	2063333	1000	.	.	gene_id "AC_lincRNA.2730"; transcript_id "AC_lincRNA.2730.1"; frac "1.000000"; conf_lo "0.057847"; conf_hi "0.110735"; cov "3.783679";
A_cerana_Scaffold_0007	cufflinks	exon	2060588	2063333	1000	.	.	gene_id "AC_lincRNA.2730"; transcript_id "AC_lincRNA.2730.1"; exon_number "1"; frac "1.000000"; conf_lo "0.057847"; conf_hi "0.110735"; cov "3.783679";
A_cerana_Scaffold_0007	cufflinks	transcript	2068798	2069238	1000	.	.	gene_id "AC_lincRNA.2732"; transcript_id "AC_lincRNA.2732.1"; frac "1.000000"; conf_lo "0.061748"; conf_hi "0.236701"; cov "14.731200";
A_cerana_Scaffold_0007	cufflinks	exon	2068798	2069238	1000	.	.	gene_id "AC_lincRNA.2732"; transcript_id "AC_lincRNA.2732.1"; exon_number "1"; frac "1.000000"; conf_lo "0.061748"; conf_hi "0.236701"; cov "14.731200";
A_cerana_Scaffold_0007	cufflinks	transcript	2077925	2080603	1000	.	.	gene_id "AC_lincRNA.2734"; transcript_id "AC_lincRNA.2734.1"; frac "1.000000"; conf_lo "0.145692"; conf_hi "0.240561"; cov "8.625212";
A_cerana_Scaffold_0007	cufflinks	exon	2077925	2080603	1000	.	.	gene_id "AC_lincRNA.2734"; transcript_id "AC_lincRNA.2734.1"; exon_number "1"; frac "1.000000"; conf_lo "0.145692"; conf_hi "0.240561"; cov "8.625212";
A_cerana_Scaffold_0007	cufflinks	transcript	2085509	2086551	1000	.	.	gene_id "AC_lincRNA.2737"; transcript_id "AC_lincRNA.2737.1"; frac "1.000000"; conf_lo "0.226271"; conf_hi "0.409029"; cov "17.441301";
A_cerana_Scaffold_0007	cufflinks	exon	2085509	2086551	1000	.	.	gene_id "AC_lincRNA.2737"; transcript_id "AC_lincRNA.2737.1"; exon_number "1"; frac "1.000000"; conf_lo "0.226271"; conf_hi "0.409029"; cov "17.441301";
A_cerana_Scaffold_0007	cufflinks	transcript	2087386	2088066	1000	.	.	gene_id "AC_lincRNA.2738"; transcript_id "AC_lincRNA.2738.1"; frac "1.000000"; conf_lo "0.053315"; conf_hi "0.193269"; cov "6.719364";
A_cerana_Scaffold_0007	cufflinks	exon	2087386	2088066	1000	.	.	gene_id "AC_lincRNA.2738"; transcript_id "AC_lincRNA.2738.1"; exon_number "1"; frac "1.000000"; conf_lo "0.053315"; conf_hi "0.193269"; cov "6.719364";
A_cerana_Scaffold_0007	cufflinks	transcript	2098437	2099203	1000	.	.	gene_id "AC_lincRNA.2740"; transcript_id "AC_lincRNA.2740.1"; frac "1.000000"; conf_lo "0.065089"; conf_hi "0.201184"; cov "6.778370";
A_cerana_Scaffold_0007	cufflinks	exon	2098437	2099203	1000	.	.	gene_id "AC_lincRNA.2740"; transcript_id "AC_lincRNA.2740.1"; exon_number "1"; frac "1.000000"; conf_lo "0.065089"; conf_hi "0.201184"; cov "6.778370";
A_cerana_Scaffold_0007	cufflinks	transcript	2323074	2323735	1000	.	.	gene_id "AC_lincRNA.2741"; transcript_id "AC_lincRNA.2741.1"; frac "1.000000"; conf_lo "0.219383"; conf_hi "0.534745"; cov "23.361343";
A_cerana_Scaffold_0007	cufflinks	exon	2323074	2323735	1000	.	.	gene_id "AC_lincRNA.2741"; transcript_id "AC_lincRNA.2741.1"; exon_number "1"; frac "1.000000"; conf_lo "0.219383"; conf_hi "0.534745"; cov "23.361343";
A_cerana_Scaffold_0007	cufflinks	transcript	653989	654687	1000	.	.	gene_id "AC_lincRNA.2763"; transcript_id "AC_lincRNA.2763.1"; frac "1.000000"; conf_lo "0.454497"; conf_hi "0.779138"; cov "41.999867";
A_cerana_Scaffold_0007	cufflinks	exon	653989	654687	1000	.	.	gene_id "AC_lincRNA.2763"; transcript_id "AC_lincRNA.2763.1"; exon_number "1"; frac "1.000000"; conf_lo "0.454497"; conf_hi "0.779138"; cov "41.999867";
A_cerana_Scaffold_0007	cufflinks	transcript	668415	669104	1000	.	.	gene_id "AC_lincRNA.2767"; transcript_id "AC_lincRNA.2767.1"; frac "1.000000"; conf_lo "0.184170"; conf_hi "0.414383"; cov "19.199080";
A_cerana_Scaffold_0007	cufflinks	exon	668415	669104	1000	.	.	gene_id "AC_lincRNA.2767"; transcript_id "AC_lincRNA.2767.1"; exon_number "1"; frac "1.000000"; conf_lo "0.184170"; conf_hi "0.414383"; cov "19.199080";
A_cerana_Scaffold_0007	cufflinks	transcript	2160306	2166632	1000	-	.	gene_id "AC_lincRNA.2773"; transcript_id "AC_lincRNA.2773.1"; frac "1.000000"; conf_lo "0.294959"; conf_hi "0.459135"; cov "18.681233";
A_cerana_Scaffold_0007	cufflinks	exon	2160306	2161748	1000	-	.	gene_id "AC_lincRNA.2773"; transcript_id "AC_lincRNA.2773.1"; exon_number "1"; frac "1.000000"; conf_lo "0.294959"; conf_hi "0.459135"; cov "18.681233";
A_cerana_Scaffold_0007	cufflinks	exon	2162137	2162188	1000	-	.	gene_id "AC_lincRNA.2773"; transcript_id "AC_lincRNA.2773.1"; exon_number "2"; frac "1.000000"; conf_lo "0.294959"; conf_hi "0.459135"; cov "18.681233";
A_cerana_Scaffold_0007	cufflinks	exon	2166497	2166632	1000	-	.	gene_id "AC_lincRNA.2773"; transcript_id "AC_lincRNA.2773.1"; exon_number "3"; frac "1.000000"; conf_lo "0.294959"; conf_hi "0.459135"; cov "18.681233";
A_cerana_Scaffold_0007	cufflinks	transcript	2168111	2168894	1000	-	.	gene_id "AC_lincRNA.2774"; transcript_id "AC_lincRNA.2774.1"; frac "1.000000"; conf_lo "0.391811"; conf_hi "0.805390"; cov "74.829753";
A_cerana_Scaffold_0007	cufflinks	exon	2168111	2168339	1000	-	.	gene_id "AC_lincRNA.2774"; transcript_id "AC_lincRNA.2774.1"; exon_number "1"; frac "1.000000"; conf_lo "0.391811"; conf_hi "0.805390"; cov "74.829753";
A_cerana_Scaffold_0007	cufflinks	exon	2168707	2168894	1000	-	.	gene_id "AC_lincRNA.2774"; transcript_id "AC_lincRNA.2774.1"; exon_number "2"; frac "1.000000"; conf_lo "0.391811"; conf_hi "0.805390"; cov "74.829753";
A_cerana_Scaffold_0007	cufflinks	transcript	2170442	2170947	1000	.	.	gene_id "AC_lincRNA.2775"; transcript_id "AC_lincRNA.2775.1"; frac "1.000000"; conf_lo "0.053816"; conf_hi "0.206295"; cov "10.295912";
A_cerana_Scaffold_0007	cufflinks	exon	2170442	2170947	1000	.	.	gene_id "AC_lincRNA.2775"; transcript_id "AC_lincRNA.2775.1"; exon_number "1"; frac "1.000000"; conf_lo "0.053816"; conf_hi "0.206295"; cov "10.295912";
A_cerana_Scaffold_0007	cufflinks	transcript	2175717	2176779	1000	.	.	gene_id "AC_lincRNA.2776"; transcript_id "AC_lincRNA.2776.1"; frac "1.000000"; conf_lo "0.106738"; conf_hi "0.243362"; cov "9.148423";
A_cerana_Scaffold_0007	cufflinks	exon	2175717	2176779	1000	.	.	gene_id "AC_lincRNA.2776"; transcript_id "AC_lincRNA.2776.1"; exon_number "1"; frac "1.000000"; conf_lo "0.106738"; conf_hi "0.243362"; cov "9.148423";
A_cerana_Scaffold_0007	cufflinks	transcript	2202043	2202898	1000	.	.	gene_id "AC_lincRNA.2778"; transcript_id "AC_lincRNA.2778.1"; frac "1.000000"; conf_lo "0.042416"; conf_hi "0.153757"; cov "4.641127";
A_cerana_Scaffold_0007	cufflinks	exon	2202043	2202898	1000	.	.	gene_id "AC_lincRNA.2778"; transcript_id "AC_lincRNA.2778.1"; exon_number "1"; frac "1.000000"; conf_lo "0.042416"; conf_hi "0.153757"; cov "4.641127";
A_cerana_Scaffold_0007	cufflinks	transcript	2210297	2212105	1000	-	.	gene_id "AC_lincRNA.2779"; transcript_id "AC_lincRNA.2779.1"; frac "1.000000"; conf_lo "0.062385"; conf_hi "0.226144"; cov "9.691210";
A_cerana_Scaffold_0007	cufflinks	exon	2210297	2210846	1000	-	.	gene_id "AC_lincRNA.2779"; transcript_id "AC_lincRNA.2779.1"; exon_number "1"; frac "1.000000"; conf_lo "0.062385"; conf_hi "0.226144"; cov "9.691210";
A_cerana_Scaffold_0007	cufflinks	exon	2212074	2212105	1000	-	.	gene_id "AC_lincRNA.2779"; transcript_id "AC_lincRNA.2779.1"; exon_number "2"; frac "1.000000"; conf_lo "0.062385"; conf_hi "0.226144"; cov "9.691210";
A_cerana_Scaffold_0007	cufflinks	transcript	2236736	2237577	1000	.	.	gene_id "AC_lincRNA.2780"; transcript_id "AC_lincRNA.2780.1"; frac "1.000000"; conf_lo "0.043121"; conf_hi "0.156313"; cov "4.758877";
A_cerana_Scaffold_0007	cufflinks	exon	2236736	2237577	1000	.	.	gene_id "AC_lincRNA.2780"; transcript_id "AC_lincRNA.2780.1"; exon_number "1"; frac "1.000000"; conf_lo "0.043121"; conf_hi "0.156313"; cov "4.758877";
A_cerana_Scaffold_0007	cufflinks	transcript	2245850	2247043	1000	.	.	gene_id "AC_lincRNA.2782"; transcript_id "AC_lincRNA.2782.1"; frac "1.000000"; conf_lo "0.087425"; conf_hi "0.205258"; cov "7.151939";
A_cerana_Scaffold_0007	cufflinks	exon	2245850	2247043	1000	.	.	gene_id "AC_lincRNA.2782"; transcript_id "AC_lincRNA.2782.1"; exon_number "1"; frac "1.000000"; conf_lo "0.087425"; conf_hi "0.205258"; cov "7.151939";
A_cerana_Scaffold_0007	cufflinks	transcript	2247394	2248712	1000	.	.	gene_id "AC_lincRNA.2783"; transcript_id "AC_lincRNA.2783.1"; frac "1.000000"; conf_lo "0.141075"; conf_hi "0.278709"; cov "10.209846";
A_cerana_Scaffold_0007	cufflinks	exon	2247394	2248712	1000	.	.	gene_id "AC_lincRNA.2783"; transcript_id "AC_lincRNA.2783.1"; exon_number "1"; frac "1.000000"; conf_lo "0.141075"; conf_hi "0.278709"; cov "10.209846";
A_cerana_Scaffold_0007	cufflinks	transcript	2248713	2249139	1000	.	.	gene_id "AC_lincRNA.2784"; transcript_id "AC_lincRNA.2784.1"; frac "1.000000"; conf_lo "0.127545"; conf_hi "0.393264"; cov "28.044769";
A_cerana_Scaffold_0007	cufflinks	exon	2248713	2249139	1000	.	.	gene_id "AC_lincRNA.2784"; transcript_id "AC_lincRNA.2784.1"; exon_number "1"; frac "1.000000"; conf_lo "0.127545"; conf_hi "0.393264"; cov "28.044769";
A_cerana_Scaffold_0007	cufflinks	transcript	2302318	2305128	1000	.	.	gene_id "AC_lincRNA.2791"; transcript_id "AC_lincRNA.2791.1"; frac "1.000000"; conf_lo "11.058004"; conf_hi "11.868504"; cov "559.808768";
A_cerana_Scaffold_0007	cufflinks	exon	2302318	2305128	1000	.	.	gene_id "AC_lincRNA.2791"; transcript_id "AC_lincRNA.2791.1"; exon_number "1"; frac "1.000000"; conf_lo "11.058004"; conf_hi "11.868504"; cov "559.808768";
A_cerana_Scaffold_0007	cufflinks	transcript	2306145	2307255	1000	.	.	gene_id "AC_lincRNA.2792"; transcript_id "AC_lincRNA.2792.1"; frac "1.000000"; conf_lo "3.076035"; conf_hi "3.750067"; cov "196.632398";
A_cerana_Scaffold_0007	cufflinks	exon	2306145	2307255	1000	.	.	gene_id "AC_lincRNA.2792"; transcript_id "AC_lincRNA.2792.1"; exon_number "1"; frac "1.000000"; conf_lo "3.076035"; conf_hi "3.750067"; cov "196.632398";
A_cerana_Scaffold_0007	cufflinks	transcript	461814	462768	1000	.	.	gene_id "AC_lincRNA.2790"; transcript_id "AC_lincRNA.2790.1"; frac "1.000000"; conf_lo "0.038019"; conf_hi "0.137818"; cov "3.949996";
A_cerana_Scaffold_0007	cufflinks	exon	461814	462768	1000	.	.	gene_id "AC_lincRNA.2790"; transcript_id "AC_lincRNA.2790.1"; exon_number "1"; frac "1.000000"; conf_lo "0.038019"; conf_hi "0.137818"; cov "3.949996";
A_cerana_Scaffold_0007	cufflinks	transcript	479853	481262	1000	.	.	gene_id "AC_lincRNA.2793"; transcript_id "AC_lincRNA.2793.1"; frac "1.000000"; conf_lo "0.044582"; conf_hi "0.117534"; cov "3.607752";
A_cerana_Scaffold_0007	cufflinks	exon	479853	481262	1000	.	.	gene_id "AC_lincRNA.2793"; transcript_id "AC_lincRNA.2793.1"; exon_number "1"; frac "1.000000"; conf_lo "0.044582"; conf_hi "0.117534"; cov "3.607752";
A_cerana_Scaffold_0007	cufflinks	transcript	494824	495752	1000	.	.	gene_id "AC_lincRNA.2794"; transcript_id "AC_lincRNA.2794.1"; frac "1.000000"; conf_lo "0.043968"; conf_hi "0.146560"; cov "4.743188";
A_cerana_Scaffold_0007	cufflinks	exon	494824	495752	1000	.	.	gene_id "AC_lincRNA.2794"; transcript_id "AC_lincRNA.2794.1"; exon_number "1"; frac "1.000000"; conf_lo "0.043968"; conf_hi "0.146560"; cov "4.743188";
A_cerana_Scaffold_0007	cufflinks	transcript	515218	516108	1000	.	.	gene_id "AC_lincRNA.2798"; transcript_id "AC_lincRNA.2798.1"; frac "1.000000"; conf_lo "0.091686"; conf_hi "0.224122"; cov "8.741520";
A_cerana_Scaffold_0007	cufflinks	exon	515218	516108	1000	.	.	gene_id "AC_lincRNA.2798"; transcript_id "AC_lincRNA.2798.1"; exon_number "1"; frac "1.000000"; conf_lo "0.091686"; conf_hi "0.224122"; cov "8.741520";
A_cerana_Scaffold_0006	cufflinks	transcript	4382741	4383748	1000	.	.	gene_id "AC_lincRNA.2815"; transcript_id "AC_lincRNA.2815.1"; frac "1.000000"; conf_lo "0.177035"; conf_hi "0.335101"; cov "11.537859";
A_cerana_Scaffold_0006	cufflinks	exon	4382741	4383748	1000	.	.	gene_id "AC_lincRNA.2815"; transcript_id "AC_lincRNA.2815.1"; exon_number "1"; frac "1.000000"; conf_lo "0.177035"; conf_hi "0.335101"; cov "11.537859";
A_cerana_Scaffold_0007	cufflinks	transcript	340377	341601	1000	.	.	gene_id "AC_lincRNA.2819"; transcript_id "AC_lincRNA.2819.1"; frac "1.000000"; conf_lo "0.118556"; conf_hi "0.270456"; cov "9.075633";
A_cerana_Scaffold_0007	cufflinks	exon	340377	341601	1000	.	.	gene_id "AC_lincRNA.2819"; transcript_id "AC_lincRNA.2819.1"; exon_number "1"; frac "1.000000"; conf_lo "0.118556"; conf_hi "0.270456"; cov "9.075633";
A_cerana_Scaffold_0006	cufflinks	transcript	4031457	4031916	1000	.	.	gene_id "AC_lincRNA.2847"; transcript_id "AC_lincRNA.2847.1"; frac "1.000000"; conf_lo "0.059198"; conf_hi "0.266389"; cov "14.273512";
A_cerana_Scaffold_0006	cufflinks	exon	4031457	4031916	1000	.	.	gene_id "AC_lincRNA.2847"; transcript_id "AC_lincRNA.2847.1"; exon_number "1"; frac "1.000000"; conf_lo "0.059198"; conf_hi "0.266389"; cov "14.273512";
A_cerana_Scaffold_0007	cufflinks	transcript	12730	14026	1000	.	.	gene_id "AC_lincRNA.2870"; transcript_id "AC_lincRNA.2870.1"; frac "1.000000"; conf_lo "1.154740"; conf_hi "1.508161"; cov "72.428701";
A_cerana_Scaffold_0007	cufflinks	exon	12730	14026	1000	.	.	gene_id "AC_lincRNA.2870"; transcript_id "AC_lincRNA.2870.1"; exon_number "1"; frac "1.000000"; conf_lo "1.154740"; conf_hi "1.508161"; cov "72.428701";
A_cerana_Scaffold_0007	cufflinks	transcript	91691	92594	1000	.	.	gene_id "AC_lincRNA.2882"; transcript_id "AC_lincRNA.2882.1"; frac "1.000000"; conf_lo "0.030123"; conf_hi "0.135552"; cov "3.949099";
A_cerana_Scaffold_0007	cufflinks	exon	91691	92594	1000	.	.	gene_id "AC_lincRNA.2882"; transcript_id "AC_lincRNA.2882.1"; exon_number "1"; frac "1.000000"; conf_lo "0.030123"; conf_hi "0.135552"; cov "3.949099";
A_cerana_Scaffold_0007	cufflinks	transcript	1292218	1292701	1000	.	.	gene_id "AC_lincRNA.2956"; transcript_id "AC_lincRNA.2956.1"; frac "1.000000"; conf_lo "0.046885"; conf_hi "0.225049"; cov "10.422172";
A_cerana_Scaffold_0007	cufflinks	exon	1292218	1292701	1000	.	.	gene_id "AC_lincRNA.2956"; transcript_id "AC_lincRNA.2956.1"; exon_number "1"; frac "1.000000"; conf_lo "0.046885"; conf_hi "0.225049"; cov "10.422172";
A_cerana_Scaffold_0007	cufflinks	transcript	1293559	1294699	1000	.	.	gene_id "AC_lincRNA.2957"; transcript_id "AC_lincRNA.2957.1"; frac "1.000000"; conf_lo "0.112020"; conf_hi "0.229375"; cov "7.597459";
A_cerana_Scaffold_0007	cufflinks	exon	1293559	1294699	1000	.	.	gene_id "AC_lincRNA.2957"; transcript_id "AC_lincRNA.2957.1"; exon_number "1"; frac "1.000000"; conf_lo "0.112020"; conf_hi "0.229375"; cov "7.597459";
A_cerana_Scaffold_0007	cufflinks	transcript	1295426	1296065	1000	.	.	gene_id "AC_lincRNA.2958"; transcript_id "AC_lincRNA.2958.1"; frac "1.000000"; conf_lo "0.078005"; conf_hi "0.241107"; cov "9.816735";
A_cerana_Scaffold_0007	cufflinks	exon	1295426	1296065	1000	.	.	gene_id "AC_lincRNA.2958"; transcript_id "AC_lincRNA.2958.1"; exon_number "1"; frac "1.000000"; conf_lo "0.078005"; conf_hi "0.241107"; cov "9.816735";
A_cerana_Scaffold_0007	cufflinks	transcript	1315018	1315764	1000	.	.	gene_id "AC_lincRNA.2959"; transcript_id "AC_lincRNA.2959.1"; frac "1.000000"; conf_lo "0.030378"; conf_hi "0.145815"; cov "4.421962";
A_cerana_Scaffold_0007	cufflinks	exon	1315018	1315764	1000	.	.	gene_id "AC_lincRNA.2959"; transcript_id "AC_lincRNA.2959.1"; exon_number "1"; frac "1.000000"; conf_lo "0.030378"; conf_hi "0.145815"; cov "4.421962";
A_cerana_Scaffold_0007	cufflinks	transcript	1331028	1331730	1000	.	.	gene_id "AC_lincRNA.2960"; transcript_id "AC_lincRNA.2960.1"; frac "1.000000"; conf_lo "0.154941"; conf_hi "0.355073"; cov "16.147833";
A_cerana_Scaffold_0007	cufflinks	exon	1331028	1331730	1000	.	.	gene_id "AC_lincRNA.2960"; transcript_id "AC_lincRNA.2960.1"; exon_number "1"; frac "1.000000"; conf_lo "0.154941"; conf_hi "0.355073"; cov "16.147833";
A_cerana_Scaffold_0007	cufflinks	transcript	1334739	1336638	375	.	.	gene_id "AC_lincRNA.2961"; transcript_id "AC_lincRNA.2961.1"; frac "0.740266"; conf_lo "0.053566"; conf_hi "0.115590"; cov "3.715562";
A_cerana_Scaffold_0007	cufflinks	exon	1334739	1336638	375	.	.	gene_id "AC_lincRNA.2961"; transcript_id "AC_lincRNA.2961.1"; exon_number "1"; frac "0.740266"; conf_lo "0.053566"; conf_hi "0.115590"; cov "3.715562";
A_cerana_Scaffold_0007	cufflinks	transcript	1335971	1336472	1000	.	.	gene_id "AC_lincRNA.2961"; transcript_id "AC_lincRNA.2961.2"; frac "0.259734"; conf_lo "0.064280"; conf_hi "0.364254"; cov "9.907963";
A_cerana_Scaffold_0007	cufflinks	exon	1335971	1336472	1000	.	.	gene_id "AC_lincRNA.2961"; transcript_id "AC_lincRNA.2961.2"; exon_number "1"; frac "0.259734"; conf_lo "0.064280"; conf_hi "0.364254"; cov "9.907963";
A_cerana_Scaffold_0007	cufflinks	transcript	1397415	1398065	1000	.	.	gene_id "AC_lincRNA.2962"; transcript_id "AC_lincRNA.2962.1"; frac "1.000000"; conf_lo "0.076687"; conf_hi "0.244004"; cov "6.158352";
A_cerana_Scaffold_0007	cufflinks	exon	1397415	1398065	1000	.	.	gene_id "AC_lincRNA.2962"; transcript_id "AC_lincRNA.2962.1"; exon_number "1"; frac "1.000000"; conf_lo "0.076687"; conf_hi "0.244004"; cov "6.158352";
A_cerana_Scaffold_0007	cufflinks	transcript	1422699	1424152	1000	.	.	gene_id "AC_lincRNA.2963"; transcript_id "AC_lincRNA.2963.1"; frac "1.000000"; conf_lo "0.284045"; conf_hi "0.449478"; cov "18.571747";
A_cerana_Scaffold_0007	cufflinks	exon	1422699	1424152	1000	.	.	gene_id "AC_lincRNA.2963"; transcript_id "AC_lincRNA.2963.1"; exon_number "1"; frac "1.000000"; conf_lo "0.284045"; conf_hi "0.449478"; cov "18.571747";
A_cerana_Scaffold_0007	cufflinks	transcript	1424422	1425828	1000	.	.	gene_id "AC_lincRNA.2964"; transcript_id "AC_lincRNA.2964.1"; frac "1.000000"; conf_lo "0.105658"; conf_hi "0.203189"; cov "6.873143";
A_cerana_Scaffold_0007	cufflinks	exon	1424422	1425828	1000	.	.	gene_id "AC_lincRNA.2964"; transcript_id "AC_lincRNA.2964.1"; exon_number "1"; frac "1.000000"; conf_lo "0.105658"; conf_hi "0.203189"; cov "6.873143";
A_cerana_Scaffold_0006	cufflinks	transcript	2301624	2302995	1000	.	.	gene_id "AC_lincRNA.2982"; transcript_id "AC_lincRNA.2982.1"; frac "1.000000"; conf_lo "0.291098"; conf_hi "0.473034"; cov "19.419292";
A_cerana_Scaffold_0006	cufflinks	exon	2301624	2302995	1000	.	.	gene_id "AC_lincRNA.2982"; transcript_id "AC_lincRNA.2982.1"; exon_number "1"; frac "1.000000"; conf_lo "0.291098"; conf_hi "0.473034"; cov "19.419292";
A_cerana_Scaffold_0004	cufflinks	transcript	3930206	3930973	1000	.	.	gene_id "AC_lincRNA.3049"; transcript_id "AC_lincRNA.3049.1"; frac "1.000000"; conf_lo "0.035457"; conf_hi "0.135918"; cov "4.650376";
A_cerana_Scaffold_0004	cufflinks	exon	3930206	3930973	1000	.	.	gene_id "AC_lincRNA.3049"; transcript_id "AC_lincRNA.3049.1"; exon_number "1"; frac "1.000000"; conf_lo "0.035457"; conf_hi "0.135918"; cov "4.650376";
A_cerana_Scaffold_0004	cufflinks	transcript	3946760	3948095	1000	.	.	gene_id "AC_lincRNA.3050"; transcript_id "AC_lincRNA.3050.1"; frac "1.000000"; conf_lo "0.069435"; conf_hi "0.156228"; cov "5.021941";
A_cerana_Scaffold_0004	cufflinks	exon	3946760	3948095	1000	.	.	gene_id "AC_lincRNA.3050"; transcript_id "AC_lincRNA.3050.1"; exon_number "1"; frac "1.000000"; conf_lo "0.069435"; conf_hi "0.156228"; cov "5.021941";
A_cerana_Scaffold_0005	cufflinks	transcript	1378174	1380508	1000	.	.	gene_id "AC_lincRNA.3056"; transcript_id "AC_lincRNA.3056.1"; frac "1.000000"; conf_lo "0.169100"; conf_hi "0.281833"; cov "10.175024";
A_cerana_Scaffold_0005	cufflinks	exon	1378174	1380508	1000	.	.	gene_id "AC_lincRNA.3056"; transcript_id "AC_lincRNA.3056.1"; exon_number "1"; frac "1.000000"; conf_lo "0.169100"; conf_hi "0.281833"; cov "10.175024";
A_cerana_Scaffold_0006	cufflinks	transcript	1817535	1818914	1000	.	.	gene_id "AC_lincRNA.3091"; transcript_id "AC_lincRNA.3091.1"; frac "1.000000"; conf_lo "0.039465"; conf_hi "0.118395"; cov "3.521712";
A_cerana_Scaffold_0006	cufflinks	exon	1817535	1818914	1000	.	.	gene_id "AC_lincRNA.3091"; transcript_id "AC_lincRNA.3091.1"; exon_number "1"; frac "1.000000"; conf_lo "0.039465"; conf_hi "0.118395"; cov "3.521712";
A_cerana_Scaffold_0006	cufflinks	transcript	1981309	1982336	1000	.	.	gene_id "AC_lincRNA.3119"; transcript_id "AC_lincRNA.3119.1"; frac "1.000000"; conf_lo "0.035319"; conf_hi "0.110372"; cov "3.559178";
A_cerana_Scaffold_0006	cufflinks	exon	1981309	1982336	1000	.	.	gene_id "AC_lincRNA.3119"; transcript_id "AC_lincRNA.3119.1"; exon_number "1"; frac "1.000000"; conf_lo "0.035319"; conf_hi "0.110372"; cov "3.559178";
A_cerana_Scaffold_0006	cufflinks	transcript	2025572	2025997	1000	.	.	gene_id "AC_lincRNA.3125"; transcript_id "AC_lincRNA.3125.1"; frac "1.000000"; conf_lo "0.159806"; conf_hi "0.447456"; cov "34.198404";
A_cerana_Scaffold_0006	cufflinks	exon	2025572	2025997	1000	.	.	gene_id "AC_lincRNA.3125"; transcript_id "AC_lincRNA.3125.1"; exon_number "1"; frac "1.000000"; conf_lo "0.159806"; conf_hi "0.447456"; cov "34.198404";
A_cerana_Scaffold_0006	cufflinks	transcript	4288983	4289724	1000	.	.	gene_id "AC_lincRNA.3136"; transcript_id "AC_lincRNA.3136.1"; frac "1.000000"; conf_lo "0.556606"; conf_hi "0.880783"; cov "47.838606";
A_cerana_Scaffold_0006	cufflinks	exon	4288983	4289724	1000	.	.	gene_id "AC_lincRNA.3136"; transcript_id "AC_lincRNA.3136.1"; exon_number "1"; frac "1.000000"; conf_lo "0.556606"; conf_hi "0.880783"; cov "47.838606";
A_cerana_Scaffold_0006	cufflinks	transcript	4290605	4291501	1000	.	.	gene_id "AC_lincRNA.3137"; transcript_id "AC_lincRNA.3137.1"; frac "1.000000"; conf_lo "0.209419"; conf_hi "0.388920"; cov "13.315517";
A_cerana_Scaffold_0006	cufflinks	exon	4290605	4291501	1000	.	.	gene_id "AC_lincRNA.3137"; transcript_id "AC_lincRNA.3137.1"; exon_number "1"; frac "1.000000"; conf_lo "0.209419"; conf_hi "0.388920"; cov "13.315517";
A_cerana_Scaffold_0006	cufflinks	transcript	3592256	3592986	1000	.	.	gene_id "AC_lincRNA.3162"; transcript_id "AC_lincRNA.3162.1"; frac "1.000000"; conf_lo "0.055877"; conf_hi "0.186258"; cov "6.873697";
A_cerana_Scaffold_0006	cufflinks	exon	3592256	3592986	1000	.	.	gene_id "AC_lincRNA.3162"; transcript_id "AC_lincRNA.3162.1"; exon_number "1"; frac "1.000000"; conf_lo "0.055877"; conf_hi "0.186258"; cov "6.873697";
A_cerana_Scaffold_0006	cufflinks	transcript	3664422	3665557	1000	.	.	gene_id "AC_lincRNA.3173"; transcript_id "AC_lincRNA.3173.1"; frac "1.000000"; conf_lo "0.023971"; conf_hi "0.091888"; cov "2.627065";
A_cerana_Scaffold_0006	cufflinks	exon	3664422	3665557	1000	.	.	gene_id "AC_lincRNA.3173"; transcript_id "AC_lincRNA.3173.1"; exon_number "1"; frac "1.000000"; conf_lo "0.023971"; conf_hi "0.091888"; cov "2.627065";
A_cerana_Scaffold_0006	cufflinks	transcript	3671623	3674361	1000	.	.	gene_id "AC_lincRNA.3174"; transcript_id "AC_lincRNA.3174.1"; frac "1.000000"; conf_lo "0.359566"; conf_hi "0.525264"; cov "20.044831";
A_cerana_Scaffold_0006	cufflinks	exon	3671623	3674361	1000	.	.	gene_id "AC_lincRNA.3174"; transcript_id "AC_lincRNA.3174.1"; exon_number "1"; frac "1.000000"; conf_lo "0.359566"; conf_hi "0.525264"; cov "20.044831";
A_cerana_Scaffold_0006	cufflinks	transcript	3674500	3675740	1000	.	.	gene_id "AC_lincRNA.3175"; transcript_id "AC_lincRNA.3175.1"; frac "1.000000"; conf_lo "0.051200"; conf_hi "0.138970"; cov "4.461455";
A_cerana_Scaffold_0006	cufflinks	exon	3674500	3675740	1000	.	.	gene_id "AC_lincRNA.3175"; transcript_id "AC_lincRNA.3175.1"; exon_number "1"; frac "1.000000"; conf_lo "0.051200"; conf_hi "0.138970"; cov "4.461455";
A_cerana_Scaffold_0006	cufflinks	transcript	3675896	3677835	1000	.	.	gene_id "AC_lincRNA.3176"; transcript_id "AC_lincRNA.3176.1"; frac "1.000000"; conf_lo "0.786046"; conf_hi "1.027007"; cov "44.934849";
A_cerana_Scaffold_0006	cufflinks	exon	3675896	3677835	1000	.	.	gene_id "AC_lincRNA.3176"; transcript_id "AC_lincRNA.3176.1"; exon_number "1"; frac "1.000000"; conf_lo "0.786046"; conf_hi "1.027007"; cov "44.934849";
A_cerana_Scaffold_0007	cufflinks	transcript	2870180	2870761	1000	.	.	gene_id "AC_lincRNA.3220"; transcript_id "AC_lincRNA.3220.1"; frac "1.000000"; conf_lo "0.062385"; conf_hi "0.226144"; cov "8.998981";
A_cerana_Scaffold_0007	cufflinks	exon	2870180	2870761	1000	.	.	gene_id "AC_lincRNA.3220"; transcript_id "AC_lincRNA.3220.1"; exon_number "1"; frac "1.000000"; conf_lo "0.062385"; conf_hi "0.226144"; cov "8.998981";
A_cerana_Scaffold_0007	cufflinks	transcript	2863012	2867003	296	+	.	gene_id "AC_lincRNA.3221"; transcript_id "AC_lincRNA.3221.1"; frac "0.292000"; conf_lo "0.015992"; conf_hi "0.061302"; cov "1.731958";
A_cerana_Scaffold_0007	cufflinks	exon	2863012	2863067	296	+	.	gene_id "AC_lincRNA.3221"; transcript_id "AC_lincRNA.3221.1"; exon_number "1"; frac "0.292000"; conf_lo "0.015992"; conf_hi "0.061302"; cov "1.731958";
A_cerana_Scaffold_0007	cufflinks	exon	2863287	2863556	296	+	.	gene_id "AC_lincRNA.3221"; transcript_id "AC_lincRNA.3221.1"; exon_number "2"; frac "0.292000"; conf_lo "0.015992"; conf_hi "0.061302"; cov "1.731958";
A_cerana_Scaffold_0007	cufflinks	exon	2863642	2864277	296	+	.	gene_id "AC_lincRNA.3221"; transcript_id "AC_lincRNA.3221.1"; exon_number "3"; frac "0.292000"; conf_lo "0.015992"; conf_hi "0.061302"; cov "1.731958";
A_cerana_Scaffold_0007	cufflinks	exon	2865973	2867003	296	+	.	gene_id "AC_lincRNA.3221"; transcript_id "AC_lincRNA.3221.1"; exon_number "4"; frac "0.292000"; conf_lo "0.015992"; conf_hi "0.061302"; cov "1.731958";
A_cerana_Scaffold_0007	cufflinks	transcript	2863722	2864304	1000	.	.	gene_id "AC_lincRNA.3222"; transcript_id "AC_lincRNA.3222.1"; frac "0.270337"; conf_lo "0.062278"; conf_hi "0.225756"; cov "9.324792";
A_cerana_Scaffold_0007	cufflinks	exon	2863722	2864304	1000	.	.	gene_id "AC_lincRNA.3222"; transcript_id "AC_lincRNA.3222.1"; exon_number "1"; frac "0.270337"; conf_lo "0.062278"; conf_hi "0.225756"; cov "9.324792";
A_cerana_Scaffold_0007	cufflinks	transcript	3338631	3340180	1000	.	.	gene_id "AC_lincRNA.3226"; transcript_id "AC_lincRNA.3226.1"; frac "1.000000"; conf_lo "0.049777"; conf_hi "0.125906"; cov "4.008538";
A_cerana_Scaffold_0007	cufflinks	exon	3338631	3340180	1000	.	.	gene_id "AC_lincRNA.3226"; transcript_id "AC_lincRNA.3226.1"; exon_number "1"; frac "1.000000"; conf_lo "0.049777"; conf_hi "0.125906"; cov "4.008538";
A_cerana_Scaffold_0007	cufflinks	transcript	3331954	3333117	1000	.	.	gene_id "AC_lincRNA.3227"; transcript_id "AC_lincRNA.3227.1"; frac "1.000000"; conf_lo "0.062327"; conf_hi "0.155817"; cov "4.854598";
A_cerana_Scaffold_0007	cufflinks	exon	3331954	3333117	1000	.	.	gene_id "AC_lincRNA.3227"; transcript_id "AC_lincRNA.3227.1"; exon_number "1"; frac "1.000000"; conf_lo "0.062327"; conf_hi "0.155817"; cov "4.854598";
A_cerana_Scaffold_0007	cufflinks	transcript	3103539	3104684	1000	.	.	gene_id "AC_lincRNA.3233"; transcript_id "AC_lincRNA.3233.1"; frac "1.000000"; conf_lo "0.099007"; conf_hi "0.229696"; cov "8.025138";
A_cerana_Scaffold_0007	cufflinks	exon	3103539	3104684	1000	.	.	gene_id "AC_lincRNA.3233"; transcript_id "AC_lincRNA.3233.1"; exon_number "1"; frac "1.000000"; conf_lo "0.099007"; conf_hi "0.229696"; cov "8.025138";
A_cerana_Scaffold_0007	cufflinks	transcript	3108917	3109414	1000	.	.	gene_id "AC_lincRNA.3235"; transcript_id "AC_lincRNA.3235.1"; frac "1.000000"; conf_lo "0.173155"; conf_hi "0.428330"; cov "26.244505";
A_cerana_Scaffold_0007	cufflinks	exon	3108917	3109414	1000	.	.	gene_id "AC_lincRNA.3235"; transcript_id "AC_lincRNA.3235.1"; exon_number "1"; frac "1.000000"; conf_lo "0.173155"; conf_hi "0.428330"; cov "26.244505";
A_cerana_Scaffold_0007	cufflinks	transcript	3807026	3807998	1000	.	.	gene_id "AC_lincRNA.3241"; transcript_id "AC_lincRNA.3241.1"; frac "1.000000"; conf_lo "0.214563"; conf_hi "0.401140"; cov "17.158486";
A_cerana_Scaffold_0007	cufflinks	exon	3807026	3807998	1000	.	.	gene_id "AC_lincRNA.3241"; transcript_id "AC_lincRNA.3241.1"; exon_number "1"; frac "1.000000"; conf_lo "0.214563"; conf_hi "0.401140"; cov "17.158486";
A_cerana_Scaffold_0007	cufflinks	transcript	3746021	3747637	1000	.	.	gene_id "AC_lincRNA.3239"; transcript_id "AC_lincRNA.3239.1"; frac "0.352208"; conf_lo "0.030785"; conf_hi "0.095777"; cov "2.788337";
A_cerana_Scaffold_0007	cufflinks	exon	3746021	3747637	1000	.	.	gene_id "AC_lincRNA.3239"; transcript_id "AC_lincRNA.3239.1"; exon_number "1"; frac "0.352208"; conf_lo "0.030785"; conf_hi "0.095777"; cov "2.788337";
A_cerana_Scaffold_0007	cufflinks	transcript	3745143	3747637	1000	+	.	gene_id "AC_lincRNA.3240"; transcript_id "AC_lincRNA.3240.1"; frac "0.647792"; conf_lo "0.075593"; conf_hi "0.169184"; cov "5.396848";
A_cerana_Scaffold_0007	cufflinks	exon	3745143	3745167	1000	+	.	gene_id "AC_lincRNA.3240"; transcript_id "AC_lincRNA.3240.1"; exon_number "1"; frac "0.647792"; conf_lo "0.075593"; conf_hi "0.169184"; cov "5.396848";
A_cerana_Scaffold_0007	cufflinks	exon	3746112	3747637	1000	+	.	gene_id "AC_lincRNA.3240"; transcript_id "AC_lincRNA.3240.1"; exon_number "2"; frac "0.647792"; conf_lo "0.075593"; conf_hi "0.169184"; cov "5.396848";
A_cerana_Scaffold_0007	cufflinks	transcript	3836317	3837221	1000	.	.	gene_id "AC_lincRNA.3244"; transcript_id "AC_lincRNA.3244.1"; frac "1.000000"; conf_lo "0.030089"; conf_hi "0.115343"; cov "3.614120";
A_cerana_Scaffold_0007	cufflinks	exon	3836317	3837221	1000	.	.	gene_id "AC_lincRNA.3244"; transcript_id "AC_lincRNA.3244.1"; exon_number "1"; frac "1.000000"; conf_lo "0.030089"; conf_hi "0.115343"; cov "3.614120";
A_cerana_Scaffold_0007	cufflinks	transcript	3804876	3806431	1000	.	.	gene_id "AC_lincRNA.3242"; transcript_id "AC_lincRNA.3242.1"; frac "1.000000"; conf_lo "0.032084"; conf_hi "0.096253"; cov "2.872467";
A_cerana_Scaffold_0007	cufflinks	exon	3804876	3806431	1000	.	.	gene_id "AC_lincRNA.3242"; transcript_id "AC_lincRNA.3242.1"; exon_number "1"; frac "1.000000"; conf_lo "0.032084"; conf_hi "0.096253"; cov "2.872467";
A_cerana_Scaffold_0007	cufflinks	transcript	4026206	4027424	1000	.	.	gene_id "AC_lincRNA.3246"; transcript_id "AC_lincRNA.3246.1"; frac "1.000000"; conf_lo "0.033508"; conf_hi "0.111694"; cov "3.262236";
A_cerana_Scaffold_0007	cufflinks	exon	4026206	4027424	1000	.	.	gene_id "AC_lincRNA.3246"; transcript_id "AC_lincRNA.3246.1"; exon_number "1"; frac "1.000000"; conf_lo "0.033508"; conf_hi "0.111694"; cov "3.262236";
A_cerana_Scaffold_0007	cufflinks	transcript	4040099	4041780	1000	.	.	gene_id "AC_lincRNA.3247"; transcript_id "AC_lincRNA.3247.1"; frac "1.000000"; conf_lo "0.040474"; conf_hi "0.102534"; cov "3.192963";
A_cerana_Scaffold_0007	cufflinks	exon	4040099	4041780	1000	.	.	gene_id "AC_lincRNA.3247"; transcript_id "AC_lincRNA.3247.1"; exon_number "1"; frac "1.000000"; conf_lo "0.040474"; conf_hi "0.102534"; cov "3.192963";
A_cerana_Scaffold_0008	cufflinks	transcript	170976	173228	1000	.	.	gene_id "AC_lincRNA.3251"; transcript_id "AC_lincRNA.3251.1"; frac "0.142857"; conf_lo "0.050360"; conf_hi "0.106764"; cov "3.526752";
A_cerana_Scaffold_0008	cufflinks	exon	170976	173228	1000	.	.	gene_id "AC_lincRNA.3251"; transcript_id "AC_lincRNA.3251.1"; exon_number "1"; frac "0.142857"; conf_lo "0.050360"; conf_hi "0.106764"; cov "3.526752";
A_cerana_Scaffold_0008	cufflinks	transcript	173511	176248	1000	.	.	gene_id "AC_lincRNA.3252"; transcript_id "AC_lincRNA.3252.1"; frac "0.857143"; conf_lo "0.308312"; conf_hi "0.445892"; cov "16.967850";
A_cerana_Scaffold_0008	cufflinks	exon	173511	176248	1000	.	.	gene_id "AC_lincRNA.3252"; transcript_id "AC_lincRNA.3252.1"; exon_number "1"; frac "0.857143"; conf_lo "0.308312"; conf_hi "0.445892"; cov "16.967850";
A_cerana_Scaffold_0007	cufflinks	transcript	3592426	3593807	1000	.	.	gene_id "AC_lincRNA.3274"; transcript_id "AC_lincRNA.3274.1"; frac "0.294612"; conf_lo "0.020784"; conf_hi "0.091450"; cov "2.452827";
A_cerana_Scaffold_0007	cufflinks	exon	3592426	3593807	1000	.	.	gene_id "AC_lincRNA.3274"; transcript_id "AC_lincRNA.3274.1"; exon_number "1"; frac "0.294612"; conf_lo "0.020784"; conf_hi "0.091450"; cov "2.452827";
A_cerana_Scaffold_0007	cufflinks	transcript	3596339	3597012	1000	.	.	gene_id "AC_lincRNA.3275"; transcript_id "AC_lincRNA.3275.1"; frac "1.000000"; conf_lo "0.107738"; conf_hi "0.316482"; cov "12.631223";
A_cerana_Scaffold_0007	cufflinks	exon	3596339	3597012	1000	.	.	gene_id "AC_lincRNA.3275"; transcript_id "AC_lincRNA.3275.1"; exon_number "1"; frac "1.000000"; conf_lo "0.107738"; conf_hi "0.316482"; cov "12.631223";
A_cerana_Scaffold_0007	cufflinks	transcript	3731575	3732980	1000	.	.	gene_id "AC_lincRNA.3310"; transcript_id "AC_lincRNA.3310.1"; frac "1.000000"; conf_lo "0.025823"; conf_hi "0.080698"; cov "2.353446";
A_cerana_Scaffold_0007	cufflinks	exon	3731575	3732980	1000	.	.	gene_id "AC_lincRNA.3310"; transcript_id "AC_lincRNA.3310.1"; exon_number "1"; frac "1.000000"; conf_lo "0.025823"; conf_hi "0.080698"; cov "2.353446";
A_cerana_Scaffold_0007	cufflinks	transcript	3570036	3571376	1000	.	.	gene_id "AC_lincRNA.3319"; transcript_id "AC_lincRNA.3319.1"; frac "0.597023"; conf_lo "8.555991"; conf_hi "9.614153"; cov "404.153358";
A_cerana_Scaffold_0007	cufflinks	exon	3570036	3571376	1000	.	.	gene_id "AC_lincRNA.3319"; transcript_id "AC_lincRNA.3319.1"; exon_number "1"; frac "0.597023"; conf_lo "8.555991"; conf_hi "9.614153"; cov "404.153358";
A_cerana_Scaffold_0007	cufflinks	transcript	3540933	3543251	1000	.	.	gene_id "AC_lincRNA.3324"; transcript_id "AC_lincRNA.3324.1"; frac "1.000000"; conf_lo "5.470052"; conf_hi "6.066963"; cov "286.898608";
A_cerana_Scaffold_0007	cufflinks	exon	3540933	3543251	1000	.	.	gene_id "AC_lincRNA.3324"; transcript_id "AC_lincRNA.3324.1"; exon_number "1"; frac "1.000000"; conf_lo "5.470052"; conf_hi "6.066963"; cov "286.898608";
A_cerana_Scaffold_0007	cufflinks	transcript	3547488	3549218	1000	.	.	gene_id "AC_lincRNA.3326"; transcript_id "AC_lincRNA.3326.1"; frac "1.000000"; conf_lo "3.578871"; conf_hi "4.160929"; cov "199.923540";
A_cerana_Scaffold_0007	cufflinks	exon	3547488	3549218	1000	.	.	gene_id "AC_lincRNA.3326"; transcript_id "AC_lincRNA.3326.1"; exon_number "1"; frac "1.000000"; conf_lo "3.578871"; conf_hi "4.160929"; cov "199.923540";
A_cerana_Scaffold_0008	cufflinks	transcript	957465	958590	1000	.	.	gene_id "AC_lincRNA.3379"; transcript_id "AC_lincRNA.3379.2"; frac "0.208479"; conf_lo "0.133011"; conf_hi "0.306327"; cov "10.631349";
A_cerana_Scaffold_0008	cufflinks	exon	957465	958590	1000	.	.	gene_id "AC_lincRNA.3379"; transcript_id "AC_lincRNA.3379.2"; exon_number "1"; frac "0.208479"; conf_lo "0.133011"; conf_hi "0.306327"; cov "10.631349";
A_cerana_Scaffold_0008	cufflinks	transcript	1271079	1272064	1000	.	.	gene_id "AC_lincRNA.3383"; transcript_id "AC_lincRNA.3383.1"; frac "1.000000"; conf_lo "0.050632"; conf_hi "0.156499"; cov "4.935249";
A_cerana_Scaffold_0008	cufflinks	exon	1271079	1272064	1000	.	.	gene_id "AC_lincRNA.3383"; transcript_id "AC_lincRNA.3383.1"; exon_number "1"; frac "1.000000"; conf_lo "0.050632"; conf_hi "0.156499"; cov "4.935249";
A_cerana_Scaffold_0008	cufflinks	transcript	1272174	1273319	1000	.	.	gene_id "AC_lincRNA.3384"; transcript_id "AC_lincRNA.3384.1"; frac "1.000000"; conf_lo "0.106928"; conf_hi "0.245537"; cov "8.733238";
A_cerana_Scaffold_0008	cufflinks	exon	1272174	1273319	1000	.	.	gene_id "AC_lincRNA.3384"; transcript_id "AC_lincRNA.3384.1"; exon_number "1"; frac "1.000000"; conf_lo "0.106928"; conf_hi "0.245537"; cov "8.733238";
A_cerana_Scaffold_0008	cufflinks	transcript	1273455	1274829	1000	.	.	gene_id "AC_lincRNA.3385"; transcript_id "AC_lincRNA.3385.1"; frac "1.000000"; conf_lo "0.036308"; conf_hi "0.105623"; cov "3.165529";
A_cerana_Scaffold_0008	cufflinks	exon	1273455	1274829	1000	.	.	gene_id "AC_lincRNA.3385"; transcript_id "AC_lincRNA.3385.1"; exon_number "1"; frac "1.000000"; conf_lo "0.036308"; conf_hi "0.105623"; cov "3.165529";
A_cerana_Scaffold_0008	cufflinks	transcript	1319371	1320293	1000	.	.	gene_id "AC_lincRNA.3387"; transcript_id "AC_lincRNA.3387.1"; frac "1.000000"; conf_lo "0.467124"; conf_hi "0.737564"; cov "35.751601";
A_cerana_Scaffold_0008	cufflinks	exon	1319371	1320293	1000	.	.	gene_id "AC_lincRNA.3387"; transcript_id "AC_lincRNA.3387.1"; exon_number "1"; frac "1.000000"; conf_lo "0.467124"; conf_hi "0.737564"; cov "35.751601";
A_cerana_Scaffold_0008	cufflinks	transcript	1330838	1331910	1000	.	.	gene_id "AC_lincRNA.3390"; transcript_id "AC_lincRNA.3390.1"; frac "1.000000"; conf_lo "4.952991"; conf_hi "5.811623"; cov "316.620559";
A_cerana_Scaffold_0008	cufflinks	exon	1330838	1331910	1000	.	.	gene_id "AC_lincRNA.3390"; transcript_id "AC_lincRNA.3390.1"; exon_number "1"; frac "1.000000"; conf_lo "4.952991"; conf_hi "5.811623"; cov "316.620559";
A_cerana_Scaffold_0008	cufflinks	transcript	1367511	1368032	1000	.	.	gene_id "AC_lincRNA.3399"; transcript_id "AC_lincRNA.3399.1"; frac "1.000000"; conf_lo "0.450300"; conf_hi "0.900600"; cov "30.498816";
A_cerana_Scaffold_0008	cufflinks	exon	1367511	1368032	1000	.	.	gene_id "AC_lincRNA.3399"; transcript_id "AC_lincRNA.3399.1"; exon_number "1"; frac "1.000000"; conf_lo "0.450300"; conf_hi "0.900600"; cov "30.498816";
A_cerana_Scaffold_0008	cufflinks	transcript	2202692	2204033	1000	.	.	gene_id "AC_lincRNA.3445"; transcript_id "AC_lincRNA.3445.1"; frac "1.000000"; conf_lo "0.033819"; conf_hi "0.101456"; cov "3.072796";
A_cerana_Scaffold_0008	cufflinks	exon	2202692	2204033	1000	.	.	gene_id "AC_lincRNA.3445"; transcript_id "AC_lincRNA.3445.1"; exon_number "1"; frac "1.000000"; conf_lo "0.033819"; conf_hi "0.101456"; cov "3.072796";
A_cerana_Scaffold_0008	cufflinks	transcript	2370111	2371558	1000	.	.	gene_id "AC_lincRNA.3466"; transcript_id "AC_lincRNA.3466.1"; frac "1.000000"; conf_lo "5.488175"; conf_hi "6.209067"; cov "317.791986";
A_cerana_Scaffold_0008	cufflinks	exon	2370111	2371558	1000	.	.	gene_id "AC_lincRNA.3466"; transcript_id "AC_lincRNA.3466.1"; exon_number "1"; frac "1.000000"; conf_lo "5.488175"; conf_hi "6.209067"; cov "317.791986";
A_cerana_Scaffold_0008	cufflinks	transcript	2751351	2753283	1000	.	.	gene_id "AC_lincRNA.3470"; transcript_id "AC_lincRNA.3470.1"; frac "1.000000"; conf_lo "0.056349"; conf_hi "0.124438"; cov "4.057680";
A_cerana_Scaffold_0008	cufflinks	exon	2751351	2753283	1000	.	.	gene_id "AC_lincRNA.3470"; transcript_id "AC_lincRNA.3470.1"; exon_number "1"; frac "1.000000"; conf_lo "0.056349"; conf_hi "0.124438"; cov "4.057680";
A_cerana_Scaffold_0008	cufflinks	transcript	2753436	2754299	1000	-	.	gene_id "AC_lincRNA.3472"; transcript_id "AC_lincRNA.3472.1"; frac "0.600000"; conf_lo "0.057208"; conf_hi "0.197049"; cov "7.149416";
A_cerana_Scaffold_0008	cufflinks	exon	2753436	2754083	1000	-	.	gene_id "AC_lincRNA.3472"; transcript_id "AC_lincRNA.3472.1"; exon_number "1"; frac "0.600000"; conf_lo "0.057208"; conf_hi "0.197049"; cov "7.149416";
A_cerana_Scaffold_0008	cufflinks	exon	2754234	2754299	1000	-	.	gene_id "AC_lincRNA.3472"; transcript_id "AC_lincRNA.3472.1"; exon_number "2"; frac "0.600000"; conf_lo "0.057208"; conf_hi "0.197049"; cov "7.149416";
A_cerana_Scaffold_0008	cufflinks	transcript	2353058	2354114	1000	.	.	gene_id "AC_lincRNA.3492"; transcript_id "AC_lincRNA.3492.1"; frac "1.000000"; conf_lo "0.034350"; conf_hi "0.107343"; cov "3.424573";
A_cerana_Scaffold_0008	cufflinks	exon	2353058	2354114	1000	.	.	gene_id "AC_lincRNA.3492"; transcript_id "AC_lincRNA.3492.1"; exon_number "1"; frac "1.000000"; conf_lo "0.034350"; conf_hi "0.107343"; cov "3.424573";
A_cerana_Scaffold_0008	cufflinks	transcript	1112410	1114063	1000	.	.	gene_id "AC_lincRNA.3504"; transcript_id "AC_lincRNA.3504.1"; frac "1.000000"; conf_lo "20.572415"; conf_hi "21.936810"; cov "937.564053";
A_cerana_Scaffold_0008	cufflinks	exon	1112410	1114063	1000	.	.	gene_id "AC_lincRNA.3504"; transcript_id "AC_lincRNA.3504.1"; exon_number "1"; frac "1.000000"; conf_lo "20.572415"; conf_hi "21.936810"; cov "937.564053";
A_cerana_Scaffold_0008	cufflinks	transcript	3668313	3670599	1000	.	.	gene_id "AC_lincRNA.3508"; transcript_id "AC_lincRNA.3508.1"; frac "1.000000"; conf_lo "0.049612"; conf_hi "0.109146"; cov "3.439485";
A_cerana_Scaffold_0008	cufflinks	exon	3668313	3670599	1000	.	.	gene_id "AC_lincRNA.3508"; transcript_id "AC_lincRNA.3508.1"; exon_number "1"; frac "1.000000"; conf_lo "0.049612"; conf_hi "0.109146"; cov "3.439485";
A_cerana_Scaffold_0008	cufflinks	transcript	3523728	3526439	1000	.	.	gene_id "AC_lincRNA.3522"; transcript_id "AC_lincRNA.3522.1"; frac "1.000000"; conf_lo "0.082456"; conf_hi "0.140550"; cov "5.004520";
A_cerana_Scaffold_0008	cufflinks	exon	3523728	3526439	1000	.	.	gene_id "AC_lincRNA.3522"; transcript_id "AC_lincRNA.3522.1"; exon_number "1"; frac "1.000000"; conf_lo "0.082456"; conf_hi "0.140550"; cov "5.004520";
A_cerana_Scaffold_0008	cufflinks	transcript	3526753	3527474	1000	.	.	gene_id "AC_lincRNA.3523"; transcript_id "AC_lincRNA.3523.1"; frac "1.000000"; conf_lo "0.050288"; conf_hi "0.182294"; cov "6.549164";
A_cerana_Scaffold_0008	cufflinks	exon	3526753	3527474	1000	.	.	gene_id "AC_lincRNA.3523"; transcript_id "AC_lincRNA.3523.1"; exon_number "1"; frac "1.000000"; conf_lo "0.050288"; conf_hi "0.182294"; cov "6.549164";
A_cerana_Scaffold_0008	cufflinks	transcript	1944043	1944903	1000	.	.	gene_id "AC_lincRNA.3543"; transcript_id "AC_lincRNA.3543.1"; frac "1.000000"; conf_lo "0.606185"; conf_hi "0.985709"; cov "47.420264";
A_cerana_Scaffold_0008	cufflinks	exon	1944043	1944903	1000	.	.	gene_id "AC_lincRNA.3543"; transcript_id "AC_lincRNA.3543.1"; exon_number "1"; frac "1.000000"; conf_lo "0.606185"; conf_hi "0.985709"; cov "47.420264";
A_cerana_Scaffold_0008	cufflinks	transcript	4002388	4006575	1000	.	.	gene_id "AC_lincRNA.3547"; transcript_id "AC_lincRNA.3547.1"; frac "0.838651"; conf_lo "0.062876"; conf_hi "0.102464"; cov "3.694291";
A_cerana_Scaffold_0008	cufflinks	exon	4002388	4006575	1000	.	.	gene_id "AC_lincRNA.3547"; transcript_id "AC_lincRNA.3547.1"; exon_number "1"; frac "0.838651"; conf_lo "0.062876"; conf_hi "0.102464"; cov "3.694291";
A_cerana_Scaffold_0008	cufflinks	transcript	4003059	4003528	1000	+	.	gene_id "AC_lincRNA.3548"; transcript_id "AC_lincRNA.3548.1"; frac "0.161349"; conf_lo "0.330497"; conf_hi "0.991490"; cov "28.819989";
A_cerana_Scaffold_0008	cufflinks	exon	4003059	4003361	1000	+	.	gene_id "AC_lincRNA.3548"; transcript_id "AC_lincRNA.3548.1"; exon_number "1"; frac "0.161349"; conf_lo "0.330497"; conf_hi "0.991490"; cov "28.819989";
A_cerana_Scaffold_0008	cufflinks	exon	4003446	4003528	1000	+	.	gene_id "AC_lincRNA.3548"; transcript_id "AC_lincRNA.3548.1"; exon_number "2"; frac "0.161349"; conf_lo "0.330497"; conf_hi "0.991490"; cov "28.819989";
A_cerana_Scaffold_0008	cufflinks	transcript	4101106	4102418	1000	.	.	gene_id "AC_lincRNA.3549"; transcript_id "AC_lincRNA.3549.1"; frac "1.000000"; conf_lo "0.027653"; conf_hi "0.086414"; cov "2.567435";
A_cerana_Scaffold_0008	cufflinks	exon	4101106	4102418	1000	.	.	gene_id "AC_lincRNA.3549"; transcript_id "AC_lincRNA.3549.1"; exon_number "1"; frac "1.000000"; conf_lo "0.027653"; conf_hi "0.086414"; cov "2.567435";
A_cerana_Scaffold_0008	cufflinks	transcript	2140936	2142788	1000	.	.	gene_id "AC_lincRNA.3571"; transcript_id "AC_lincRNA.3571.1"; frac "1.000000"; conf_lo "1.469556"; conf_hi "1.795308"; cov "81.300947";
A_cerana_Scaffold_0008	cufflinks	exon	2140936	2142788	1000	.	.	gene_id "AC_lincRNA.3571"; transcript_id "AC_lincRNA.3571.1"; exon_number "1"; frac "1.000000"; conf_lo "1.469556"; conf_hi "1.795308"; cov "81.300947";
A_cerana_Scaffold_0008	cufflinks	transcript	2171386	2172182	1000	.	.	gene_id "AC_lincRNA.3572"; transcript_id "AC_lincRNA.3572.1"; frac "1.000000"; conf_lo "0.028472"; conf_hi "0.136667"; cov "3.985708";
A_cerana_Scaffold_0008	cufflinks	exon	2171386	2172182	1000	.	.	gene_id "AC_lincRNA.3572"; transcript_id "AC_lincRNA.3572.1"; exon_number "1"; frac "1.000000"; conf_lo "0.028472"; conf_hi "0.136667"; cov "3.985708";
A_cerana_Scaffold_0009	cufflinks	transcript	714428	715373	1000	.	.	gene_id "AC_lincRNA.3575"; transcript_id "AC_lincRNA.3575.1"; frac "1.000000"; conf_lo "0.426982"; conf_hi "0.695644"; cov "32.341644";
A_cerana_Scaffold_0009	cufflinks	exon	714428	715373	1000	.	.	gene_id "AC_lincRNA.3575"; transcript_id "AC_lincRNA.3575.1"; exon_number "1"; frac "1.000000"; conf_lo "0.426982"; conf_hi "0.695644"; cov "32.341644";
A_cerana_Scaffold_0009	cufflinks	transcript	715484	716824	1000	.	.	gene_id "AC_lincRNA.3576"; transcript_id "AC_lincRNA.3576.1"; frac "1.000000"; conf_lo "0.016922"; conf_hi "0.067688"; cov "1.922325";
A_cerana_Scaffold_0009	cufflinks	exon	715484	716824	1000	.	.	gene_id "AC_lincRNA.3576"; transcript_id "AC_lincRNA.3576.1"; exon_number "1"; frac "1.000000"; conf_lo "0.016922"; conf_hi "0.067688"; cov "1.922325";
A_cerana_Scaffold_0009	cufflinks	transcript	803381	804960	1000	+	.	gene_id "AC_lincRNA.3577"; transcript_id "AC_lincRNA.3577.1"; frac "1.000000"; conf_lo "0.062773"; conf_hi "0.147516"; cov "4.893534";
A_cerana_Scaffold_0009	cufflinks	exon	803381	803544	1000	+	.	gene_id "AC_lincRNA.3577"; transcript_id "AC_lincRNA.3577.1"; exon_number "1"; frac "1.000000"; conf_lo "0.062773"; conf_hi "0.147516"; cov "4.893534";
A_cerana_Scaffold_0009	cufflinks	exon	803679	804960	1000	+	.	gene_id "AC_lincRNA.3577"; transcript_id "AC_lincRNA.3577.1"; exon_number "2"; frac "1.000000"; conf_lo "0.062773"; conf_hi "0.147516"; cov "4.893534";
A_cerana_Scaffold_0008	cufflinks	transcript	3742272	3742761	1000	.	.	gene_id "AC_lincRNA.3590"; transcript_id "AC_lincRNA.3590.1"; frac "1.000000"; conf_lo "0.287128"; conf_hi "0.620568"; cov "41.448064";
A_cerana_Scaffold_0008	cufflinks	exon	3742272	3742761	1000	.	.	gene_id "AC_lincRNA.3590"; transcript_id "AC_lincRNA.3590.1"; exon_number "1"; frac "1.000000"; conf_lo "0.287128"; conf_hi "0.620568"; cov "41.448064";
A_cerana_Scaffold_0009	cufflinks	transcript	764136	765105	1000	.	.	gene_id "AC_lincRNA.3585"; transcript_id "AC_lincRNA.3585.1"; frac "1.000000"; conf_lo "0.023394"; conf_hi "0.107613"; cov "2.971415";
A_cerana_Scaffold_0009	cufflinks	exon	764136	765105	1000	.	.	gene_id "AC_lincRNA.3585"; transcript_id "AC_lincRNA.3585.1"; exon_number "1"; frac "1.000000"; conf_lo "0.023394"; conf_hi "0.107613"; cov "2.971415";
A_cerana_Scaffold_0008	cufflinks	transcript	3185554	3186154	1000	.	.	gene_id "AC_lincRNA.3586"; transcript_id "AC_lincRNA.3586.1"; frac "1.000000"; conf_lo "0.102214"; conf_hi "0.321245"; cov "9.098782";
A_cerana_Scaffold_0008	cufflinks	exon	3185554	3186154	1000	.	.	gene_id "AC_lincRNA.3586"; transcript_id "AC_lincRNA.3586.1"; exon_number "1"; frac "1.000000"; conf_lo "0.102214"; conf_hi "0.321245"; cov "9.098782";
A_cerana_Scaffold_0008	cufflinks	transcript	3186486	3187385	1000	.	.	gene_id "AC_lincRNA.3587"; transcript_id "AC_lincRNA.3587.1"; frac "1.000000"; conf_lo "0.050428"; conf_hi "0.156325"; cov "5.300004";
A_cerana_Scaffold_0008	cufflinks	exon	3186486	3187385	1000	.	.	gene_id "AC_lincRNA.3587"; transcript_id "AC_lincRNA.3587.1"; exon_number "1"; frac "1.000000"; conf_lo "0.050428"; conf_hi "0.156325"; cov "5.300004";
A_cerana_Scaffold_0008	cufflinks	transcript	3218284	3218788	1000	.	.	gene_id "AC_lincRNA.3594"; transcript_id "AC_lincRNA.3594.1"; frac "1.000000"; conf_lo "0.044935"; conf_hi "0.215690"; cov "9.403487";
A_cerana_Scaffold_0008	cufflinks	exon	3218284	3218788	1000	.	.	gene_id "AC_lincRNA.3594"; transcript_id "AC_lincRNA.3594.1"; exon_number "1"; frac "1.000000"; conf_lo "0.044935"; conf_hi "0.215690"; cov "9.403487";
A_cerana_Scaffold_0008	cufflinks	transcript	3224792	3225556	1000	.	.	gene_id "AC_lincRNA.3595"; transcript_id "AC_lincRNA.3595.1"; frac "1.000000"; conf_lo "0.181612"; conf_hi "0.382340"; cov "12.337545";
A_cerana_Scaffold_0008	cufflinks	exon	3224792	3225556	1000	.	.	gene_id "AC_lincRNA.3595"; transcript_id "AC_lincRNA.3595.1"; exon_number "1"; frac "1.000000"; conf_lo "0.181612"; conf_hi "0.382340"; cov "12.337545";
A_cerana_Scaffold_0008	cufflinks	transcript	3228026	3228580	1000	.	.	gene_id "AC_lincRNA.3596"; transcript_id "AC_lincRNA.3596.1"; frac "1.000000"; conf_lo "0.065420"; conf_hi "0.237146"; cov "10.679318";
A_cerana_Scaffold_0008	cufflinks	exon	3228026	3228580	1000	.	.	gene_id "AC_lincRNA.3596"; transcript_id "AC_lincRNA.3596.1"; exon_number "1"; frac "1.000000"; conf_lo "0.065420"; conf_hi "0.237146"; cov "10.679318";
A_cerana_Scaffold_0008	cufflinks	transcript	3239234	3239736	1000	.	.	gene_id "AC_lincRNA.3597"; transcript_id "AC_lincRNA.3597.1"; frac "1.000000"; conf_lo "0.090228"; conf_hi "0.279708"; cov "15.186956";
A_cerana_Scaffold_0008	cufflinks	exon	3239234	3239736	1000	.	.	gene_id "AC_lincRNA.3597"; transcript_id "AC_lincRNA.3597.1"; exon_number "1"; frac "1.000000"; conf_lo "0.090228"; conf_hi "0.279708"; cov "15.186956";
A_cerana_Scaffold_0009	cufflinks	transcript	885843	886307	1000	.	.	gene_id "AC_lincRNA.3601"; transcript_id "AC_lincRNA.3601.1"; frac "1.000000"; conf_lo "0.048801"; conf_hi "0.234244"; cov "10.976812";
A_cerana_Scaffold_0009	cufflinks	exon	885843	886307	1000	.	.	gene_id "AC_lincRNA.3601"; transcript_id "AC_lincRNA.3601.1"; exon_number "1"; frac "1.000000"; conf_lo "0.048801"; conf_hi "0.234244"; cov "10.976812";
A_cerana_Scaffold_0009	cufflinks	transcript	917437	918368	1000	.	.	gene_id "AC_lincRNA.3602"; transcript_id "AC_lincRNA.3602.1"; frac "1.000000"; conf_lo "0.029218"; conf_hi "0.112001"; cov "3.462079";
A_cerana_Scaffold_0009	cufflinks	exon	917437	918368	1000	.	.	gene_id "AC_lincRNA.3602"; transcript_id "AC_lincRNA.3602.1"; exon_number "1"; frac "1.000000"; conf_lo "0.029218"; conf_hi "0.112001"; cov "3.462079";
A_cerana_Scaffold_0009	cufflinks	transcript	1337893	1338889	1000	.	.	gene_id "AC_lincRNA.3608"; transcript_id "AC_lincRNA.3608.1"; frac "1.000000"; conf_lo "0.040969"; conf_hi "0.136564"; cov "4.286861";
A_cerana_Scaffold_0009	cufflinks	exon	1337893	1338889	1000	.	.	gene_id "AC_lincRNA.3608"; transcript_id "AC_lincRNA.3608.1"; exon_number "1"; frac "1.000000"; conf_lo "0.040969"; conf_hi "0.136564"; cov "4.286861";
A_cerana_Scaffold_0009	cufflinks	transcript	976781	979756	1000	.	.	gene_id "AC_lincRNA.3609"; transcript_id "AC_lincRNA.3609.1"; frac "1.000000"; conf_lo "0.088452"; conf_hi "0.154028"; cov "5.415125";
A_cerana_Scaffold_0009	cufflinks	exon	976781	979756	1000	.	.	gene_id "AC_lincRNA.3609"; transcript_id "AC_lincRNA.3609.1"; exon_number "1"; frac "1.000000"; conf_lo "0.088452"; conf_hi "0.154028"; cov "5.415125";
A_cerana_Scaffold_0009	cufflinks	transcript	981067	982270	1000	.	.	gene_id "AC_lincRNA.3610"; transcript_id "AC_lincRNA.3610.1"; frac "1.000000"; conf_lo "0.018848"; conf_hi "0.079160"; cov "2.210523";
A_cerana_Scaffold_0009	cufflinks	exon	981067	982270	1000	.	.	gene_id "AC_lincRNA.3610"; transcript_id "AC_lincRNA.3610.1"; exon_number "1"; frac "1.000000"; conf_lo "0.018848"; conf_hi "0.079160"; cov "2.210523";
A_cerana_Scaffold_0009	cufflinks	transcript	994032	994673	1000	.	.	gene_id "AC_lincRNA.3615"; transcript_id "AC_lincRNA.3615.1"; frac "1.000000"; conf_lo "0.219148"; conf_hi "0.473642"; cov "23.541061";
A_cerana_Scaffold_0009	cufflinks	exon	994032	994673	1000	.	.	gene_id "AC_lincRNA.3615"; transcript_id "AC_lincRNA.3615.1"; exon_number "1"; frac "1.000000"; conf_lo "0.219148"; conf_hi "0.473642"; cov "23.541061";
A_cerana_Scaffold_0009	cufflinks	transcript	610438	611414	1000	.	.	gene_id "AC_lincRNA.3599"; transcript_id "AC_lincRNA.3599.1"; frac "1.000000"; conf_lo "0.026432"; conf_hi "0.118945"; cov "3.235243";
A_cerana_Scaffold_0009	cufflinks	exon	610438	611414	1000	.	.	gene_id "AC_lincRNA.3599"; transcript_id "AC_lincRNA.3599.1"; exon_number "1"; frac "1.000000"; conf_lo "0.026432"; conf_hi "0.118945"; cov "3.235243";
A_cerana_Scaffold_0008	cufflinks	transcript	524946	525560	1000	-	.	gene_id "AC_lincRNA.3628"; transcript_id "AC_lincRNA.3628.1"; frac "0.706764"; conf_lo "0.459118"; conf_hi "0.990729"; cov "31.925354";
A_cerana_Scaffold_0008	cufflinks	exon	524946	525251	1000	-	.	gene_id "AC_lincRNA.3628"; transcript_id "AC_lincRNA.3628.1"; exon_number "1"; frac "0.706764"; conf_lo "0.459118"; conf_hi "0.990729"; cov "31.925354";
A_cerana_Scaffold_0008	cufflinks	exon	525389	525560	1000	-	.	gene_id "AC_lincRNA.3628"; transcript_id "AC_lincRNA.3628.1"; exon_number "2"; frac "0.706764"; conf_lo "0.459118"; conf_hi "0.990729"; cov "31.925354";
A_cerana_Scaffold_0009	cufflinks	transcript	1610093	1610903	1000	.	.	gene_id "AC_lincRNA.3672"; transcript_id "AC_lincRNA.3672.1"; frac "1.000000"; conf_lo "0.061558"; conf_hi "0.190269"; cov "6.593565";
A_cerana_Scaffold_0009	cufflinks	exon	1610093	1610903	1000	.	.	gene_id "AC_lincRNA.3672"; transcript_id "AC_lincRNA.3672.1"; exon_number "1"; frac "1.000000"; conf_lo "0.061558"; conf_hi "0.190269"; cov "6.593565";
A_cerana_Scaffold_0009	cufflinks	transcript	1599636	1601977	1000	.	.	gene_id "AC_lincRNA.3675"; transcript_id "AC_lincRNA.3675.1"; frac "1.000000"; conf_lo "0.046509"; conf_hi "0.098831"; cov "3.248838";
A_cerana_Scaffold_0009	cufflinks	exon	1599636	1601977	1000	.	.	gene_id "AC_lincRNA.3675"; transcript_id "AC_lincRNA.3675.1"; exon_number "1"; frac "1.000000"; conf_lo "0.046509"; conf_hi "0.098831"; cov "3.248838";
A_cerana_Scaffold_0009	cufflinks	transcript	2039277	2056696	1000	-	.	gene_id "AC_lincRNA.3692"; transcript_id "AC_lincRNA.3692.3"; frac "0.247354"; conf_lo "0.091310"; conf_hi "0.433722"; cov "12.063113";
A_cerana_Scaffold_0009	cufflinks	exon	2039277	2039333	1000	-	.	gene_id "AC_lincRNA.3692"; transcript_id "AC_lincRNA.3692.3"; exon_number "1"; frac "0.247354"; conf_lo "0.091310"; conf_hi "0.433722"; cov "12.063113";
A_cerana_Scaffold_0009	cufflinks	exon	2056265	2056696	1000	-	.	gene_id "AC_lincRNA.3692"; transcript_id "AC_lincRNA.3692.3"; exon_number "2"; frac "0.247354"; conf_lo "0.091310"; conf_hi "0.433722"; cov "12.063113";
A_cerana_Scaffold_0008	cufflinks	transcript	3371261	3371960	1000	.	.	gene_id "AC_lincRNA.3706"; transcript_id "AC_lincRNA.3706.1"; frac "1.000000"; conf_lo "0.038901"; conf_hi "0.175056"; cov "5.914924";
A_cerana_Scaffold_0008	cufflinks	exon	3371261	3371960	1000	.	.	gene_id "AC_lincRNA.3706"; transcript_id "AC_lincRNA.3706.1"; exon_number "1"; frac "1.000000"; conf_lo "0.038901"; conf_hi "0.175056"; cov "5.914924";
A_cerana_Scaffold_0008	cufflinks	transcript	3384888	3385787	1000	.	.	gene_id "AC_lincRNA.3707"; transcript_id "AC_lincRNA.3707.1"; frac "1.000000"; conf_lo "0.030257"; conf_hi "0.136154"; cov "3.975003";
A_cerana_Scaffold_0008	cufflinks	exon	3384888	3385787	1000	.	.	gene_id "AC_lincRNA.3707"; transcript_id "AC_lincRNA.3707.1"; exon_number "1"; frac "1.000000"; conf_lo "0.030257"; conf_hi "0.136154"; cov "3.975003";
A_cerana_Scaffold_0008	cufflinks	transcript	3417228	3418578	1000	.	.	gene_id "AC_lincRNA.3708"; transcript_id "AC_lincRNA.3708.1"; frac "1.000000"; conf_lo "0.017113"; conf_hi "0.077010"; cov "2.094624";
A_cerana_Scaffold_0008	cufflinks	exon	3417228	3418578	1000	.	.	gene_id "AC_lincRNA.3708"; transcript_id "AC_lincRNA.3708.1"; exon_number "1"; frac "1.000000"; conf_lo "0.017113"; conf_hi "0.077010"; cov "2.094624";
A_cerana_Scaffold_0008	cufflinks	transcript	3441481	3442360	1000	.	.	gene_id "AC_lincRNA.3710"; transcript_id "AC_lincRNA.3710.1"; frac "1.000000"; conf_lo "0.067046"; conf_hi "0.185665"; cov "6.849654";
A_cerana_Scaffold_0008	cufflinks	exon	3441481	3442360	1000	.	.	gene_id "AC_lincRNA.3710"; transcript_id "AC_lincRNA.3710.1"; exon_number "1"; frac "1.000000"; conf_lo "0.067046"; conf_hi "0.185665"; cov "6.849654";
A_cerana_Scaffold_0008	cufflinks	transcript	3894218	3895422	1000	-	.	gene_id "AC_lincRNA.3713"; transcript_id "AC_lincRNA.3713.1"; frac "0.480769"; conf_lo "0.144707"; conf_hi "0.325591"; cov "10.644143";
A_cerana_Scaffold_0008	cufflinks	exon	3894218	3894519	1000	-	.	gene_id "AC_lincRNA.3713"; transcript_id "AC_lincRNA.3713.1"; exon_number "1"; frac "0.480769"; conf_lo "0.144707"; conf_hi "0.325591"; cov "10.644143";
A_cerana_Scaffold_0008	cufflinks	exon	3894933	3895422	1000	-	.	gene_id "AC_lincRNA.3713"; transcript_id "AC_lincRNA.3713.1"; exon_number "2"; frac "0.480769"; conf_lo "0.144707"; conf_hi "0.325591"; cov "10.644143";
A_cerana_Scaffold_0008	cufflinks	transcript	3894308	3894858	1000	.	.	gene_id "AC_lincRNA.3714"; transcript_id "AC_lincRNA.3714.1"; frac "0.519231"; conf_lo "0.172973"; conf_hi "0.444787"; cov "22.118139";
A_cerana_Scaffold_0008	cufflinks	exon	3894308	3894858	1000	.	.	gene_id "AC_lincRNA.3714"; transcript_id "AC_lincRNA.3714.1"; exon_number "1"; frac "0.519231"; conf_lo "0.172973"; conf_hi "0.444787"; cov "22.118139";
A_cerana_Scaffold_0009	cufflinks	transcript	2611135	2612038	1000	.	.	gene_id "AC_lincRNA.3724"; transcript_id "AC_lincRNA.3724.1"; frac "1.000000"; conf_lo "0.055225"; conf_hi "0.170695"; cov "5.594558";
A_cerana_Scaffold_0009	cufflinks	exon	2611135	2612038	1000	.	.	gene_id "AC_lincRNA.3724"; transcript_id "AC_lincRNA.3724.1"; exon_number "1"; frac "1.000000"; conf_lo "0.055225"; conf_hi "0.170695"; cov "5.594558";
A_cerana_Scaffold_0009	cufflinks	transcript	1748263	1748554	1000	.	.	gene_id "AC_lincRNA.3810"; transcript_id "AC_lincRNA.3810.1"; frac "1.000000"; conf_lo "262.554584"; conf_hi "294.833523"; cov "12397.783634";
A_cerana_Scaffold_0009	cufflinks	exon	1748263	1748554	1000	.	.	gene_id "AC_lincRNA.3810"; transcript_id "AC_lincRNA.3810.1"; exon_number "1"; frac "1.000000"; conf_lo "262.554584"; conf_hi "294.833523"; cov "12397.783634";
A_cerana_Scaffold_0009	cufflinks	transcript	2965094	2967043	1000	.	.	gene_id "AC_lincRNA.3822"; transcript_id "AC_lincRNA.3822.1"; frac "1.000000"; conf_lo "0.806629"; conf_hi "1.014438"; cov "40.526305";
A_cerana_Scaffold_0009	cufflinks	exon	2965094	2967043	1000	.	.	gene_id "AC_lincRNA.3822"; transcript_id "AC_lincRNA.3822.1"; exon_number "1"; frac "1.000000"; conf_lo "0.806629"; conf_hi "1.014438"; cov "40.526305";
A_cerana_Scaffold_0008	cufflinks	transcript	1866461	1867585	1000	.	.	gene_id "AC_lincRNA.3825"; transcript_id "AC_lincRNA.3825.1"; frac "1.000000"; conf_lo "5.110345"; conf_hi "5.909516"; cov "245.116612";
A_cerana_Scaffold_0008	cufflinks	exon	1866461	1867585	1000	.	.	gene_id "AC_lincRNA.3825"; transcript_id "AC_lincRNA.3825.1"; exon_number "1"; frac "1.000000"; conf_lo "5.110345"; conf_hi "5.909516"; cov "245.116612";
A_cerana_Scaffold_0008	cufflinks	transcript	703245	703837	1000	.	.	gene_id "AC_lincRNA.3841"; transcript_id "AC_lincRNA.3841.1"; frac "1.000000"; conf_lo "0.107148"; conf_hi "0.290830"; cov "14.008746";
A_cerana_Scaffold_0008	cufflinks	exon	703245	703837	1000	.	.	gene_id "AC_lincRNA.3841"; transcript_id "AC_lincRNA.3841.1"; exon_number "1"; frac "1.000000"; conf_lo "0.107148"; conf_hi "0.290830"; cov "14.008746";
A_cerana_Scaffold_0008	cufflinks	transcript	2424673	2425525	1000	.	.	gene_id "AC_lincRNA.3853"; transcript_id "AC_lincRNA.3853.1"; frac "1.000000"; conf_lo "0.191542"; conf_hi "0.430969"; cov "16.868901";
A_cerana_Scaffold_0008	cufflinks	exon	2424673	2425525	1000	.	.	gene_id "AC_lincRNA.3853"; transcript_id "AC_lincRNA.3853.1"; exon_number "1"; frac "1.000000"; conf_lo "0.191542"; conf_hi "0.430969"; cov "16.868901";
A_cerana_Scaffold_0009	cufflinks	transcript	3492896	3494678	1000	.	.	gene_id "AC_lincRNA.3889"; transcript_id "AC_lincRNA.3889.1"; frac "1.000000"; conf_lo "0.119635"; conf_hi "0.226542"; cov "7.983597";
A_cerana_Scaffold_0009	cufflinks	exon	3492896	3494678	1000	.	.	gene_id "AC_lincRNA.3889"; transcript_id "AC_lincRNA.3889.1"; exon_number "1"; frac "1.000000"; conf_lo "0.119635"; conf_hi "0.226542"; cov "7.983597";
A_cerana_Scaffold_0009	cufflinks	transcript	3497211	3497945	1000	.	.	gene_id "AC_lincRNA.3891"; transcript_id "AC_lincRNA.3891.1"; frac "1.000000"; conf_lo "0.055573"; conf_hi "0.185244"; cov "6.811885";
A_cerana_Scaffold_0009	cufflinks	exon	3497211	3497945	1000	.	.	gene_id "AC_lincRNA.3891"; transcript_id "AC_lincRNA.3891.1"; exon_number "1"; frac "1.000000"; conf_lo "0.055573"; conf_hi "0.185244"; cov "6.811885";
A_cerana_Scaffold_0009	cufflinks	transcript	3488412	3489727	1000	.	.	gene_id "AC_lincRNA.3906"; transcript_id "AC_lincRNA.3906.1"; frac "1.000000"; conf_lo "0.037936"; conf_hi "0.110358"; cov "3.347596";
A_cerana_Scaffold_0009	cufflinks	exon	3488412	3489727	1000	.	.	gene_id "AC_lincRNA.3906"; transcript_id "AC_lincRNA.3906.1"; exon_number "1"; frac "1.000000"; conf_lo "0.037936"; conf_hi "0.110358"; cov "3.347596";
A_cerana_Scaffold_0009	cufflinks	transcript	3411455	3412390	1000	.	.	gene_id "AC_lincRNA.3898"; transcript_id "AC_lincRNA.3898.1"; frac "1.000000"; conf_lo "0.038790"; conf_hi "0.140615"; cov "4.066206";
A_cerana_Scaffold_0009	cufflinks	exon	3411455	3412390	1000	.	.	gene_id "AC_lincRNA.3898"; transcript_id "AC_lincRNA.3898.1"; exon_number "1"; frac "1.000000"; conf_lo "0.038790"; conf_hi "0.140615"; cov "4.066206";
A_cerana_Scaffold_0010	cufflinks	transcript	400031	417274	1000	+	.	gene_id "AC_lincRNA.3922"; transcript_id "AC_lincRNA.3922.1"; frac "0.489959"; conf_lo "1.584147"; conf_hi "2.014667"; cov "80.075304";
A_cerana_Scaffold_0010	cufflinks	exon	400031	400105	1000	+	.	gene_id "AC_lincRNA.3922"; transcript_id "AC_lincRNA.3922.1"; exon_number "1"; frac "0.489959"; conf_lo "1.584147"; conf_hi "2.014667"; cov "80.075304";
A_cerana_Scaffold_0010	cufflinks	exon	415765	416033	1000	+	.	gene_id "AC_lincRNA.3922"; transcript_id "AC_lincRNA.3922.1"; exon_number "2"; frac "0.489959"; conf_lo "1.584147"; conf_hi "2.014667"; cov "80.075304";
A_cerana_Scaffold_0010	cufflinks	exon	416243	417274	1000	+	.	gene_id "AC_lincRNA.3922"; transcript_id "AC_lincRNA.3922.1"; exon_number "3"; frac "0.489959"; conf_lo "1.584147"; conf_hi "2.014667"; cov "80.075304";
A_cerana_Scaffold_0010	cufflinks	transcript	415280	417352	1000	.	.	gene_id "AC_lincRNA.3923"; transcript_id "AC_lincRNA.3923.1"; frac "0.510041"; conf_lo "1.010638"; conf_hi "1.272844"; cov "50.768353";
A_cerana_Scaffold_0010	cufflinks	exon	415280	417352	1000	.	.	gene_id "AC_lincRNA.3923"; transcript_id "AC_lincRNA.3923.1"; exon_number "1"; frac "0.510041"; conf_lo "1.010638"; conf_hi "1.272844"; cov "50.768353";
A_cerana_Scaffold_0010	cufflinks	transcript	452453	454388	1000	.	.	gene_id "AC_lincRNA.3930"; transcript_id "AC_lincRNA.3930.1"; frac "1.000000"; conf_lo "0.339917"; conf_hi "0.499327"; cov "20.374152";
A_cerana_Scaffold_0010	cufflinks	exon	452453	454388	1000	.	.	gene_id "AC_lincRNA.3930"; transcript_id "AC_lincRNA.3930.1"; exon_number "1"; frac "1.000000"; conf_lo "0.339917"; conf_hi "0.499327"; cov "20.374152";
A_cerana_Scaffold_0010	cufflinks	transcript	327788	330262	1000	.	.	gene_id "AC_lincRNA.3952"; transcript_id "AC_lincRNA.3952.1"; frac "0.728550"; conf_lo "0.378066"; conf_hi "0.513090"; cov "19.803608";
A_cerana_Scaffold_0010	cufflinks	exon	327788	330262	1000	.	.	gene_id "AC_lincRNA.3952"; transcript_id "AC_lincRNA.3952.1"; exon_number "1"; frac "0.728550"; conf_lo "0.378066"; conf_hi "0.513090"; cov "19.803608";
A_cerana_Scaffold_0010	cufflinks	transcript	328064	333715	1000	+	.	gene_id "AC_lincRNA.3953"; transcript_id "AC_lincRNA.3953.1"; frac "0.271450"; conf_lo "0.211092"; conf_hi "0.412289"; cov "14.846844";
A_cerana_Scaffold_0010	cufflinks	exon	328064	328897	1000	+	.	gene_id "AC_lincRNA.3953"; transcript_id "AC_lincRNA.3953.1"; exon_number "1"; frac "0.271450"; conf_lo "0.211092"; conf_hi "0.412289"; cov "14.846844";
A_cerana_Scaffold_0010	cufflinks	exon	333096	333218	1000	+	.	gene_id "AC_lincRNA.3953"; transcript_id "AC_lincRNA.3953.1"; exon_number "2"; frac "0.271450"; conf_lo "0.211092"; conf_hi "0.412289"; cov "14.846844";
A_cerana_Scaffold_0010	cufflinks	exon	333297	333715	1000	+	.	gene_id "AC_lincRNA.3953"; transcript_id "AC_lincRNA.3953.1"; exon_number "3"; frac "0.271450"; conf_lo "0.211092"; conf_hi "0.412289"; cov "14.846844";
A_cerana_Scaffold_0010	cufflinks	transcript	928497	929550	1000	.	.	gene_id "AC_lincRNA.3961"; transcript_id "AC_lincRNA.3961.1"; frac "1.000000"; conf_lo "0.038754"; conf_hi "0.129179"; cov "3.966951";
A_cerana_Scaffold_0010	cufflinks	exon	928497	929550	1000	.	.	gene_id "AC_lincRNA.3961"; transcript_id "AC_lincRNA.3961.1"; exon_number "1"; frac "1.000000"; conf_lo "0.038754"; conf_hi "0.129179"; cov "3.966951";
A_cerana_Scaffold_0010	cufflinks	transcript	1182508	1183481	1000	.	.	gene_id "AC_lincRNA.3966"; transcript_id "AC_lincRNA.3966.1"; frac "1.000000"; conf_lo "0.023298"; conf_hi "0.107171"; cov "2.658630";
A_cerana_Scaffold_0010	cufflinks	exon	1182508	1183481	1000	.	.	gene_id "AC_lincRNA.3966"; transcript_id "AC_lincRNA.3966.1"; exon_number "1"; frac "1.000000"; conf_lo "0.023298"; conf_hi "0.107171"; cov "2.658630";
A_cerana_Scaffold_0010	cufflinks	transcript	1259805	1260617	1000	.	.	gene_id "AC_lincRNA.3967"; transcript_id "AC_lincRNA.3967.1"; frac "1.000000"; conf_lo "0.066989"; conf_hi "0.206548"; cov "7.341088";
A_cerana_Scaffold_0010	cufflinks	exon	1259805	1260617	1000	.	.	gene_id "AC_lincRNA.3967"; transcript_id "AC_lincRNA.3967.1"; exon_number "1"; frac "1.000000"; conf_lo "0.066989"; conf_hi "0.206548"; cov "7.341088";
A_cerana_Scaffold_0010	cufflinks	transcript	1284154	1284801	1000	.	.	gene_id "AC_lincRNA.3968"; transcript_id "AC_lincRNA.3968.1"; frac "1.000000"; conf_lo "0.119065"; conf_hi "0.322176"; cov "14.113603";
A_cerana_Scaffold_0010	cufflinks	exon	1284154	1284801	1000	.	.	gene_id "AC_lincRNA.3968"; transcript_id "AC_lincRNA.3968.1"; exon_number "1"; frac "1.000000"; conf_lo "0.119065"; conf_hi "0.322176"; cov "14.113603";
A_cerana_Scaffold_0010	cufflinks	transcript	1318159	1319363	1000	.	.	gene_id "AC_lincRNA.3969"; transcript_id "AC_lincRNA.3969.1"; frac "1.000000"; conf_lo "0.033897"; conf_hi "0.112991"; cov "3.312160";
A_cerana_Scaffold_0010	cufflinks	exon	1318159	1319363	1000	.	.	gene_id "AC_lincRNA.3969"; transcript_id "AC_lincRNA.3969.1"; exon_number "1"; frac "1.000000"; conf_lo "0.033897"; conf_hi "0.112991"; cov "3.312160";
A_cerana_Scaffold_0010	cufflinks	transcript	1339246	1339935	1000	.	.	gene_id "AC_lincRNA.3970"; transcript_id "AC_lincRNA.3970.1"; frac "1.000000"; conf_lo "0.302565"; conf_hi "0.565666"; cov "29.303859";
A_cerana_Scaffold_0010	cufflinks	exon	1339246	1339935	1000	.	.	gene_id "AC_lincRNA.3970"; transcript_id "AC_lincRNA.3970.1"; exon_number "1"; frac "1.000000"; conf_lo "0.302565"; conf_hi "0.565666"; cov "29.303859";
A_cerana_Scaffold_0010	cufflinks	transcript	1506533	1507118	1000	.	.	gene_id "AC_lincRNA.3971"; transcript_id "AC_lincRNA.3971.1"; frac "1.000000"; conf_lo "0.046469"; conf_hi "0.209111"; cov "8.194426";
A_cerana_Scaffold_0010	cufflinks	exon	1506533	1507118	1000	.	.	gene_id "AC_lincRNA.3971"; transcript_id "AC_lincRNA.3971.1"; exon_number "1"; frac "1.000000"; conf_lo "0.046469"; conf_hi "0.209111"; cov "8.194426";
A_cerana_Scaffold_0010	cufflinks	transcript	1508698	1512487	1000	+	.	gene_id "AC_lincRNA.3975"; transcript_id "AC_lincRNA.3975.1"; frac "0.767970"; conf_lo "0.280362"; conf_hi "0.386445"; cov "14.827867";
A_cerana_Scaffold_0010	cufflinks	exon	1508698	1509480	1000	+	.	gene_id "AC_lincRNA.3975"; transcript_id "AC_lincRNA.3975.1"; exon_number "1"; frac "0.767970"; conf_lo "0.280362"; conf_hi "0.386445"; cov "14.827867";
A_cerana_Scaffold_0010	cufflinks	exon	1510585	1512487	1000	+	.	gene_id "AC_lincRNA.3975"; transcript_id "AC_lincRNA.3975.1"; exon_number "2"; frac "0.767970"; conf_lo "0.280362"; conf_hi "0.386445"; cov "14.827867";
A_cerana_Scaffold_0010	cufflinks	transcript	1534756	1536220	1000	.	.	gene_id "AC_lincRNA.3982"; transcript_id "AC_lincRNA.3982.1"; frac "1.000000"; conf_lo "20.842930"; conf_hi "22.376409"; cov "1180.213849";
A_cerana_Scaffold_0010	cufflinks	exon	1534756	1536220	1000	.	.	gene_id "AC_lincRNA.3982"; transcript_id "AC_lincRNA.3982.1"; exon_number "1"; frac "1.000000"; conf_lo "20.842930"; conf_hi "22.376409"; cov "1180.213849";
A_cerana_Scaffold_0010	cufflinks	transcript	1767324	1768206	1000	.	.	gene_id "AC_lincRNA.3997"; transcript_id "AC_lincRNA.3997.1"; frac "1.000000"; conf_lo "0.298111"; conf_hi "0.580802"; cov "24.533965";
A_cerana_Scaffold_0010	cufflinks	exon	1767324	1768206	1000	.	.	gene_id "AC_lincRNA.3997"; transcript_id "AC_lincRNA.3997.1"; exon_number "1"; frac "1.000000"; conf_lo "0.298111"; conf_hi "0.580802"; cov "24.533965";
A_cerana_Scaffold_0010	cufflinks	transcript	1766300	1767092	1000	.	.	gene_id "AC_lincRNA.3998"; transcript_id "AC_lincRNA.3998.1"; frac "1.000000"; conf_lo "0.429238"; conf_hi "0.715397"; cov "36.156740";
A_cerana_Scaffold_0010	cufflinks	exon	1766300	1767092	1000	.	.	gene_id "AC_lincRNA.3998"; transcript_id "AC_lincRNA.3998.1"; exon_number "1"; frac "1.000000"; conf_lo "0.429238"; conf_hi "0.715397"; cov "36.156740";
A_cerana_Scaffold_0010	cufflinks	transcript	927462	928195	1000	.	.	gene_id "AC_lincRNA.4009"; transcript_id "AC_lincRNA.4009.1"; frac "1.000000"; conf_lo "0.030916"; conf_hi "0.148397"; cov "4.551489";
A_cerana_Scaffold_0010	cufflinks	exon	927462	928195	1000	.	.	gene_id "AC_lincRNA.4009"; transcript_id "AC_lincRNA.4009.1"; exon_number "1"; frac "1.000000"; conf_lo "0.030916"; conf_hi "0.148397"; cov "4.551489";
A_cerana_Scaffold_0008	cufflinks	transcript	638799	639882	1000	+	.	gene_id "AC_lincRNA.4002"; transcript_id "AC_lincRNA.4002.1"; frac "1.000000"; conf_lo "0.027900"; conf_hi "0.106952"; cov "3.239961";
A_cerana_Scaffold_0008	cufflinks	exon	638799	638839	1000	+	.	gene_id "AC_lincRNA.4002"; transcript_id "AC_lincRNA.4002.1"; exon_number "1"; frac "1.000000"; conf_lo "0.027900"; conf_hi "0.106952"; cov "3.239961";
A_cerana_Scaffold_0008	cufflinks	exon	638948	639882	1000	+	.	gene_id "AC_lincRNA.4002"; transcript_id "AC_lincRNA.4002.1"; exon_number "2"; frac "1.000000"; conf_lo "0.027900"; conf_hi "0.106952"; cov "3.239961";
A_cerana_Scaffold_0010	cufflinks	transcript	1945253	1947324	1000	.	.	gene_id "AC_lincRNA.4081"; transcript_id "AC_lincRNA.4081.1"; frac "1.000000"; conf_lo "0.205896"; conf_hi "0.332939"; cov "12.583827";
A_cerana_Scaffold_0010	cufflinks	exon	1945253	1947324	1000	.	.	gene_id "AC_lincRNA.4081"; transcript_id "AC_lincRNA.4081.1"; exon_number "1"; frac "1.000000"; conf_lo "0.205896"; conf_hi "0.332939"; cov "12.583827";
A_cerana_Scaffold_0010	cufflinks	transcript	1947530	1948830	1000	.	.	gene_id "AC_lincRNA.4082"; transcript_id "AC_lincRNA.4082.1"; frac "1.000000"; conf_lo "0.404661"; conf_hi "0.662806"; cov "26.978342";
A_cerana_Scaffold_0010	cufflinks	exon	1947530	1948830	1000	.	.	gene_id "AC_lincRNA.4082"; transcript_id "AC_lincRNA.4082.1"; exon_number "1"; frac "1.000000"; conf_lo "0.404661"; conf_hi "0.662806"; cov "26.978342";
A_cerana_Scaffold_0010	cufflinks	transcript	1886670	1889473	1000	-	.	gene_id "AC_lincRNA.4080"; transcript_id "AC_lincRNA.4080.1"; frac "1.000000"; conf_lo "0.058711"; conf_hi "0.185919"; cov "5.226269";
A_cerana_Scaffold_0010	cufflinks	exon	1886670	1887393	1000	-	.	gene_id "AC_lincRNA.4080"; transcript_id "AC_lincRNA.4080.1"; exon_number "1"; frac "1.000000"; conf_lo "0.058711"; conf_hi "0.185919"; cov "5.226269";
A_cerana_Scaffold_0010	cufflinks	exon	1889444	1889473	1000	-	.	gene_id "AC_lincRNA.4080"; transcript_id "AC_lincRNA.4080.1"; exon_number "2"; frac "1.000000"; conf_lo "0.058711"; conf_hi "0.185919"; cov "5.226269";
A_cerana_Scaffold_0010	cufflinks	transcript	1882343	1883159	1000	+	.	gene_id "AC_lincRNA.4083"; transcript_id "AC_lincRNA.4083.1"; frac "1.000000"; conf_lo "0.089792"; conf_hi "0.295031"; cov "8.563899";
A_cerana_Scaffold_0010	cufflinks	exon	1882343	1882760	1000	+	.	gene_id "AC_lincRNA.4083"; transcript_id "AC_lincRNA.4083.1"; exon_number "1"; frac "1.000000"; conf_lo "0.089792"; conf_hi "0.295031"; cov "8.563899";
A_cerana_Scaffold_0010	cufflinks	exon	1882934	1883159	1000	+	.	gene_id "AC_lincRNA.4083"; transcript_id "AC_lincRNA.4083.1"; exon_number "2"; frac "1.000000"; conf_lo "0.089792"; conf_hi "0.295031"; cov "8.563899";
A_cerana_Scaffold_0010	cufflinks	transcript	675381	676064	1000	.	.	gene_id "AC_lincRNA.4055"; transcript_id "AC_lincRNA.4055.1"; frac "0.146067"; conf_lo "0.069147"; conf_hi "0.230490"; cov "6.631538";
A_cerana_Scaffold_0010	cufflinks	exon	675381	676064	1000	.	.	gene_id "AC_lincRNA.4055"; transcript_id "AC_lincRNA.4055.1"; exon_number "1"; frac "0.146067"; conf_lo "0.069147"; conf_hi "0.230490"; cov "6.631538";
A_cerana_Scaffold_0010	cufflinks	transcript	682400	682987	1000	.	.	gene_id "AC_lincRNA.4056"; transcript_id "AC_lincRNA.4056.1"; frac "1.000000"; conf_lo "0.038593"; conf_hi "0.185244"; cov "6.782829";
A_cerana_Scaffold_0010	cufflinks	exon	682400	682987	1000	.	.	gene_id "AC_lincRNA.4056"; transcript_id "AC_lincRNA.4056.1"; exon_number "1"; frac "1.000000"; conf_lo "0.038593"; conf_hi "0.185244"; cov "6.782829";
A_cerana_Scaffold_0010	cufflinks	transcript	691309	692317	1000	.	.	gene_id "AC_lincRNA.4061"; transcript_id "AC_lincRNA.4061.1"; frac "1.000000"; conf_lo "0.157430"; conf_hi "0.337350"; cov "12.926906";
A_cerana_Scaffold_0010	cufflinks	exon	691309	692317	1000	.	.	gene_id "AC_lincRNA.4061"; transcript_id "AC_lincRNA.4061.1"; exon_number "1"; frac "1.000000"; conf_lo "0.157430"; conf_hi "0.337350"; cov "12.926906";
A_cerana_Scaffold_0010	cufflinks	transcript	729925	730441	1000	.	.	gene_id "AC_lincRNA.4068"; transcript_id "AC_lincRNA.4068.1"; frac "0.286056"; conf_lo "0.122899"; conf_hi "0.412589"; cov "18.088098";
A_cerana_Scaffold_0010	cufflinks	exon	729925	730441	1000	.	.	gene_id "AC_lincRNA.4068"; transcript_id "AC_lincRNA.4068.1"; exon_number "1"; frac "0.286056"; conf_lo "0.122899"; conf_hi "0.412589"; cov "18.088098";
A_cerana_Scaffold_0010	cufflinks	transcript	763724	764574	1000	.	.	gene_id "AC_lincRNA.4085"; transcript_id "AC_lincRNA.4085.1"; frac "1.000000"; conf_lo "0.437006"; conf_hi "0.712159"; cov "25.573686";
A_cerana_Scaffold_0010	cufflinks	exon	763724	764574	1000	.	.	gene_id "AC_lincRNA.4085"; transcript_id "AC_lincRNA.4085.1"; exon_number "1"; frac "1.000000"; conf_lo "0.437006"; conf_hi "0.712159"; cov "25.573686";
A_cerana_Scaffold_0010	cufflinks	transcript	791909	792523	1000	.	.	gene_id "AC_lincRNA.4090"; transcript_id "AC_lincRNA.4090.1"; frac "1.000000"; conf_lo "1.070048"; conf_hi "1.571864"; cov "103.235477";
A_cerana_Scaffold_0010	cufflinks	exon	791909	792523	1000	.	.	gene_id "AC_lincRNA.4090"; transcript_id "AC_lincRNA.4090.1"; exon_number "1"; frac "1.000000"; conf_lo "1.070048"; conf_hi "1.571864"; cov "103.235477";
A_cerana_Scaffold_0010	cufflinks	transcript	823398	824067	1000	.	.	gene_id "AC_lincRNA.4097"; transcript_id "AC_lincRNA.4097.1"; frac "1.000000"; conf_lo "0.088060"; conf_hi "0.243859"; cov "10.636874";
A_cerana_Scaffold_0010	cufflinks	exon	823398	824067	1000	.	.	gene_id "AC_lincRNA.4097"; transcript_id "AC_lincRNA.4097.1"; exon_number "1"; frac "1.000000"; conf_lo "0.088060"; conf_hi "0.243859"; cov "10.636874";
A_cerana_Scaffold_0010	cufflinks	transcript	837504	837916	1000	.	.	gene_id "AC_lincRNA.4099"; transcript_id "AC_lincRNA.4099.1"; frac "0.305069"; conf_lo "4.468752"; conf_hi "6.352276"; cov "240.201263";
A_cerana_Scaffold_0010	cufflinks	exon	837504	837916	1000	.	.	gene_id "AC_lincRNA.4099"; transcript_id "AC_lincRNA.4099.1"; exon_number "1"; frac "0.305069"; conf_lo "4.468752"; conf_hi "6.352276"; cov "240.201263";
A_cerana_Scaffold_0010	cufflinks	transcript	837667	838697	1000	-	.	gene_id "AC_lincRNA.4100"; transcript_id "AC_lincRNA.4100.1"; frac "0.694931"; conf_lo "2.166424"; conf_hi "2.757939"; cov "109.545388";
A_cerana_Scaffold_0010	cufflinks	exon	837667	837876	1000	-	.	gene_id "AC_lincRNA.4100"; transcript_id "AC_lincRNA.4100.1"; exon_number "1"; frac "0.694931"; conf_lo "2.166424"; conf_hi "2.757939"; cov "109.545388";
A_cerana_Scaffold_0010	cufflinks	exon	838004	838697	1000	-	.	gene_id "AC_lincRNA.4100"; transcript_id "AC_lincRNA.4100.1"; exon_number "2"; frac "0.694931"; conf_lo "2.166424"; conf_hi "2.757939"; cov "109.545388";
A_cerana_Scaffold_0010	cufflinks	transcript	2512869	2514357	1000	.	.	gene_id "AC_lincRNA.4107"; transcript_id "AC_lincRNA.4107.1"; frac "1.000000"; conf_lo "0.073152"; conf_hi "0.167640"; cov "5.560510";
A_cerana_Scaffold_0010	cufflinks	exon	2512869	2514357	1000	.	.	gene_id "AC_lincRNA.4107"; transcript_id "AC_lincRNA.4107.1"; exon_number "1"; frac "1.000000"; conf_lo "0.073152"; conf_hi "0.167640"; cov "5.560510";
A_cerana_Scaffold_0010	cufflinks	transcript	2324803	2325385	1000	.	.	gene_id "AC_lincRNA.4117"; transcript_id "AC_lincRNA.4117.1"; frac "1.000000"; conf_lo "0.070062"; conf_hi "0.233541"; cov "10.347978";
A_cerana_Scaffold_0010	cufflinks	exon	2324803	2325385	1000	.	.	gene_id "AC_lincRNA.4117"; transcript_id "AC_lincRNA.4117.1"; exon_number "1"; frac "1.000000"; conf_lo "0.070062"; conf_hi "0.233541"; cov "10.347978";
A_cerana_Scaffold_0010	cufflinks	transcript	2330016	2330546	1000	.	.	gene_id "AC_lincRNA.4118"; transcript_id "AC_lincRNA.4118.1"; frac "1.000000"; conf_lo "0.658122"; conf_hi "1.076927"; cov "77.172324";
A_cerana_Scaffold_0010	cufflinks	exon	2330016	2330546	1000	.	.	gene_id "AC_lincRNA.4118"; transcript_id "AC_lincRNA.4118.1"; exon_number "1"; frac "1.000000"; conf_lo "0.658122"; conf_hi "1.076927"; cov "77.172324";
A_cerana_Scaffold_0010	cufflinks	transcript	1959322	1960711	1000	.	.	gene_id "AC_lincRNA.4121"; transcript_id "AC_lincRNA.4121.1"; frac "1.000000"; conf_lo "0.878310"; conf_hi "1.168903"; cov "54.549381";
A_cerana_Scaffold_0010	cufflinks	exon	1959322	1960711	1000	.	.	gene_id "AC_lincRNA.4121"; transcript_id "AC_lincRNA.4121.1"; exon_number "1"; frac "1.000000"; conf_lo "0.878310"; conf_hi "1.168903"; cov "54.549381";
A_cerana_Scaffold_0010	cufflinks	transcript	2435619	2436087	1000	.	.	gene_id "AC_lincRNA.4134"; transcript_id "AC_lincRNA.4134.1"; frac "1.000000"; conf_lo "0.152280"; conf_hi "0.507598"; cov "14.685022";
A_cerana_Scaffold_0010	cufflinks	exon	2435619	2436087	1000	.	.	gene_id "AC_lincRNA.4134"; transcript_id "AC_lincRNA.4134.1"; exon_number "1"; frac "1.000000"; conf_lo "0.152280"; conf_hi "0.507598"; cov "14.685022";
A_cerana_Scaffold_0010	cufflinks	transcript	2464313	2464945	1000	.	.	gene_id "AC_lincRNA.4137"; transcript_id "AC_lincRNA.4137.1"; frac "1.000000"; conf_lo "0.078868"; conf_hi "0.250943"; cov "10.606433";
A_cerana_Scaffold_0010	cufflinks	exon	2464313	2464945	1000	.	.	gene_id "AC_lincRNA.4137"; transcript_id "AC_lincRNA.4137.1"; exon_number "1"; frac "1.000000"; conf_lo "0.078868"; conf_hi "0.250943"; cov "10.606433";
A_cerana_Scaffold_0010	cufflinks	transcript	2468464	2468811	1000	.	.	gene_id "AC_lincRNA.4138"; transcript_id "AC_lincRNA.4138.1"; frac "1.000000"; conf_lo "0.447824"; conf_hi "1.492748"; cov "43.185782";
A_cerana_Scaffold_0010	cufflinks	exon	2468464	2468811	1000	.	.	gene_id "AC_lincRNA.4138"; transcript_id "AC_lincRNA.4138.1"; exon_number "1"; frac "1.000000"; conf_lo "0.447824"; conf_hi "1.492748"; cov "43.185782";
A_cerana_Scaffold_0010	cufflinks	transcript	2468899	2470082	1000	.	.	gene_id "AC_lincRNA.4139"; transcript_id "AC_lincRNA.4139.1"; frac "1.000000"; conf_lo "0.289427"; conf_hi "0.462068"; cov "16.723897";
A_cerana_Scaffold_0010	cufflinks	exon	2468899	2470082	1000	.	.	gene_id "AC_lincRNA.4139"; transcript_id "AC_lincRNA.4139.1"; exon_number "1"; frac "1.000000"; conf_lo "0.289427"; conf_hi "0.462068"; cov "16.723897";
A_cerana_Scaffold_0010	cufflinks	transcript	2470899	2471666	1000	.	.	gene_id "AC_lincRNA.4140"; transcript_id "AC_lincRNA.4140.1"; frac "1.000000"; conf_lo "0.242289"; conf_hi "0.478668"; cov "22.406357";
A_cerana_Scaffold_0010	cufflinks	exon	2470899	2471666	1000	.	.	gene_id "AC_lincRNA.4140"; transcript_id "AC_lincRNA.4140.1"; exon_number "1"; frac "1.000000"; conf_lo "0.242289"; conf_hi "0.478668"; cov "22.406357";
A_cerana_Scaffold_0010	cufflinks	transcript	2474552	2474973	1000	.	.	gene_id "AC_lincRNA.4141"; transcript_id "AC_lincRNA.4141.1"; frac "1.000000"; conf_lo "0.150566"; conf_hi "0.408678"; cov "32.169985";
A_cerana_Scaffold_0010	cufflinks	exon	2474552	2474973	1000	.	.	gene_id "AC_lincRNA.4141"; transcript_id "AC_lincRNA.4141.1"; exon_number "1"; frac "1.000000"; conf_lo "0.150566"; conf_hi "0.408678"; cov "32.169985";
A_cerana_Scaffold_0010	cufflinks	transcript	2478603	2479585	1000	.	.	gene_id "AC_lincRNA.4142"; transcript_id "AC_lincRNA.4142.1"; frac "1.000000"; conf_lo "0.152360"; conf_hi "0.323188"; cov "12.828899";
A_cerana_Scaffold_0010	cufflinks	exon	2478603	2479585	1000	.	.	gene_id "AC_lincRNA.4142"; transcript_id "AC_lincRNA.4142.1"; exon_number "1"; frac "1.000000"; conf_lo "0.152360"; conf_hi "0.323188"; cov "12.828899";
A_cerana_Scaffold_0010	cufflinks	transcript	2497219	2500984	375	+	.	gene_id "AC_lincRNA.4145"; transcript_id "AC_lincRNA.4145.1"; frac "0.442414"; conf_lo "0.544017"; conf_hi "0.712125"; cov "27.907120";
A_cerana_Scaffold_0010	cufflinks	exon	2497219	2498125	375	+	.	gene_id "AC_lincRNA.4145"; transcript_id "AC_lincRNA.4145.1"; exon_number "1"; frac "0.442414"; conf_lo "0.544017"; conf_hi "0.712125"; cov "27.907120";
A_cerana_Scaffold_0010	cufflinks	exon	2499501	2500435	375	+	.	gene_id "AC_lincRNA.4145"; transcript_id "AC_lincRNA.4145.1"; exon_number "2"; frac "0.442414"; conf_lo "0.544017"; conf_hi "0.712125"; cov "27.907120";
A_cerana_Scaffold_0010	cufflinks	exon	2500593	2500984	375	+	.	gene_id "AC_lincRNA.4145"; transcript_id "AC_lincRNA.4145.1"; exon_number "3"; frac "0.442414"; conf_lo "0.544017"; conf_hi "0.712125"; cov "27.907120";
A_cerana_Scaffold_0010	cufflinks	transcript	2498403	2500984	172	+	.	gene_id "AC_lincRNA.4145"; transcript_id "AC_lincRNA.4145.2"; frac "0.198371"; conf_lo "0.227425"; conf_hi "0.349517"; cov "12.829904";
A_cerana_Scaffold_0010	cufflinks	exon	2498403	2499261	172	+	.	gene_id "AC_lincRNA.4145"; transcript_id "AC_lincRNA.4145.2"; exon_number "1"; frac "0.198371"; conf_lo "0.227425"; conf_hi "0.349517"; cov "12.829904";
A_cerana_Scaffold_0010	cufflinks	exon	2499501	2500435	172	+	.	gene_id "AC_lincRNA.4145"; transcript_id "AC_lincRNA.4145.2"; exon_number "2"; frac "0.198371"; conf_lo "0.227425"; conf_hi "0.349517"; cov "12.829904";
A_cerana_Scaffold_0010	cufflinks	exon	2500593	2500984	172	+	.	gene_id "AC_lincRNA.4145"; transcript_id "AC_lincRNA.4145.2"; exon_number "3"; frac "0.198371"; conf_lo "0.227425"; conf_hi "0.349517"; cov "12.829904";
A_cerana_Scaffold_0010	cufflinks	transcript	2499884	2500984	1000	+	.	gene_id "AC_lincRNA.4145"; transcript_id "AC_lincRNA.4145.3"; frac "0.359215"; conf_lo "1.431647"; conf_hi "1.913966"; cov "74.298182";
A_cerana_Scaffold_0010	cufflinks	exon	2499884	2500238	1000	+	.	gene_id "AC_lincRNA.4145"; transcript_id "AC_lincRNA.4145.3"; exon_number "1"; frac "0.359215"; conf_lo "1.431647"; conf_hi "1.913966"; cov "74.298182";
A_cerana_Scaffold_0010	cufflinks	exon	2500300	2500435	1000	+	.	gene_id "AC_lincRNA.4145"; transcript_id "AC_lincRNA.4145.3"; exon_number "2"; frac "0.359215"; conf_lo "1.431647"; conf_hi "1.913966"; cov "74.298182";
A_cerana_Scaffold_0010	cufflinks	exon	2500593	2500984	1000	+	.	gene_id "AC_lincRNA.4145"; transcript_id "AC_lincRNA.4145.3"; exon_number "3"; frac "0.359215"; conf_lo "1.431647"; conf_hi "1.913966"; cov "74.298182";
A_cerana_Scaffold_0010	cufflinks	transcript	2025118	2025931	1000	.	.	gene_id "AC_lincRNA.4153"; transcript_id "AC_lincRNA.4153.1"; frac "1.000000"; conf_lo "0.051986"; conf_hi "0.173287"; cov "5.013260";
A_cerana_Scaffold_0010	cufflinks	exon	2025118	2025931	1000	.	.	gene_id "AC_lincRNA.4153"; transcript_id "AC_lincRNA.4153.1"; exon_number "1"; frac "1.000000"; conf_lo "0.051986"; conf_hi "0.173287"; cov "5.013260";
A_cerana_Scaffold_0010	cufflinks	transcript	2849002	2849785	1000	.	.	gene_id "AC_lincRNA.4163"; transcript_id "AC_lincRNA.4163.1"; frac "1.000000"; conf_lo "0.367629"; conf_hi "0.661732"; cov "22.907558";
A_cerana_Scaffold_0010	cufflinks	exon	2849002	2849785	1000	.	.	gene_id "AC_lincRNA.4163"; transcript_id "AC_lincRNA.4163.1"; exon_number "1"; frac "1.000000"; conf_lo "0.367629"; conf_hi "0.661732"; cov "22.907558";
A_cerana_Scaffold_0010	cufflinks	transcript	2552936	2554115	1000	.	.	gene_id "AC_lincRNA.4185"; transcript_id "AC_lincRNA.4185.1"; frac "0.311108"; conf_lo "0.025502"; conf_hi "0.102010"; cov "2.825040";
A_cerana_Scaffold_0010	cufflinks	exon	2552936	2554115	1000	.	.	gene_id "AC_lincRNA.4185"; transcript_id "AC_lincRNA.4185.1"; exon_number "1"; frac "0.311108"; conf_lo "0.025502"; conf_hi "0.102010"; cov "2.825040";
A_cerana_Scaffold_0010	cufflinks	transcript	2552936	2554115	1000	+	.	gene_id "AC_lincRNA.4186"; transcript_id "AC_lincRNA.4186.1"; frac "0.688892"; conf_lo "0.198436"; conf_hi "0.443563"; cov "14.316085";
A_cerana_Scaffold_0010	cufflinks	exon	2552936	2553225	1000	+	.	gene_id "AC_lincRNA.4186"; transcript_id "AC_lincRNA.4186.1"; exon_number "1"; frac "0.688892"; conf_lo "0.198436"; conf_hi "0.443563"; cov "14.316085";
A_cerana_Scaffold_0010	cufflinks	exon	2553727	2554115	1000	+	.	gene_id "AC_lincRNA.4186"; transcript_id "AC_lincRNA.4186.1"; exon_number "2"; frac "0.688892"; conf_lo "0.198436"; conf_hi "0.443563"; cov "14.316085";
A_cerana_Scaffold_0010	cufflinks	transcript	2556423	2557314	1000	.	.	gene_id "AC_lincRNA.4187"; transcript_id "AC_lincRNA.4187.1"; frac "1.000000"; conf_lo "0.050880"; conf_hi "0.157727"; cov "5.370458";
A_cerana_Scaffold_0010	cufflinks	exon	2556423	2557314	1000	.	.	gene_id "AC_lincRNA.4187"; transcript_id "AC_lincRNA.4187.1"; exon_number "1"; frac "1.000000"; conf_lo "0.050880"; conf_hi "0.157727"; cov "5.370458";
A_cerana_Scaffold_0010	cufflinks	transcript	2574736	2580816	1000	-	.	gene_id "AC_lincRNA.4189"; transcript_id "AC_lincRNA.4189.1"; frac "1.000000"; conf_lo "3.122271"; conf_hi "3.610946"; cov "149.769027";
A_cerana_Scaffold_0010	cufflinks	exon	2574736	2575846	1000	-	.	gene_id "AC_lincRNA.4189"; transcript_id "AC_lincRNA.4189.1"; exon_number "1"; frac "1.000000"; conf_lo "3.122271"; conf_hi "3.610946"; cov "149.769027";
A_cerana_Scaffold_0010	cufflinks	exon	2576521	2576736	1000	-	.	gene_id "AC_lincRNA.4189"; transcript_id "AC_lincRNA.4189.1"; exon_number "2"; frac "1.000000"; conf_lo "3.122271"; conf_hi "3.610946"; cov "149.769027";
A_cerana_Scaffold_0010	cufflinks	exon	2579435	2579589	1000	-	.	gene_id "AC_lincRNA.4189"; transcript_id "AC_lincRNA.4189.1"; exon_number "3"; frac "1.000000"; conf_lo "3.122271"; conf_hi "3.610946"; cov "149.769027";
A_cerana_Scaffold_0010	cufflinks	exon	2579666	2579799	1000	-	.	gene_id "AC_lincRNA.4189"; transcript_id "AC_lincRNA.4189.1"; exon_number "4"; frac "1.000000"; conf_lo "3.122271"; conf_hi "3.610946"; cov "149.769027";
A_cerana_Scaffold_0010	cufflinks	exon	2580759	2580816	1000	-	.	gene_id "AC_lincRNA.4189"; transcript_id "AC_lincRNA.4189.1"; exon_number "5"; frac "1.000000"; conf_lo "3.122271"; conf_hi "3.610946"; cov "149.769027";
A_cerana_Scaffold_0011	cufflinks	transcript	50809	52860	1000	.	.	gene_id "AC_lincRNA.4239"; transcript_id "AC_lincRNA.4239.1"; frac "1.000000"; conf_lo "0.053082"; conf_hi "0.115010"; cov "3.783607";
A_cerana_Scaffold_0011	cufflinks	exon	50809	52860	1000	.	.	gene_id "AC_lincRNA.4239"; transcript_id "AC_lincRNA.4239.1"; exon_number "1"; frac "1.000000"; conf_lo "0.053082"; conf_hi "0.115010"; cov "3.783607";
A_cerana_Scaffold_0011	cufflinks	transcript	603608	605006	1000	.	.	gene_id "AC_lincRNA.4245"; transcript_id "AC_lincRNA.4245.1"; frac "1.000000"; conf_lo "0.019465"; conf_hi "0.077858"; cov "2.186126";
A_cerana_Scaffold_0011	cufflinks	exon	603608	605006	1000	.	.	gene_id "AC_lincRNA.4245"; transcript_id "AC_lincRNA.4245.1"; exon_number "1"; frac "1.000000"; conf_lo "0.019465"; conf_hi "0.077858"; cov "2.186126";
A_cerana_Scaffold_0011	cufflinks	transcript	833324	834272	1000	-	.	gene_id "AC_lincRNA.4249"; transcript_id "AC_lincRNA.4249.1"; frac "0.804695"; conf_lo "1.139454"; conf_hi "1.598769"; cov "60.740816";
A_cerana_Scaffold_0011	cufflinks	exon	833324	833894	1000	-	.	gene_id "AC_lincRNA.4249"; transcript_id "AC_lincRNA.4249.1"; exon_number "1"; frac "0.804695"; conf_lo "1.139454"; conf_hi "1.598769"; cov "60.740816";
A_cerana_Scaffold_0011	cufflinks	exon	834040	834272	1000	-	.	gene_id "AC_lincRNA.4249"; transcript_id "AC_lincRNA.4249.1"; exon_number "2"; frac "0.804695"; conf_lo "1.139454"; conf_hi "1.598769"; cov "60.740816";
A_cerana_Scaffold_0011	cufflinks	transcript	833324	834272	297	-	.	gene_id "AC_lincRNA.4249"; transcript_id "AC_lincRNA.4249.2"; frac "0.195305"; conf_lo "0.248648"; conf_hi "0.562160"; cov "18.043154";
A_cerana_Scaffold_0011	cufflinks	exon	833324	833692	297	-	.	gene_id "AC_lincRNA.4249"; transcript_id "AC_lincRNA.4249.2"; exon_number "1"; frac "0.195305"; conf_lo "0.248648"; conf_hi "0.562160"; cov "18.043154";
A_cerana_Scaffold_0011	cufflinks	exon	833787	833894	297	-	.	gene_id "AC_lincRNA.4249"; transcript_id "AC_lincRNA.4249.2"; exon_number "2"; frac "0.195305"; conf_lo "0.248648"; conf_hi "0.562160"; cov "18.043154";
A_cerana_Scaffold_0011	cufflinks	exon	834040	834272	297	-	.	gene_id "AC_lincRNA.4249"; transcript_id "AC_lincRNA.4249.2"; exon_number "3"; frac "0.195305"; conf_lo "0.248648"; conf_hi "0.562160"; cov "18.043154";
A_cerana_Scaffold_0011	cufflinks	transcript	662287	663364	1000	.	.	gene_id "AC_lincRNA.4255"; transcript_id "AC_lincRNA.4255.1"; frac "1.000000"; conf_lo "0.021050"; conf_hi "0.092622"; cov "2.564067";
A_cerana_Scaffold_0011	cufflinks	exon	662287	663364	1000	.	.	gene_id "AC_lincRNA.4255"; transcript_id "AC_lincRNA.4255.1"; exon_number "1"; frac "1.000000"; conf_lo "0.021050"; conf_hi "0.092622"; cov "2.564067";
A_cerana_Scaffold_0011	cufflinks	transcript	712422	713104	1000	.	.	gene_id "AC_lincRNA.4263"; transcript_id "AC_lincRNA.4263.1"; frac "1.000000"; conf_lo "0.039870"; conf_hi "0.152833"; cov "5.656667";
A_cerana_Scaffold_0011	cufflinks	exon	712422	713104	1000	.	.	gene_id "AC_lincRNA.4263"; transcript_id "AC_lincRNA.4263.1"; exon_number "1"; frac "1.000000"; conf_lo "0.039870"; conf_hi "0.152833"; cov "5.656667";
A_cerana_Scaffold_0011	cufflinks	transcript	1876757	1877567	1000	.	.	gene_id "AC_lincRNA.4311"; transcript_id "AC_lincRNA.4311.1"; frac "0.410037"; conf_lo "0.078428"; conf_hi "0.235285"; cov "6.997569";
A_cerana_Scaffold_0011	cufflinks	exon	1876757	1877567	1000	.	.	gene_id "AC_lincRNA.4311"; transcript_id "AC_lincRNA.4311.1"; exon_number "1"; frac "0.410037"; conf_lo "0.078428"; conf_hi "0.235285"; cov "6.997569";
A_cerana_Scaffold_0011	cufflinks	transcript	2262516	2263887	1000	.	.	gene_id "AC_lincRNA.4336"; transcript_id "AC_lincRNA.4336.1"; frac "1.000000"; conf_lo "0.029771"; conf_hi "0.095930"; cov "2.800859";
A_cerana_Scaffold_0011	cufflinks	exon	2262516	2263887	1000	.	.	gene_id "AC_lincRNA.4336"; transcript_id "AC_lincRNA.4336.1"; exon_number "1"; frac "1.000000"; conf_lo "0.029771"; conf_hi "0.095930"; cov "2.800859";
A_cerana_Scaffold_0011	cufflinks	transcript	2368173	2368659	1000	.	.	gene_id "AC_lincRNA.4340"; transcript_id "AC_lincRNA.4340.1"; frac "1.000000"; conf_lo "0.121150"; conf_hi "0.335493"; cov "20.526690";
A_cerana_Scaffold_0011	cufflinks	exon	2368173	2368659	1000	.	.	gene_id "AC_lincRNA.4340"; transcript_id "AC_lincRNA.4340.1"; exon_number "1"; frac "1.000000"; conf_lo "0.121150"; conf_hi "0.335493"; cov "20.526690";
A_cerana_Scaffold_0011	cufflinks	transcript	2357601	2358669	1000	.	.	gene_id "AC_lincRNA.4341"; transcript_id "AC_lincRNA.4341.1"; frac "1.000000"; conf_lo "0.021228"; conf_hi "0.093402"; cov "2.593698";
A_cerana_Scaffold_0011	cufflinks	exon	2357601	2358669	1000	.	.	gene_id "AC_lincRNA.4341"; transcript_id "AC_lincRNA.4341.1"; exon_number "1"; frac "1.000000"; conf_lo "0.021228"; conf_hi "0.093402"; cov "2.593698";
A_cerana_Scaffold_0011	cufflinks	transcript	2230303	2231540	1000	.	.	gene_id "AC_lincRNA.4339"; transcript_id "AC_lincRNA.4339.1"; frac "1.000000"; conf_lo "0.854173"; conf_hi "1.180445"; cov "55.198779";
A_cerana_Scaffold_0011	cufflinks	exon	2230303	2231540	1000	.	.	gene_id "AC_lincRNA.4339"; transcript_id "AC_lincRNA.4339.1"; exon_number "1"; frac "1.000000"; conf_lo "0.854173"; conf_hi "1.180445"; cov "55.198779";
A_cerana_Scaffold_0011	cufflinks	transcript	2261427	2262211	1000	.	.	gene_id "AC_lincRNA.4344"; transcript_id "AC_lincRNA.4344.1"; frac "1.000000"; conf_lo "0.064205"; conf_hi "0.210959"; cov "5.919434";
A_cerana_Scaffold_0011	cufflinks	exon	2261427	2262211	1000	.	.	gene_id "AC_lincRNA.4344"; transcript_id "AC_lincRNA.4344.1"; exon_number "1"; frac "1.000000"; conf_lo "0.064205"; conf_hi "0.210959"; cov "5.919434";
A_cerana_Scaffold_0011	cufflinks	transcript	2341575	2342214	1000	.	.	gene_id "AC_lincRNA.4345"; transcript_id "AC_lincRNA.4345.1"; frac "1.000000"; conf_lo "0.127645"; conf_hi "0.312020"; cov "15.013829";
A_cerana_Scaffold_0011	cufflinks	exon	2341575	2342214	1000	.	.	gene_id "AC_lincRNA.4345"; transcript_id "AC_lincRNA.4345.1"; exon_number "1"; frac "1.000000"; conf_lo "0.127645"; conf_hi "0.312020"; cov "15.013829";
A_cerana_Scaffold_0011	cufflinks	transcript	2316146	2318289	1000	+	.	gene_id "AC_lincRNA.4351"; transcript_id "AC_lincRNA.4351.1"; frac "1.000000"; conf_lo "0.598142"; conf_hi "0.949628"; cov "51.654197";
A_cerana_Scaffold_0011	cufflinks	exon	2316146	2316484	1000	+	.	gene_id "AC_lincRNA.4351"; transcript_id "AC_lincRNA.4351.1"; exon_number "1"; frac "1.000000"; conf_lo "0.598142"; conf_hi "0.949628"; cov "51.654197";
A_cerana_Scaffold_0011	cufflinks	exon	2317893	2318289	1000	+	.	gene_id "AC_lincRNA.4351"; transcript_id "AC_lincRNA.4351.1"; exon_number "2"; frac "1.000000"; conf_lo "0.598142"; conf_hi "0.949628"; cov "51.654197";
A_cerana_Scaffold_0011	cufflinks	transcript	1770589	1771591	1000	.	.	gene_id "AC_lincRNA.4372"; transcript_id "AC_lincRNA.4372.1"; frac "1.000000"; conf_lo "0.025468"; conf_hi "0.108239"; cov "2.833851";
A_cerana_Scaffold_0011	cufflinks	exon	1770589	1771591	1000	.	.	gene_id "AC_lincRNA.4372"; transcript_id "AC_lincRNA.4372.1"; exon_number "1"; frac "1.000000"; conf_lo "0.025468"; conf_hi "0.108239"; cov "2.833851";
A_cerana_Scaffold_0011	cufflinks	transcript	2422691	2423725	1000	.	.	gene_id "AC_lincRNA.4409"; transcript_id "AC_lincRNA.4409.1"; frac "1.000000"; conf_lo "0.118395"; conf_hi "0.271870"; cov "10.034763";
A_cerana_Scaffold_0011	cufflinks	exon	2422691	2423725	1000	.	.	gene_id "AC_lincRNA.4409"; transcript_id "AC_lincRNA.4409.1"; exon_number "1"; frac "1.000000"; conf_lo "0.118395"; conf_hi "0.271870"; cov "10.034763";
A_cerana_Scaffold_0011	cufflinks	transcript	3412843	3414117	1000	.	.	gene_id "AC_lincRNA.4441"; transcript_id "AC_lincRNA.4441.1"; frac "1.000000"; conf_lo "0.124586"; conf_hi "0.266969"; cov "9.435315";
A_cerana_Scaffold_0011	cufflinks	exon	3412843	3414117	1000	.	.	gene_id "AC_lincRNA.4441"; transcript_id "AC_lincRNA.4441.1"; exon_number "1"; frac "1.000000"; conf_lo "0.124586"; conf_hi "0.266969"; cov "9.435315";
A_cerana_Scaffold_0011	cufflinks	transcript	3417019	3417640	1000	.	.	gene_id "AC_lincRNA.4442"; transcript_id "AC_lincRNA.4442.1"; frac "1.000000"; conf_lo "0.072966"; conf_hi "0.226194"; cov "9.740490";
A_cerana_Scaffold_0011	cufflinks	exon	3417019	3417640	1000	.	.	gene_id "AC_lincRNA.4442"; transcript_id "AC_lincRNA.4442.1"; exon_number "1"; frac "1.000000"; conf_lo "0.072966"; conf_hi "0.226194"; cov "9.740490";
A_cerana_Scaffold_0011	cufflinks	transcript	3420273	3423455	1000	.	.	gene_id "AC_lincRNA.4443"; transcript_id "AC_lincRNA.4443.1"; frac "1.000000"; conf_lo "0.104087"; conf_hi "0.171102"; cov "6.144889";
A_cerana_Scaffold_0011	cufflinks	exon	3420273	3423455	1000	.	.	gene_id "AC_lincRNA.4443"; transcript_id "AC_lincRNA.4443.1"; exon_number "1"; frac "1.000000"; conf_lo "0.104087"; conf_hi "0.171102"; cov "6.144889";
A_cerana_Scaffold_0012	cufflinks	transcript	204061	205244	1000	.	.	gene_id "AC_lincRNA.4450"; transcript_id "AC_lincRNA.4450.1"; frac "1.000000"; conf_lo "0.038332"; conf_hi "0.118828"; cov "3.615978";
A_cerana_Scaffold_0012	cufflinks	exon	204061	205244	1000	.	.	gene_id "AC_lincRNA.4450"; transcript_id "AC_lincRNA.4450.1"; exon_number "1"; frac "1.000000"; conf_lo "0.038332"; conf_hi "0.118828"; cov "3.615978";
A_cerana_Scaffold_0012	cufflinks	transcript	170660	172266	1000	+	.	gene_id "AC_lincRNA.4453"; transcript_id "AC_lincRNA.4453.1"; frac "1.000000"; conf_lo "0.057968"; conf_hi "0.138231"; cov "4.366234";
A_cerana_Scaffold_0012	cufflinks	exon	170660	171063	1000	+	.	gene_id "AC_lincRNA.4453"; transcript_id "AC_lincRNA.4453.1"; exon_number "1"; frac "1.000000"; conf_lo "0.057968"; conf_hi "0.138231"; cov "4.366234";
A_cerana_Scaffold_0012	cufflinks	exon	171242	171374	1000	+	.	gene_id "AC_lincRNA.4453"; transcript_id "AC_lincRNA.4453.1"; exon_number "2"; frac "1.000000"; conf_lo "0.057968"; conf_hi "0.138231"; cov "4.366234";
A_cerana_Scaffold_0012	cufflinks	exon	171496	172266	1000	+	.	gene_id "AC_lincRNA.4453"; transcript_id "AC_lincRNA.4453.1"; exon_number "3"; frac "1.000000"; conf_lo "0.057968"; conf_hi "0.138231"; cov "4.366234";
A_cerana_Scaffold_0012	cufflinks	transcript	173430	174837	1000	.	.	gene_id "AC_lincRNA.4454"; transcript_id "AC_lincRNA.4454.1"; frac "1.000000"; conf_lo "0.029010"; conf_hi "0.090254"; cov "2.710655";
A_cerana_Scaffold_0012	cufflinks	exon	173430	174837	1000	.	.	gene_id "AC_lincRNA.4454"; transcript_id "AC_lincRNA.4454.1"; exon_number "1"; frac "1.000000"; conf_lo "0.029010"; conf_hi "0.090254"; cov "2.710655";
A_cerana_Scaffold_0012	cufflinks	transcript	195227	196724	1000	+	.	gene_id "AC_lincRNA.4459"; transcript_id "AC_lincRNA.4459.1"; frac "1.000000"; conf_lo "0.126973"; conf_hi "0.244179"; cov "9.150119";
A_cerana_Scaffold_0012	cufflinks	exon	195227	195580	1000	+	.	gene_id "AC_lincRNA.4459"; transcript_id "AC_lincRNA.4459.1"; exon_number "1"; frac "1.000000"; conf_lo "0.126973"; conf_hi "0.244179"; cov "9.150119";
A_cerana_Scaffold_0012	cufflinks	exon	195685	196724	1000	+	.	gene_id "AC_lincRNA.4459"; transcript_id "AC_lincRNA.4459.1"; exon_number "2"; frac "1.000000"; conf_lo "0.126973"; conf_hi "0.244179"; cov "9.150119";
A_cerana_Scaffold_0012	cufflinks	transcript	244693	247113	1000	.	.	gene_id "AC_lincRNA.4464"; transcript_id "AC_lincRNA.4464.1"; frac "1.000000"; conf_lo "25.706804"; conf_hi "26.925314"; cov "1318.472749";
A_cerana_Scaffold_0012	cufflinks	exon	244693	247113	1000	.	.	gene_id "AC_lincRNA.4464"; transcript_id "AC_lincRNA.4464.1"; exon_number "1"; frac "1.000000"; conf_lo "25.706804"; conf_hi "26.925314"; cov "1318.472749";
A_cerana_Scaffold_0012	cufflinks	transcript	347929	348365	1000	.	.	gene_id "AC_lincRNA.4466"; transcript_id "AC_lincRNA.4466.1"; frac "1.000000"; conf_lo "0.913927"; conf_hi "1.485132"; cov "143.067365";
A_cerana_Scaffold_0012	cufflinks	exon	347929	348365	1000	.	.	gene_id "AC_lincRNA.4466"; transcript_id "AC_lincRNA.4466.1"; exon_number "1"; frac "1.000000"; conf_lo "0.913927"; conf_hi "1.485132"; cov "143.067365";
A_cerana_Scaffold_0012	cufflinks	transcript	318181	319288	1000	.	.	gene_id "AC_lincRNA.4469"; transcript_id "AC_lincRNA.4469.1"; frac "1.000000"; conf_lo "0.083243"; conf_hi "0.188685"; cov "5.928021";
A_cerana_Scaffold_0012	cufflinks	exon	318181	319288	1000	.	.	gene_id "AC_lincRNA.4469"; transcript_id "AC_lincRNA.4469.1"; exon_number "1"; frac "1.000000"; conf_lo "0.083243"; conf_hi "0.188685"; cov "5.928021";
A_cerana_Scaffold_0012	cufflinks	transcript	267133	268116	1000	.	.	gene_id "AC_lincRNA.4478"; transcript_id "AC_lincRNA.4478.1"; frac "1.000000"; conf_lo "0.023061"; conf_hi "0.106082"; cov "2.911456";
A_cerana_Scaffold_0012	cufflinks	exon	267133	268116	1000	.	.	gene_id "AC_lincRNA.4478"; transcript_id "AC_lincRNA.4478.1"; exon_number "1"; frac "1.000000"; conf_lo "0.023061"; conf_hi "0.106082"; cov "2.911456";
A_cerana_Scaffold_0012	cufflinks	transcript	284782	286351	1000	.	.	gene_id "AC_lincRNA.4481"; transcript_id "AC_lincRNA.4481.1"; frac "1.000000"; conf_lo "0.072269"; conf_hi "0.164773"; cov "5.524254";
A_cerana_Scaffold_0012	cufflinks	exon	284782	286351	1000	.	.	gene_id "AC_lincRNA.4481"; transcript_id "AC_lincRNA.4481.1"; exon_number "1"; frac "1.000000"; conf_lo "0.072269"; conf_hi "0.164773"; cov "5.524254";
A_cerana_Scaffold_0012	cufflinks	transcript	293016	294174	1000	.	.	gene_id "AC_lincRNA.4484"; transcript_id "AC_lincRNA.4484.1"; frac "1.000000"; conf_lo "0.086149"; conf_hi "0.215372"; cov "7.207553";
A_cerana_Scaffold_0012	cufflinks	exon	293016	294174	1000	.	.	gene_id "AC_lincRNA.4484"; transcript_id "AC_lincRNA.4484.1"; exon_number "1"; frac "1.000000"; conf_lo "0.086149"; conf_hi "0.215372"; cov "7.207553";
A_cerana_Scaffold_0012	cufflinks	transcript	482954	483605	1000	.	.	gene_id "AC_lincRNA.4489"; transcript_id "AC_lincRNA.4489.1"; frac "1.000000"; conf_lo "0.034804"; conf_hi "0.167061"; cov "5.583028";
A_cerana_Scaffold_0012	cufflinks	exon	482954	483605	1000	.	.	gene_id "AC_lincRNA.4489"; transcript_id "AC_lincRNA.4489.1"; exon_number "1"; frac "1.000000"; conf_lo "0.034804"; conf_hi "0.167061"; cov "5.583028";
A_cerana_Scaffold_0012	cufflinks	transcript	407134	411577	1000	.	.	gene_id "AC_lincRNA.4491"; transcript_id "AC_lincRNA.4491.1"; frac "1.000000"; conf_lo "23.242858"; conf_hi "24.070079"; cov "1118.880036";
A_cerana_Scaffold_0012	cufflinks	exon	407134	411577	1000	.	.	gene_id "AC_lincRNA.4491"; transcript_id "AC_lincRNA.4491.1"; exon_number "1"; frac "1.000000"; conf_lo "23.242858"; conf_hi "24.070079"; cov "1118.880036";
A_cerana_Scaffold_0011	cufflinks	transcript	3162009	3165092	1000	-	.	gene_id "AC_lincRNA.4503"; transcript_id "AC_lincRNA.4503.1"; frac "0.342437"; conf_lo "0.026220"; conf_hi "0.093228"; cov "2.619807";
A_cerana_Scaffold_0011	cufflinks	exon	3162009	3163561	1000	-	.	gene_id "AC_lincRNA.4503"; transcript_id "AC_lincRNA.4503.1"; exon_number "1"; frac "0.342437"; conf_lo "0.026220"; conf_hi "0.093228"; cov "2.619807";
A_cerana_Scaffold_0011	cufflinks	exon	3164798	3165092	1000	-	.	gene_id "AC_lincRNA.4503"; transcript_id "AC_lincRNA.4503.1"; exon_number "2"; frac "0.342437"; conf_lo "0.026220"; conf_hi "0.093228"; cov "2.619807";
A_cerana_Scaffold_0012	cufflinks	transcript	730209	730763	1000	.	.	gene_id "AC_lincRNA.4511"; transcript_id "AC_lincRNA.4511.1"; frac "1.000000"; conf_lo "0.065420"; conf_hi "0.237146"; cov "10.679318";
A_cerana_Scaffold_0012	cufflinks	exon	730209	730763	1000	.	.	gene_id "AC_lincRNA.4511"; transcript_id "AC_lincRNA.4511.1"; exon_number "1"; frac "1.000000"; conf_lo "0.065420"; conf_hi "0.237146"; cov "10.679318";
A_cerana_Scaffold_0012	cufflinks	transcript	855469	855783	1000	.	.	gene_id "AC_lincRNA.4516"; transcript_id "AC_lincRNA.4516.1"; frac "1.000000"; conf_lo "0.605131"; conf_hi "1.210261"; cov "270.867412";
A_cerana_Scaffold_0012	cufflinks	exon	855469	855783	1000	.	.	gene_id "AC_lincRNA.4516"; transcript_id "AC_lincRNA.4516.1"; exon_number "1"; frac "1.000000"; conf_lo "0.605131"; conf_hi "1.210261"; cov "270.867412";
A_cerana_Scaffold_0012	cufflinks	transcript	1038889	1040933	1000	.	.	gene_id "AC_lincRNA.4520"; transcript_id "AC_lincRNA.4520.1"; frac "1.000000"; conf_lo "0.204318"; conf_hi "0.312943"; cov "11.511212";
A_cerana_Scaffold_0012	cufflinks	exon	1038889	1040933	1000	.	.	gene_id "AC_lincRNA.4520"; transcript_id "AC_lincRNA.4520.1"; exon_number "1"; frac "1.000000"; conf_lo "0.204318"; conf_hi "0.312943"; cov "11.511212";
A_cerana_Scaffold_0012	cufflinks	transcript	1041101	1044021	1000	+	.	gene_id "AC_lincRNA.4521"; transcript_id "AC_lincRNA.4521.1"; frac "1.000000"; conf_lo "0.074305"; conf_hi "0.142744"; cov "4.873915";
A_cerana_Scaffold_0012	cufflinks	exon	1041101	1041767	1000	+	.	gene_id "AC_lincRNA.4521"; transcript_id "AC_lincRNA.4521.1"; exon_number "1"; frac "1.000000"; conf_lo "0.074305"; conf_hi "0.142744"; cov "4.873915";
A_cerana_Scaffold_0012	cufflinks	exon	1041950	1043527	1000	+	.	gene_id "AC_lincRNA.4521"; transcript_id "AC_lincRNA.4521.1"; exon_number "2"; frac "1.000000"; conf_lo "0.074305"; conf_hi "0.142744"; cov "4.873915";
A_cerana_Scaffold_0012	cufflinks	exon	1043946	1044021	1000	+	.	gene_id "AC_lincRNA.4521"; transcript_id "AC_lincRNA.4521.1"; exon_number "3"; frac "1.000000"; conf_lo "0.074305"; conf_hi "0.142744"; cov "4.873915";
A_cerana_Scaffold_0012	cufflinks	transcript	1030856	1038745	1000	+	.	gene_id "AC_lincRNA.4518"; transcript_id "AC_lincRNA.4518.1"; frac "1.000000"; conf_lo "0.022412"; conf_hi "0.112061"; cov "3.108823";
A_cerana_Scaffold_0012	cufflinks	exon	1030856	1030889	1000	+	.	gene_id "AC_lincRNA.4518"; transcript_id "AC_lincRNA.4518.1"; exon_number "1"; frac "1.000000"; conf_lo "0.022412"; conf_hi "0.112061"; cov "3.108823";
A_cerana_Scaffold_0012	cufflinks	exon	1037970	1038745	1000	+	.	gene_id "AC_lincRNA.4518"; transcript_id "AC_lincRNA.4518.1"; exon_number "2"; frac "1.000000"; conf_lo "0.022412"; conf_hi "0.112061"; cov "3.108823";
A_cerana_Scaffold_0012	cufflinks	transcript	1109305	1109831	1000	.	.	gene_id "AC_lincRNA.4523"; transcript_id "AC_lincRNA.4523.1"; frac "1.000000"; conf_lo "0.430596"; conf_hi "0.809520"; cov "53.738843";
A_cerana_Scaffold_0012	cufflinks	exon	1109305	1109831	1000	.	.	gene_id "AC_lincRNA.4523"; transcript_id "AC_lincRNA.4523.1"; exon_number "1"; frac "1.000000"; conf_lo "0.430596"; conf_hi "0.809520"; cov "53.738843";
A_cerana_Scaffold_0010	cufflinks	transcript	631194	631799	1000	.	.	gene_id "AC_lincRNA.4502"; transcript_id "AC_lincRNA.4502.1"; frac "1.000000"; conf_lo "0.104849"; conf_hi "0.284591"; cov "13.432092";
A_cerana_Scaffold_0010	cufflinks	exon	631194	631799	1000	.	.	gene_id "AC_lincRNA.4502"; transcript_id "AC_lincRNA.4502.1"; exon_number "1"; frac "1.000000"; conf_lo "0.104849"; conf_hi "0.284591"; cov "13.432092";
A_cerana_Scaffold_0012	cufflinks	transcript	1567959	1568832	1000	.	.	gene_id "AC_lincRNA.4532"; transcript_id "AC_lincRNA.4532.1"; frac "1.000000"; conf_lo "0.041542"; conf_hi "0.150590"; cov "4.498032";
A_cerana_Scaffold_0012	cufflinks	exon	1567959	1568832	1000	.	.	gene_id "AC_lincRNA.4532"; transcript_id "AC_lincRNA.4532.1"; exon_number "1"; frac "1.000000"; conf_lo "0.041542"; conf_hi "0.150590"; cov "4.498032";
A_cerana_Scaffold_0012	cufflinks	transcript	1577462	1579518	1000	.	.	gene_id "AC_lincRNA.4533"; transcript_id "AC_lincRNA.4533.1"; frac "1.000000"; conf_lo "0.229461"; conf_hi "0.355224"; cov "13.948296";
A_cerana_Scaffold_0012	cufflinks	exon	1577462	1579518	1000	.	.	gene_id "AC_lincRNA.4533"; transcript_id "AC_lincRNA.4533.1"; exon_number "1"; frac "1.000000"; conf_lo "0.229461"; conf_hi "0.355224"; cov "13.948296";
A_cerana_Scaffold_0012	cufflinks	transcript	1585751	1586227	1000	.	.	gene_id "AC_lincRNA.4534"; transcript_id "AC_lincRNA.4534.1"; frac "1.000000"; conf_lo "0.057088"; conf_hi "0.256895"; cov "12.975106";
A_cerana_Scaffold_0012	cufflinks	exon	1585751	1586227	1000	.	.	gene_id "AC_lincRNA.4534"; transcript_id "AC_lincRNA.4534.1"; exon_number "1"; frac "1.000000"; conf_lo "0.057088"; conf_hi "0.256895"; cov "12.975106";
A_cerana_Scaffold_0012	cufflinks	transcript	1613437	1614284	1000	.	.	gene_id "AC_lincRNA.4536"; transcript_id "AC_lincRNA.4536.1"; frac "1.000000"; conf_lo "0.032112"; conf_hi "0.144503"; cov "4.345559";
A_cerana_Scaffold_0012	cufflinks	exon	1613437	1614284	1000	.	.	gene_id "AC_lincRNA.4536"; transcript_id "AC_lincRNA.4536.1"; exon_number "1"; frac "1.000000"; conf_lo "0.032112"; conf_hi "0.144503"; cov "4.345559";
A_cerana_Scaffold_0012	cufflinks	transcript	1169819	1170698	1000	.	.	gene_id "AC_lincRNA.4566"; transcript_id "AC_lincRNA.4566.1"; frac "1.000000"; conf_lo "0.624041"; conf_hi "0.938640"; cov "47.947577";
A_cerana_Scaffold_0012	cufflinks	exon	1169819	1170698	1000	.	.	gene_id "AC_lincRNA.4566"; transcript_id "AC_lincRNA.4566.1"; exon_number "1"; frac "1.000000"; conf_lo "0.624041"; conf_hi "0.938640"; cov "47.947577";
A_cerana_Scaffold_0012	cufflinks	transcript	2394680	2395977	1000	.	.	gene_id "AC_lincRNA.4577"; transcript_id "AC_lincRNA.4577.1"; frac "1.000000"; conf_lo "0.038462"; conf_hi "0.122378"; cov "3.607820";
A_cerana_Scaffold_0012	cufflinks	exon	2394680	2395977	1000	.	.	gene_id "AC_lincRNA.4577"; transcript_id "AC_lincRNA.4577.1"; exon_number "1"; frac "1.000000"; conf_lo "0.038462"; conf_hi "0.122378"; cov "3.607820";
A_cerana_Scaffold_0012	cufflinks	transcript	2396045	2398314	1000	-	.	gene_id "AC_lincRNA.4579"; transcript_id "AC_lincRNA.4579.1"; frac "0.482995"; conf_lo "0.019329"; conf_hi "0.070873"; cov "2.008352";
A_cerana_Scaffold_0012	cufflinks	exon	2396045	2396454	1000	-	.	gene_id "AC_lincRNA.4579"; transcript_id "AC_lincRNA.4579.1"; exon_number "1"; frac "0.482995"; conf_lo "0.019329"; conf_hi "0.070873"; cov "2.008352";
A_cerana_Scaffold_0012	cufflinks	exon	2397026	2398314	1000	-	.	gene_id "AC_lincRNA.4579"; transcript_id "AC_lincRNA.4579.1"; exon_number "2"; frac "0.482995"; conf_lo "0.019329"; conf_hi "0.070873"; cov "2.008352";
A_cerana_Scaffold_0012	cufflinks	transcript	2707586	2710233	1000	.	.	gene_id "AC_lincRNA.4586"; transcript_id "AC_lincRNA.4586.1"; frac "1.000000"; conf_lo "0.071985"; conf_hi "0.133686"; cov "4.626325";
A_cerana_Scaffold_0012	cufflinks	exon	2707586	2710233	1000	.	.	gene_id "AC_lincRNA.4586"; transcript_id "AC_lincRNA.4586.1"; exon_number "1"; frac "1.000000"; conf_lo "0.071985"; conf_hi "0.133686"; cov "4.626325";
A_cerana_Scaffold_0012	cufflinks	transcript	2886591	2888492	1000	-	.	gene_id "AC_lincRNA.4588"; transcript_id "AC_lincRNA.4588.1"; frac "1.000000"; conf_lo "0.307523"; conf_hi "0.542212"; cov "18.730024";
A_cerana_Scaffold_0012	cufflinks	exon	2886591	2887201	1000	-	.	gene_id "AC_lincRNA.4588"; transcript_id "AC_lincRNA.4588.1"; exon_number "1"; frac "1.000000"; conf_lo "0.307523"; conf_hi "0.542212"; cov "18.730024";
A_cerana_Scaffold_0012	cufflinks	exon	2888253	2888492	1000	-	.	gene_id "AC_lincRNA.4588"; transcript_id "AC_lincRNA.4588.1"; exon_number "2"; frac "1.000000"; conf_lo "0.307523"; conf_hi "0.542212"; cov "18.730024";
A_cerana_Scaffold_0012	cufflinks	transcript	2763142	2765776	1000	.	.	gene_id "AC_lincRNA.4589"; transcript_id "AC_lincRNA.4589.1"; frac "0.107439"; conf_lo "0.080952"; conf_hi "0.151570"; cov "5.146121";
A_cerana_Scaffold_0012	cufflinks	exon	2763142	2765776	1000	.	.	gene_id "AC_lincRNA.4589"; transcript_id "AC_lincRNA.4589.1"; exon_number "1"; frac "0.107439"; conf_lo "0.080952"; conf_hi "0.151570"; cov "5.146121";
A_cerana_Scaffold_0012	cufflinks	transcript	2769747	2770717	1000	.	.	gene_id "AC_lincRNA.4590"; transcript_id "AC_lincRNA.4590.1"; frac "0.139620"; conf_lo "0.299138"; conf_hi "0.560883"; cov "23.032905";
A_cerana_Scaffold_0012	cufflinks	exon	2769747	2770717	1000	.	.	gene_id "AC_lincRNA.4590"; transcript_id "AC_lincRNA.4590.1"; exon_number "1"; frac "0.139620"; conf_lo "0.299138"; conf_hi "0.560883"; cov "23.032905";
A_cerana_Scaffold_0012	cufflinks	transcript	2763237	2769630	1000	-	.	gene_id "AC_lincRNA.4591"; transcript_id "AC_lincRNA.4591.1"; frac "0.173583"; conf_lo "0.245323"; conf_hi "0.413983"; cov "16.385337";
A_cerana_Scaffold_0012	cufflinks	exon	2763237	2764306	1000	-	.	gene_id "AC_lincRNA.4591"; transcript_id "AC_lincRNA.4591.1"; exon_number "1"; frac "0.173583"; conf_lo "0.245323"; conf_hi "0.413983"; cov "16.385337";
A_cerana_Scaffold_0012	cufflinks	exon	2769221	2769630	1000	-	.	gene_id "AC_lincRNA.4591"; transcript_id "AC_lincRNA.4591.1"; exon_number "2"; frac "0.173583"; conf_lo "0.245323"; conf_hi "0.413983"; cov "16.385337";
A_cerana_Scaffold_0012	cufflinks	transcript	2433862	2435007	1000	.	.	gene_id "AC_lincRNA.4597"; transcript_id "AC_lincRNA.4597.1"; frac "0.181488"; conf_lo "0.344544"; conf_hi "0.586121"; cov "23.669927";
A_cerana_Scaffold_0012	cufflinks	exon	2433862	2435007	1000	.	.	gene_id "AC_lincRNA.4597"; transcript_id "AC_lincRNA.4597.1"; exon_number "1"; frac "0.181488"; conf_lo "0.344544"; conf_hi "0.586121"; cov "23.669927";
A_cerana_Scaffold_0012	cufflinks	transcript	11278	18347	1000	+	.	gene_id "AC_lincRNA.4606"; transcript_id "AC_lincRNA.4606.1"; frac "1.000000"; conf_lo "0.114840"; conf_hi "0.266429"; cov "9.842209";
A_cerana_Scaffold_0012	cufflinks	exon	11278	11886	1000	+	.	gene_id "AC_lincRNA.4606"; transcript_id "AC_lincRNA.4606.1"; exon_number "1"; frac "1.000000"; conf_lo "0.114840"; conf_hi "0.266429"; cov "9.842209";
A_cerana_Scaffold_0012	cufflinks	exon	16860	16910	1000	+	.	gene_id "AC_lincRNA.4606"; transcript_id "AC_lincRNA.4606.1"; exon_number "2"; frac "1.000000"; conf_lo "0.114840"; conf_hi "0.266429"; cov "9.842209";
A_cerana_Scaffold_0012	cufflinks	exon	18020	18347	1000	+	.	gene_id "AC_lincRNA.4606"; transcript_id "AC_lincRNA.4606.1"; exon_number "3"; frac "1.000000"; conf_lo "0.114840"; conf_hi "0.266429"; cov "9.842209";
A_cerana_Scaffold_0013	cufflinks	transcript	341981	343993	1000	.	.	gene_id "AC_lincRNA.4630"; transcript_id "AC_lincRNA.4630.1"; frac "1.000000"; conf_lo "0.058619"; conf_hi "0.130766"; cov "4.221009";
A_cerana_Scaffold_0013	cufflinks	exon	341981	343993	1000	.	.	gene_id "AC_lincRNA.4630"; transcript_id "AC_lincRNA.4630.1"; exon_number "1"; frac "1.000000"; conf_lo "0.058619"; conf_hi "0.130766"; cov "4.221009";
A_cerana_Scaffold_0013	cufflinks	transcript	457725	458292	1000	.	.	gene_id "AC_lincRNA.4635"; transcript_id "AC_lincRNA.4635.1"; frac "1.000000"; conf_lo "0.063922"; conf_hi "0.231718"; cov "9.452476";
A_cerana_Scaffold_0013	cufflinks	exon	457725	458292	1000	.	.	gene_id "AC_lincRNA.4635"; transcript_id "AC_lincRNA.4635.1"; exon_number "1"; frac "1.000000"; conf_lo "0.063922"; conf_hi "0.231718"; cov "9.452476";
A_cerana_Scaffold_0013	cufflinks	transcript	278022	279020	1000	.	.	gene_id "AC_lincRNA.4632"; transcript_id "AC_lincRNA.4632.1"; frac "1.000000"; conf_lo "0.045430"; conf_hi "0.140834"; cov "4.559750";
A_cerana_Scaffold_0013	cufflinks	exon	278022	279020	1000	.	.	gene_id "AC_lincRNA.4632"; transcript_id "AC_lincRNA.4632.1"; exon_number "1"; frac "1.000000"; conf_lo "0.045430"; conf_hi "0.140834"; cov "4.559750";
A_cerana_Scaffold_0013	cufflinks	transcript	279321	279983	1000	.	.	gene_id "AC_lincRNA.4633"; transcript_id "AC_lincRNA.4633.1"; frac "1.000000"; conf_lo "0.061608"; conf_hi "0.205361"; cov "8.127447";
A_cerana_Scaffold_0013	cufflinks	exon	279321	279983	1000	.	.	gene_id "AC_lincRNA.4633"; transcript_id "AC_lincRNA.4633.1"; exon_number "1"; frac "1.000000"; conf_lo "0.061608"; conf_hi "0.205361"; cov "8.127447";
A_cerana_Scaffold_0013	cufflinks	transcript	282446	283253	1000	.	.	gene_id "AC_lincRNA.4634"; transcript_id "AC_lincRNA.4634.1"; frac "1.000000"; conf_lo "0.028085"; conf_hi "0.134806"; cov "3.901039";
A_cerana_Scaffold_0013	cufflinks	exon	282446	283253	1000	.	.	gene_id "AC_lincRNA.4634"; transcript_id "AC_lincRNA.4634.1"; exon_number "1"; frac "1.000000"; conf_lo "0.028085"; conf_hi "0.134806"; cov "3.901039";
A_cerana_Scaffold_0013	cufflinks	transcript	287505	289531	1000	.	.	gene_id "AC_lincRNA.4639"; transcript_id "AC_lincRNA.4639.1"; frac "1.000000"; conf_lo "0.062692"; conf_hi "0.134341"; cov "4.419595";
A_cerana_Scaffold_0013	cufflinks	exon	287505	289531	1000	.	.	gene_id "AC_lincRNA.4639"; transcript_id "AC_lincRNA.4639.1"; exon_number "1"; frac "1.000000"; conf_lo "0.062692"; conf_hi "0.134341"; cov "4.419595";
A_cerana_Scaffold_0013	cufflinks	transcript	294555	295699	1000	.	.	gene_id "AC_lincRNA.4641"; transcript_id "AC_lincRNA.4641.1"; frac "1.000000"; conf_lo "0.031710"; conf_hi "0.099093"; cov "3.072025";
A_cerana_Scaffold_0013	cufflinks	exon	294555	295699	1000	.	.	gene_id "AC_lincRNA.4641"; transcript_id "AC_lincRNA.4641.1"; exon_number "1"; frac "1.000000"; conf_lo "0.031710"; conf_hi "0.099093"; cov "3.072025";
A_cerana_Scaffold_0013	cufflinks	transcript	605322	606516	1000	.	.	gene_id "AC_lincRNA.4652"; transcript_id "AC_lincRNA.4652.1"; frac "1.000000"; conf_lo "0.041777"; conf_hi "0.125330"; cov "3.795268";
A_cerana_Scaffold_0013	cufflinks	exon	605322	606516	1000	.	.	gene_id "AC_lincRNA.4652"; transcript_id "AC_lincRNA.4652.1"; exon_number "1"; frac "1.000000"; conf_lo "0.041777"; conf_hi "0.125330"; cov "3.795268";
A_cerana_Scaffold_0013	cufflinks	transcript	619463	620722	1000	.	.	gene_id "AC_lincRNA.4654"; transcript_id "AC_lincRNA.4654.1"; frac "1.000000"; conf_lo "0.259342"; conf_hi "0.446644"; cov "18.121060";
A_cerana_Scaffold_0013	cufflinks	exon	619463	620722	1000	.	.	gene_id "AC_lincRNA.4654"; transcript_id "AC_lincRNA.4654.1"; exon_number "1"; frac "1.000000"; conf_lo "0.259342"; conf_hi "0.446644"; cov "18.121060";
A_cerana_Scaffold_0013	cufflinks	transcript	653429	654658	1000	.	.	gene_id "AC_lincRNA.4656"; transcript_id "AC_lincRNA.4656.1"; frac "1.000000"; conf_lo "0.217699"; conf_hi "0.387431"; cov "15.690392";
A_cerana_Scaffold_0013	cufflinks	exon	653429	654658	1000	.	.	gene_id "AC_lincRNA.4656"; transcript_id "AC_lincRNA.4656.1"; exon_number "1"; frac "1.000000"; conf_lo "0.217699"; conf_hi "0.387431"; cov "15.690392";
A_cerana_Scaffold_0013	cufflinks	transcript	654910	656921	1000	+	.	gene_id "AC_lincRNA.4657"; transcript_id "AC_lincRNA.4657.1"; frac "0.300160"; conf_lo "0.135073"; conf_hi "0.244820"; cov "8.421097";
A_cerana_Scaffold_0013	cufflinks	exon	654910	656033	1000	+	.	gene_id "AC_lincRNA.4657"; transcript_id "AC_lincRNA.4657.1"; exon_number "1"; frac "0.300160"; conf_lo "0.135073"; conf_hi "0.244820"; cov "8.421097";
A_cerana_Scaffold_0013	cufflinks	exon	656143	656921	1000	+	.	gene_id "AC_lincRNA.4657"; transcript_id "AC_lincRNA.4657.1"; exon_number "2"; frac "0.300160"; conf_lo "0.135073"; conf_hi "0.244820"; cov "8.421097";
A_cerana_Scaffold_0013	cufflinks	transcript	654910	656921	1000	.	.	gene_id "AC_lincRNA.4658"; transcript_id "AC_lincRNA.4658.1"; frac "0.699840"; conf_lo "0.337392"; conf_hi "0.490273"; cov "18.391314";
A_cerana_Scaffold_0013	cufflinks	exon	654910	656921	1000	.	.	gene_id "AC_lincRNA.4658"; transcript_id "AC_lincRNA.4658.1"; exon_number "1"; frac "0.699840"; conf_lo "0.337392"; conf_hi "0.490273"; cov "18.391314";
A_cerana_Scaffold_0012	cufflinks	transcript	2461669	2465380	1000	.	.	gene_id "AC_lincRNA.4696"; transcript_id "AC_lincRNA.4696.1"; frac "0.664105"; conf_lo "0.514619"; conf_hi "0.632664"; cov "25.521903";
A_cerana_Scaffold_0012	cufflinks	exon	2461669	2465380	1000	.	.	gene_id "AC_lincRNA.4696"; transcript_id "AC_lincRNA.4696.1"; exon_number "1"; frac "0.664105"; conf_lo "0.514619"; conf_hi "0.632664"; cov "25.521903";
A_cerana_Scaffold_0013	cufflinks	transcript	1990490	1994640	1000	.	.	gene_id "AC_lincRNA.4748"; transcript_id "AC_lincRNA.4748.1"; frac "1.000000"; conf_lo "1.953810"; conf_hi "2.208559"; cov "97.211704";
A_cerana_Scaffold_0013	cufflinks	exon	1990490	1994640	1000	.	.	gene_id "AC_lincRNA.4748"; transcript_id "AC_lincRNA.4748.1"; exon_number "1"; frac "1.000000"; conf_lo "1.953810"; conf_hi "2.208559"; cov "97.211704";
A_cerana_Scaffold_0013	cufflinks	transcript	2013608	2014378	1000	.	.	gene_id "AC_lincRNA.4752"; transcript_id "AC_lincRNA.4752.1"; frac "1.000000"; conf_lo "0.158935"; conf_hi "0.364962"; cov "15.544575";
A_cerana_Scaffold_0013	cufflinks	exon	2013608	2014378	1000	.	.	gene_id "AC_lincRNA.4752"; transcript_id "AC_lincRNA.4752.1"; exon_number "1"; frac "1.000000"; conf_lo "0.158935"; conf_hi "0.364962"; cov "15.544575";
A_cerana_Scaffold_0013	cufflinks	transcript	2105036	2105543	1000	.	.	gene_id "AC_lincRNA.4753"; transcript_id "AC_lincRNA.4753.1"; frac "1.000000"; conf_lo "0.071472"; conf_hi "0.259086"; cov "12.983580";
A_cerana_Scaffold_0013	cufflinks	exon	2105036	2105543	1000	.	.	gene_id "AC_lincRNA.4753"; transcript_id "AC_lincRNA.4753.1"; exon_number "1"; frac "1.000000"; conf_lo "0.071472"; conf_hi "0.259086"; cov "12.983580";
A_cerana_Scaffold_0013	cufflinks	transcript	2732879	2733666	1000	.	.	gene_id "AC_lincRNA.4776"; transcript_id "AC_lincRNA.4776.1"; frac "1.000000"; conf_lo "0.126709"; conf_hi "0.316772"; cov "12.579076";
A_cerana_Scaffold_0013	cufflinks	exon	2732879	2733666	1000	.	.	gene_id "AC_lincRNA.4776"; transcript_id "AC_lincRNA.4776.1"; exon_number "1"; frac "1.000000"; conf_lo "0.126709"; conf_hi "0.316772"; cov "12.579076";
A_cerana_Scaffold_0014	cufflinks	transcript	71472	72259	1000	.	.	gene_id "AC_lincRNA.4794"; transcript_id "AC_lincRNA.4794.1"; frac "1.000000"; conf_lo "0.034557"; conf_hi "0.132468"; cov "4.463543";
A_cerana_Scaffold_0014	cufflinks	exon	71472	72259	1000	.	.	gene_id "AC_lincRNA.4794"; transcript_id "AC_lincRNA.4794.1"; exon_number "1"; frac "1.000000"; conf_lo "0.034557"; conf_hi "0.132468"; cov "4.463543";
A_cerana_Scaffold_0013	cufflinks	transcript	1675795	1676429	1000	.	.	gene_id "AC_lincRNA.4754"; transcript_id "AC_lincRNA.4754.1"; frac "1.000000"; conf_lo "0.142944"; conf_hi "0.378802"; cov "16.403198";
A_cerana_Scaffold_0013	cufflinks	exon	1675795	1676429	1000	.	.	gene_id "AC_lincRNA.4754"; transcript_id "AC_lincRNA.4754.1"; exon_number "1"; frac "1.000000"; conf_lo "0.142944"; conf_hi "0.378802"; cov "16.403198";
A_cerana_Scaffold_0013	cufflinks	transcript	1677627	1678330	1000	.	.	gene_id "AC_lincRNA.4755"; transcript_id "AC_lincRNA.4755.1"; frac "1.000000"; conf_lo "0.077360"; conf_hi "0.238528"; cov "9.274770";
A_cerana_Scaffold_0013	cufflinks	exon	1677627	1678330	1000	.	.	gene_id "AC_lincRNA.4755"; transcript_id "AC_lincRNA.4755.1"; exon_number "1"; frac "1.000000"; conf_lo "0.077360"; conf_hi "0.238528"; cov "9.274770";
A_cerana_Scaffold_0013	cufflinks	transcript	1680084	1680969	1000	.	.	gene_id "AC_lincRNA.4756"; transcript_id "AC_lincRNA.4756.1"; frac "1.000000"; conf_lo "0.071714"; conf_hi "0.194653"; cov "7.119710";
A_cerana_Scaffold_0013	cufflinks	exon	1680084	1680969	1000	.	.	gene_id "AC_lincRNA.4756"; transcript_id "AC_lincRNA.4756.1"; exon_number "1"; frac "1.000000"; conf_lo "0.071714"; conf_hi "0.194653"; cov "7.119710";
A_cerana_Scaffold_0013	cufflinks	transcript	1684250	1684961	1000	.	.	gene_id "AC_lincRNA.4766"; transcript_id "AC_lincRNA.4766.1"; frac "1.000000"; conf_lo "0.261345"; conf_hi "0.516316"; cov "24.902159";
A_cerana_Scaffold_0013	cufflinks	exon	1684250	1684961	1000	.	.	gene_id "AC_lincRNA.4766"; transcript_id "AC_lincRNA.4766.1"; exon_number "1"; frac "1.000000"; conf_lo "0.261345"; conf_hi "0.516316"; cov "24.902159";
A_cerana_Scaffold_0013	cufflinks	transcript	1718198	1718638	1000	.	.	gene_id "AC_lincRNA.4769"; transcript_id "AC_lincRNA.4769.1"; frac "1.000000"; conf_lo "0.082331"; conf_hi "0.298449"; cov "18.748800";
A_cerana_Scaffold_0013	cufflinks	exon	1718198	1718638	1000	.	.	gene_id "AC_lincRNA.4769"; transcript_id "AC_lincRNA.4769.1"; exon_number "1"; frac "1.000000"; conf_lo "0.082331"; conf_hi "0.298449"; cov "18.748800";
A_cerana_Scaffold_0013	cufflinks	transcript	1725217	1725788	1000	.	.	gene_id "AC_lincRNA.4773"; transcript_id "AC_lincRNA.4773.1"; frac "1.000000"; conf_lo "0.119016"; conf_hi "0.333245"; cov "16.486237";
A_cerana_Scaffold_0013	cufflinks	exon	1725217	1725788	1000	.	.	gene_id "AC_lincRNA.4773"; transcript_id "AC_lincRNA.4773.1"; exon_number "1"; frac "1.000000"; conf_lo "0.119016"; conf_hi "0.333245"; cov "16.486237";
A_cerana_Scaffold_0013	cufflinks	transcript	1798291	1798743	1000	.	.	gene_id "AC_lincRNA.4778"; transcript_id "AC_lincRNA.4778.1"; frac "1.000000"; conf_lo "0.120225"; conf_hi "0.370693"; cov "19.849120";
A_cerana_Scaffold_0013	cufflinks	exon	1798291	1798743	1000	.	.	gene_id "AC_lincRNA.4778"; transcript_id "AC_lincRNA.4778.1"; exon_number "1"; frac "1.000000"; conf_lo "0.120225"; conf_hi "0.370693"; cov "19.849120";
A_cerana_Scaffold_0014	cufflinks	transcript	417873	419432	1000	.	.	gene_id "AC_lincRNA.4814"; transcript_id "AC_lincRNA.4814.1"; frac "1.000000"; conf_lo "0.032002"; conf_hi "0.087278"; cov "2.704340";
A_cerana_Scaffold_0014	cufflinks	exon	417873	419432	1000	.	.	gene_id "AC_lincRNA.4814"; transcript_id "AC_lincRNA.4814.1"; exon_number "1"; frac "1.000000"; conf_lo "0.032002"; conf_hi "0.087278"; cov "2.704340";
A_cerana_Scaffold_0014	cufflinks	transcript	422434	423613	1000	.	.	gene_id "AC_lincRNA.4816"; transcript_id "AC_lincRNA.4816.1"; frac "1.000000"; conf_lo "0.023077"; conf_hi "0.092308"; cov "2.724175";
A_cerana_Scaffold_0014	cufflinks	exon	422434	423613	1000	.	.	gene_id "AC_lincRNA.4816"; transcript_id "AC_lincRNA.4816.1"; exon_number "1"; frac "1.000000"; conf_lo "0.023077"; conf_hi "0.092308"; cov "2.724175";
A_cerana_Scaffold_0014	cufflinks	transcript	448102	449033	1000	.	.	gene_id "AC_lincRNA.4817"; transcript_id "AC_lincRNA.4817.1"; frac "1.000000"; conf_lo "0.038957"; conf_hi "0.141219"; cov "4.091548";
A_cerana_Scaffold_0014	cufflinks	exon	448102	449033	1000	.	.	gene_id "AC_lincRNA.4817"; transcript_id "AC_lincRNA.4817.1"; exon_number "1"; frac "1.000000"; conf_lo "0.038957"; conf_hi "0.141219"; cov "4.091548";
A_cerana_Scaffold_0014	cufflinks	transcript	513809	515068	1000	.	.	gene_id "AC_lincRNA.4823"; transcript_id "AC_lincRNA.4823.1"; frac "1.000000"; conf_lo "0.021612"; conf_hi "0.086447"; cov "2.499457";
A_cerana_Scaffold_0014	cufflinks	exon	513809	515068	1000	.	.	gene_id "AC_lincRNA.4823"; transcript_id "AC_lincRNA.4823.1"; exon_number "1"; frac "1.000000"; conf_lo "0.021612"; conf_hi "0.086447"; cov "2.499457";
A_cerana_Scaffold_0014	cufflinks	transcript	515885	517069	1000	.	.	gene_id "AC_lincRNA.4829"; transcript_id "AC_lincRNA.4829.1"; frac "1.000000"; conf_lo "15.951703"; conf_hi "17.273033"; cov "963.709848";
A_cerana_Scaffold_0014	cufflinks	exon	515885	517069	1000	.	.	gene_id "AC_lincRNA.4829"; transcript_id "AC_lincRNA.4829.1"; exon_number "1"; frac "1.000000"; conf_lo "15.951703"; conf_hi "17.273033"; cov "963.709848";
A_cerana_Scaffold_0013	cufflinks	transcript	2275088	2275851	1000	.	.	gene_id "AC_lincRNA.4820"; transcript_id "AC_lincRNA.4820.2"; frac "0.230889"; conf_lo "0.210731"; conf_hi "0.469355"; cov "14.962128";
A_cerana_Scaffold_0013	cufflinks	exon	2275088	2275851	1000	.	.	gene_id "AC_lincRNA.4820"; transcript_id "AC_lincRNA.4820.2"; exon_number "1"; frac "0.230889"; conf_lo "0.210731"; conf_hi "0.469355"; cov "14.962128";
A_cerana_Scaffold_0013	cufflinks	transcript	2276172	2279082	939	.	.	gene_id "AC_lincRNA.4821"; transcript_id "AC_lincRNA.4821.1"; frac "0.729139"; conf_lo "0.424269"; conf_hi "0.554147"; cov "21.748889";
A_cerana_Scaffold_0013	cufflinks	exon	2276172	2279082	939	.	.	gene_id "AC_lincRNA.4821"; transcript_id "AC_lincRNA.4821.1"; exon_number "1"; frac "0.729139"; conf_lo "0.424269"; conf_hi "0.554147"; cov "21.748889";
A_cerana_Scaffold_0013	cufflinks	transcript	2277868	2279072	1000	.	.	gene_id "AC_lincRNA.4821"; transcript_id "AC_lincRNA.4821.2"; frac "0.270861"; conf_lo "0.391928"; conf_hi "0.644945"; cov "23.146070";
A_cerana_Scaffold_0013	cufflinks	exon	2277868	2279072	1000	.	.	gene_id "AC_lincRNA.4821"; transcript_id "AC_lincRNA.4821.2"; exon_number "1"; frac "0.270861"; conf_lo "0.391928"; conf_hi "0.644945"; cov "23.146070";
A_cerana_Scaffold_0013	cufflinks	transcript	2339140	2340304	1000	.	.	gene_id "AC_lincRNA.4825"; transcript_id "AC_lincRNA.4825.1"; frac "1.000000"; conf_lo "0.031128"; conf_hi "0.103759"; cov "3.001792";
A_cerana_Scaffold_0013	cufflinks	exon	2339140	2340304	1000	.	.	gene_id "AC_lincRNA.4825"; transcript_id "AC_lincRNA.4825.1"; exon_number "1"; frac "1.000000"; conf_lo "0.031128"; conf_hi "0.103759"; cov "3.001792";
A_cerana_Scaffold_0013	cufflinks	transcript	2345534	2346146	1000	.	.	gene_id "AC_lincRNA.4827"; transcript_id "AC_lincRNA.4827.1"; frac "1.000000"; conf_lo "0.037019"; conf_hi "0.177689"; cov "6.257535";
A_cerana_Scaffold_0013	cufflinks	exon	2345534	2346146	1000	.	.	gene_id "AC_lincRNA.4827"; transcript_id "AC_lincRNA.4827.1"; exon_number "1"; frac "1.000000"; conf_lo "0.037019"; conf_hi "0.177689"; cov "6.257535";
A_cerana_Scaffold_0013	cufflinks	transcript	2371095	2377197	1000	-	.	gene_id "AC_lincRNA.4830"; transcript_id "AC_lincRNA.4830.1"; frac "1.000000"; conf_lo "0.096962"; conf_hi "0.175744"; cov "5.933994";
A_cerana_Scaffold_0013	cufflinks	exon	2371095	2372517	1000	-	.	gene_id "AC_lincRNA.4830"; transcript_id "AC_lincRNA.4830.1"; exon_number "1"; frac "1.000000"; conf_lo "0.096962"; conf_hi "0.175744"; cov "5.933994";
A_cerana_Scaffold_0013	cufflinks	exon	2376833	2377197	1000	-	.	gene_id "AC_lincRNA.4830"; transcript_id "AC_lincRNA.4830.1"; exon_number "2"; frac "1.000000"; conf_lo "0.096962"; conf_hi "0.175744"; cov "5.933994";
A_cerana_Scaffold_0013	cufflinks	transcript	2374406	2375111	1000	.	.	gene_id "AC_lincRNA.4831"; transcript_id "AC_lincRNA.4831.1"; frac "1.000000"; conf_lo "0.051428"; conf_hi "0.186425"; cov "6.801170";
A_cerana_Scaffold_0013	cufflinks	exon	2374406	2375111	1000	.	.	gene_id "AC_lincRNA.4831"; transcript_id "AC_lincRNA.4831.1"; exon_number "1"; frac "1.000000"; conf_lo "0.051428"; conf_hi "0.186425"; cov "6.801170";
A_cerana_Scaffold_0013	cufflinks	transcript	2379012	2379525	1000	.	.	gene_id "AC_lincRNA.4832"; transcript_id "AC_lincRNA.4832.1"; frac "1.000000"; conf_lo "0.097127"; conf_hi "0.309040"; cov "16.245710";
A_cerana_Scaffold_0013	cufflinks	exon	2379012	2379525	1000	.	.	gene_id "AC_lincRNA.4832"; transcript_id "AC_lincRNA.4832.1"; exon_number "1"; frac "1.000000"; conf_lo "0.097127"; conf_hi "0.309040"; cov "16.245710";
A_cerana_Scaffold_0013	cufflinks	transcript	2379971	2380683	1000	.	.	gene_id "AC_lincRNA.4833"; transcript_id "AC_lincRNA.4833.1"; frac "1.000000"; conf_lo "0.108211"; conf_hi "0.292805"; cov "11.943876";
A_cerana_Scaffold_0013	cufflinks	exon	2379971	2380683	1000	.	.	gene_id "AC_lincRNA.4833"; transcript_id "AC_lincRNA.4833.1"; exon_number "1"; frac "1.000000"; conf_lo "0.108211"; conf_hi "0.292805"; cov "11.943876";
A_cerana_Scaffold_0013	cufflinks	transcript	2381643	2382317	1000	.	.	gene_id "AC_lincRNA.4834"; transcript_id "AC_lincRNA.4834.1"; frac "1.000000"; conf_lo "0.114302"; conf_hi "0.309289"; cov "13.123332";
A_cerana_Scaffold_0013	cufflinks	exon	2381643	2382317	1000	.	.	gene_id "AC_lincRNA.4834"; transcript_id "AC_lincRNA.4834.1"; exon_number "1"; frac "1.000000"; conf_lo "0.114302"; conf_hi "0.309289"; cov "13.123332";
A_cerana_Scaffold_0013	cufflinks	transcript	2394668	2395253	1000	.	.	gene_id "AC_lincRNA.4839"; transcript_id "AC_lincRNA.4839.1"; frac "1.000000"; conf_lo "0.046469"; conf_hi "0.178131"; cov "7.511558";
A_cerana_Scaffold_0013	cufflinks	exon	2394668	2395253	1000	.	.	gene_id "AC_lincRNA.4839"; transcript_id "AC_lincRNA.4839.1"; exon_number "1"; frac "1.000000"; conf_lo "0.046469"; conf_hi "0.178131"; cov "7.511558";
A_cerana_Scaffold_0013	cufflinks	transcript	2427894	2428558	1000	.	.	gene_id "AC_lincRNA.4844"; transcript_id "AC_lincRNA.4844.1"; frac "1.000000"; conf_lo "0.163795"; conf_hi "0.375363"; cov "17.784972";
A_cerana_Scaffold_0013	cufflinks	exon	2427894	2428558	1000	.	.	gene_id "AC_lincRNA.4844"; transcript_id "AC_lincRNA.4844.1"; exon_number "1"; frac "1.000000"; conf_lo "0.163795"; conf_hi "0.375363"; cov "17.784972";
A_cerana_Scaffold_0014	cufflinks	transcript	9372	9833	1000	.	.	gene_id "AC_lincRNA.4858"; transcript_id "AC_lincRNA.4858.1"; frac "1.000000"; conf_lo "0.132068"; conf_hi "0.501857"; cov "14.107440";
A_cerana_Scaffold_0014	cufflinks	exon	9372	9833	1000	.	.	gene_id "AC_lincRNA.4858"; transcript_id "AC_lincRNA.4858.1"; exon_number "1"; frac "1.000000"; conf_lo "0.132068"; conf_hi "0.501857"; cov "14.107440";
A_cerana_Scaffold_0014	cufflinks	transcript	17602	18854	1000	.	.	gene_id "AC_lincRNA.4861"; transcript_id "AC_lincRNA.4861.1"; frac "1.000000"; conf_lo "0.090552"; conf_hi "0.206459"; cov "7.343083";
A_cerana_Scaffold_0014	cufflinks	exon	17602	18854	1000	.	.	gene_id "AC_lincRNA.4861"; transcript_id "AC_lincRNA.4861.1"; exon_number "1"; frac "1.000000"; conf_lo "0.090552"; conf_hi "0.206459"; cov "7.343083";
A_cerana_Scaffold_0014	cufflinks	transcript	21812	23004	1000	.	.	gene_id "AC_lincRNA.4863"; transcript_id "AC_lincRNA.4863.1"; frac "1.000000"; conf_lo "0.045651"; conf_hi "0.140758"; cov "4.251167";
A_cerana_Scaffold_0014	cufflinks	exon	21812	23004	1000	.	.	gene_id "AC_lincRNA.4863"; transcript_id "AC_lincRNA.4863.1"; exon_number "1"; frac "1.000000"; conf_lo "0.045651"; conf_hi "0.140758"; cov "4.251167";
A_cerana_Scaffold_0014	cufflinks	transcript	194493	196646	1000	+	.	gene_id "AC_lincRNA.4868"; transcript_id "AC_lincRNA.4868.1"; frac "1.000000"; conf_lo "0.121919"; conf_hi "0.205739"; cov "7.235237";
A_cerana_Scaffold_0014	cufflinks	exon	194493	194684	1000	+	.	gene_id "AC_lincRNA.4868"; transcript_id "AC_lincRNA.4868.1"; exon_number "1"; frac "1.000000"; conf_lo "0.121919"; conf_hi "0.205739"; cov "7.235237";
A_cerana_Scaffold_0014	cufflinks	exon	194762	196646	1000	+	.	gene_id "AC_lincRNA.4868"; transcript_id "AC_lincRNA.4868.1"; exon_number "2"; frac "1.000000"; conf_lo "0.121919"; conf_hi "0.205739"; cov "7.235237";
A_cerana_Scaffold_0014	cufflinks	transcript	378273	379647	1000	.	.	gene_id "AC_lincRNA.4875"; transcript_id "AC_lincRNA.4875.1"; frac "1.000000"; conf_lo "0.026406"; conf_hi "0.082518"; cov "2.420699";
A_cerana_Scaffold_0014	cufflinks	exon	378273	379647	1000	.	.	gene_id "AC_lincRNA.4875"; transcript_id "AC_lincRNA.4875.1"; exon_number "1"; frac "1.000000"; conf_lo "0.026406"; conf_hi "0.082518"; cov "2.420699";
A_cerana_Scaffold_0014	cufflinks	transcript	379752	381203	1000	.	.	gene_id "AC_lincRNA.4876"; transcript_id "AC_lincRNA.4876.1"; frac "1.000000"; conf_lo "0.031257"; conf_hi "0.090645"; cov "2.781864";
A_cerana_Scaffold_0014	cufflinks	exon	379752	381203	1000	.	.	gene_id "AC_lincRNA.4876"; transcript_id "AC_lincRNA.4876.1"; exon_number "1"; frac "1.000000"; conf_lo "0.031257"; conf_hi "0.090645"; cov "2.781864";
A_cerana_Scaffold_0014	cufflinks	transcript	384000	403643	1000	+	.	gene_id "AC_lincRNA.4877"; transcript_id "AC_lincRNA.4877.1"; frac "1.000000"; conf_lo "3.715603"; conf_hi "4.544810"; cov "291.539000";
A_cerana_Scaffold_0014	cufflinks	exon	384000	384710	1000	+	.	gene_id "AC_lincRNA.4877"; transcript_id "AC_lincRNA.4877.1"; exon_number "1"; frac "1.000000"; conf_lo "3.715603"; conf_hi "4.544810"; cov "291.539000";
A_cerana_Scaffold_0014	cufflinks	exon	403638	403643	1000	+	.	gene_id "AC_lincRNA.4877"; transcript_id "AC_lincRNA.4877.1"; exon_number "2"; frac "1.000000"; conf_lo "3.715603"; conf_hi "4.544810"; cov "291.539000";
A_cerana_Scaffold_0013	cufflinks	transcript	2745621	2746316	1000	.	.	gene_id "AC_lincRNA.4892"; transcript_id "AC_lincRNA.4892.1"; frac "1.000000"; conf_lo "0.032604"; conf_hi "0.156499"; cov "4.977689";
A_cerana_Scaffold_0013	cufflinks	exon	2745621	2746316	1000	.	.	gene_id "AC_lincRNA.4892"; transcript_id "AC_lincRNA.4892.1"; exon_number "1"; frac "1.000000"; conf_lo "0.032604"; conf_hi "0.156499"; cov "4.977689";
A_cerana_Scaffold_0013	cufflinks	transcript	2940180	2941274	1000	.	.	gene_id "AC_lincRNA.4923"; transcript_id "AC_lincRNA.4923.1"; frac "1.000000"; conf_lo "0.045592"; conf_hi "0.145066"; cov "4.517832";
A_cerana_Scaffold_0013	cufflinks	exon	2940180	2941274	1000	.	.	gene_id "AC_lincRNA.4923"; transcript_id "AC_lincRNA.4923.1"; exon_number "1"; frac "1.000000"; conf_lo "0.045592"; conf_hi "0.145066"; cov "4.517832";
A_cerana_Scaffold_0013	cufflinks	transcript	1227098	1227614	1000	.	.	gene_id "AC_lincRNA.4955"; transcript_id "AC_lincRNA.4955.1"; frac "1.000000"; conf_lo "0.114120"; conf_hi "0.316026"; cov "17.812056";
A_cerana_Scaffold_0013	cufflinks	exon	1227098	1227614	1000	.	.	gene_id "AC_lincRNA.4955"; transcript_id "AC_lincRNA.4955.1"; exon_number "1"; frac "1.000000"; conf_lo "0.114120"; conf_hi "0.316026"; cov "17.812056";
A_cerana_Scaffold_0012	cufflinks	transcript	800485	803452	1000	-	.	gene_id "AC_lincRNA.4991"; transcript_id "AC_lincRNA.4991.1"; frac "0.421234"; conf_lo "0.573327"; conf_hi "0.730037"; cov "28.986377";
A_cerana_Scaffold_0012	cufflinks	exon	800485	801461	1000	-	.	gene_id "AC_lincRNA.4991"; transcript_id "AC_lincRNA.4991.1"; exon_number "1"; frac "0.421234"; conf_lo "0.573327"; conf_hi "0.730037"; cov "28.986377";
A_cerana_Scaffold_0012	cufflinks	exon	801765	803452	1000	-	.	gene_id "AC_lincRNA.4991"; transcript_id "AC_lincRNA.4991.1"; exon_number "2"; frac "0.421234"; conf_lo "0.573327"; conf_hi "0.730037"; cov "28.986377";
A_cerana_Scaffold_0012	cufflinks	transcript	801786	803392	1000	+	.	gene_id "AC_lincRNA.4992"; transcript_id "AC_lincRNA.4992.1"; frac "0.578766"; conf_lo "2.166558"; conf_hi "2.661772"; cov "107.501336";
A_cerana_Scaffold_0012	cufflinks	exon	801786	802687	1000	+	.	gene_id "AC_lincRNA.4992"; transcript_id "AC_lincRNA.4992.1"; exon_number "1"; frac "0.578766"; conf_lo "2.166558"; conf_hi "2.661772"; cov "107.501336";
A_cerana_Scaffold_0012	cufflinks	exon	803125	803392	1000	+	.	gene_id "AC_lincRNA.4992"; transcript_id "AC_lincRNA.4992.1"; exon_number "2"; frac "0.578766"; conf_lo "2.166558"; conf_hi "2.661772"; cov "107.501336";
A_cerana_Scaffold_0012	cufflinks	transcript	471306	472115	1000	.	.	gene_id "AC_lincRNA.5019"; transcript_id "AC_lincRNA.5019.1"; frac "1.000000"; conf_lo "0.846062"; conf_hi "1.260689"; cov "67.228304";
A_cerana_Scaffold_0012	cufflinks	exon	471306	472115	1000	.	.	gene_id "AC_lincRNA.5019"; transcript_id "AC_lincRNA.5019.1"; exon_number "1"; frac "1.000000"; conf_lo "0.846062"; conf_hi "1.260689"; cov "67.228304";
A_cerana_Scaffold_0011	cufflinks	transcript	2136066	2137396	1000	.	.	gene_id "AC_lincRNA.5042"; transcript_id "AC_lincRNA.5042.1"; frac "1.000000"; conf_lo "0.102295"; conf_hi "0.221639"; cov "7.763178";
A_cerana_Scaffold_0011	cufflinks	exon	2136066	2137396	1000	.	.	gene_id "AC_lincRNA.5042"; transcript_id "AC_lincRNA.5042.1"; exon_number "1"; frac "1.000000"; conf_lo "0.102295"; conf_hi "0.221639"; cov "7.763178";
A_cerana_Scaffold_0014	cufflinks	transcript	1456981	1457642	1000	.	.	gene_id "AC_lincRNA.5057"; transcript_id "AC_lincRNA.5057.1"; frac "1.000000"; conf_lo "0.034279"; conf_hi "0.164537"; cov "5.432870";
A_cerana_Scaffold_0014	cufflinks	exon	1456981	1457642	1000	.	.	gene_id "AC_lincRNA.5057"; transcript_id "AC_lincRNA.5057.1"; exon_number "1"; frac "1.000000"; conf_lo "0.034279"; conf_hi "0.164537"; cov "5.432870";
A_cerana_Scaffold_0014	cufflinks	transcript	1521639	1522603	1000	.	.	gene_id "AC_lincRNA.5069"; transcript_id "AC_lincRNA.5069.1"; frac "1.000000"; conf_lo "0.121060"; conf_hi "0.255571"; cov "8.381608";
A_cerana_Scaffold_0014	cufflinks	exon	1521639	1522603	1000	.	.	gene_id "AC_lincRNA.5069"; transcript_id "AC_lincRNA.5069.1"; exon_number "1"; frac "1.000000"; conf_lo "0.121060"; conf_hi "0.255571"; cov "8.381608";
A_cerana_Scaffold_0014	cufflinks	transcript	2183224	2186277	1000	.	.	gene_id "AC_lincRNA.5071"; transcript_id "AC_lincRNA.5071.1"; frac "0.662497"; conf_lo "0.134653"; conf_hi "0.211832"; cov "7.698822";
A_cerana_Scaffold_0014	cufflinks	exon	2183224	2186277	1000	.	.	gene_id "AC_lincRNA.5071"; transcript_id "AC_lincRNA.5071.1"; exon_number "1"; frac "0.662497"; conf_lo "0.134653"; conf_hi "0.211832"; cov "7.698822";
A_cerana_Scaffold_0014	cufflinks	transcript	2183224	2186277	1000	+	.	gene_id "AC_lincRNA.5072"; transcript_id "AC_lincRNA.5072.1"; frac "0.337503"; conf_lo "0.059386"; conf_hi "0.122166"; cov "4.052591";
A_cerana_Scaffold_0014	cufflinks	exon	2183224	2184974	1000	+	.	gene_id "AC_lincRNA.5072"; transcript_id "AC_lincRNA.5072.1"; exon_number "1"; frac "0.337503"; conf_lo "0.059386"; conf_hi "0.122166"; cov "4.052591";
A_cerana_Scaffold_0014	cufflinks	exon	2185064	2186277	1000	+	.	gene_id "AC_lincRNA.5072"; transcript_id "AC_lincRNA.5072.1"; exon_number "2"; frac "0.337503"; conf_lo "0.059386"; conf_hi "0.122166"; cov "4.052591";
A_cerana_Scaffold_0014	cufflinks	transcript	2186342	2186854	1000	.	.	gene_id "AC_lincRNA.5073"; transcript_id "AC_lincRNA.5073.1"; frac "1.000000"; conf_lo "0.053082"; conf_hi "0.238867"; cov "10.879076";
A_cerana_Scaffold_0014	cufflinks	exon	2186342	2186854	1000	.	.	gene_id "AC_lincRNA.5073"; transcript_id "AC_lincRNA.5073.1"; exon_number "1"; frac "1.000000"; conf_lo "0.053082"; conf_hi "0.238867"; cov "10.879076";
A_cerana_Scaffold_0014	cufflinks	transcript	2172428	2173387	1000	.	.	gene_id "AC_lincRNA.5080"; transcript_id "AC_lincRNA.5080.1"; frac "1.000000"; conf_lo "0.037821"; conf_hi "0.137100"; cov "3.920510";
A_cerana_Scaffold_0014	cufflinks	exon	2172428	2173387	1000	.	.	gene_id "AC_lincRNA.5080"; transcript_id "AC_lincRNA.5080.1"; exon_number "1"; frac "1.000000"; conf_lo "0.037821"; conf_hi "0.137100"; cov "3.920510";
A_cerana_Scaffold_0014	cufflinks	transcript	2178003	2179744	1000	.	.	gene_id "AC_lincRNA.5084"; transcript_id "AC_lincRNA.5084.1"; frac "1.000000"; conf_lo "0.028659"; conf_hi "0.083370"; cov "2.504459";
A_cerana_Scaffold_0014	cufflinks	exon	2178003	2179744	1000	.	.	gene_id "AC_lincRNA.5084"; transcript_id "AC_lincRNA.5084.1"; exon_number "1"; frac "1.000000"; conf_lo "0.028659"; conf_hi "0.083370"; cov "2.504459";
A_cerana_Scaffold_0014	cufflinks	transcript	2179987	2181169	1000	.	.	gene_id "AC_lincRNA.5085"; transcript_id "AC_lincRNA.5085.1"; frac "1.000000"; conf_lo "0.049873"; conf_hi "0.138111"; cov "4.525035";
A_cerana_Scaffold_0014	cufflinks	exon	2179987	2181169	1000	.	.	gene_id "AC_lincRNA.5085"; transcript_id "AC_lincRNA.5085.1"; exon_number "1"; frac "1.000000"; conf_lo "0.049873"; conf_hi "0.138111"; cov "4.525035";
A_cerana_Scaffold_0014	cufflinks	transcript	2197581	2198536	1000	.	.	gene_id "AC_lincRNA.5086"; transcript_id "AC_lincRNA.5086.1"; frac "1.000000"; conf_lo "0.037979"; conf_hi "0.137674"; cov "4.247453";
A_cerana_Scaffold_0014	cufflinks	exon	2197581	2198536	1000	.	.	gene_id "AC_lincRNA.5086"; transcript_id "AC_lincRNA.5086.1"; exon_number "1"; frac "1.000000"; conf_lo "0.037979"; conf_hi "0.137674"; cov "4.247453";
A_cerana_Scaffold_0014	cufflinks	transcript	2358791	2359453	1000	.	.	gene_id "AC_lincRNA.5088"; transcript_id "AC_lincRNA.5088.1"; frac "1.000000"; conf_lo "0.041072"; conf_hi "0.184825"; cov "6.501957";
A_cerana_Scaffold_0014	cufflinks	exon	2358791	2359453	1000	.	.	gene_id "AC_lincRNA.5088"; transcript_id "AC_lincRNA.5088.1"; exon_number "1"; frac "1.000000"; conf_lo "0.041072"; conf_hi "0.184825"; cov "6.501957";
A_cerana_Scaffold_0014	cufflinks	transcript	2202776	2308999	1000	-	.	gene_id "AC_lincRNA.5095"; transcript_id "AC_lincRNA.5095.1"; frac "0.544753"; conf_lo "0.035412"; conf_hi "0.141648"; cov "3.434403";
A_cerana_Scaffold_0014	cufflinks	exon	2202776	2203327	1000	-	.	gene_id "AC_lincRNA.5095"; transcript_id "AC_lincRNA.5095.1"; exon_number "1"; frac "0.544753"; conf_lo "0.035412"; conf_hi "0.141648"; cov "3.434403";
A_cerana_Scaffold_0014	cufflinks	exon	2308621	2308999	1000	-	.	gene_id "AC_lincRNA.5095"; transcript_id "AC_lincRNA.5095.1"; exon_number "2"; frac "0.544753"; conf_lo "0.035412"; conf_hi "0.141648"; cov "3.434403";
A_cerana_Scaffold_0014	cufflinks	transcript	2309508	2338837	1000	+	.	gene_id "AC_lincRNA.5112"; transcript_id "AC_lincRNA.5112.1"; frac "1.000000"; conf_lo "0.583650"; conf_hi "0.832242"; cov "31.509477";
A_cerana_Scaffold_0014	cufflinks	exon	2309508	2310590	1000	+	.	gene_id "AC_lincRNA.5112"; transcript_id "AC_lincRNA.5112.1"; exon_number "1"; frac "1.000000"; conf_lo "0.583650"; conf_hi "0.832242"; cov "31.509477";
A_cerana_Scaffold_0014	cufflinks	exon	2338791	2338837	1000	+	.	gene_id "AC_lincRNA.5112"; transcript_id "AC_lincRNA.5112.1"; exon_number "2"; frac "1.000000"; conf_lo "0.583650"; conf_hi "0.832242"; cov "31.509477";
A_cerana_Scaffold_0014	cufflinks	transcript	2311502	2312328	1000	.	.	gene_id "AC_lincRNA.5113"; transcript_id "AC_lincRNA.5113.1"; frac "1.000000"; conf_lo "0.049391"; conf_hi "0.170124"; cov "5.644447";
A_cerana_Scaffold_0014	cufflinks	exon	2311502	2312328	1000	.	.	gene_id "AC_lincRNA.5113"; transcript_id "AC_lincRNA.5113.1"; exon_number "1"; frac "1.000000"; conf_lo "0.049391"; conf_hi "0.170124"; cov "5.644447";
A_cerana_Scaffold_0015	cufflinks	transcript	180777	182750	1000	.	.	gene_id "AC_lincRNA.5119"; transcript_id "AC_lincRNA.5119.1"; frac "1.000000"; conf_lo "1.418562"; conf_hi "1.742739"; cov "79.057575";
A_cerana_Scaffold_0015	cufflinks	exon	180777	182750	1000	.	.	gene_id "AC_lincRNA.5119"; transcript_id "AC_lincRNA.5119.1"; exon_number "1"; frac "1.000000"; conf_lo "1.418562"; conf_hi "1.742739"; cov "79.057575";
A_cerana_Scaffold_0015	cufflinks	transcript	316113	317314	1000	.	.	gene_id "AC_lincRNA.5124"; transcript_id "AC_lincRNA.5124.1"; frac "1.000000"; conf_lo "1.574498"; conf_hi "1.993608"; cov "100.134806";
A_cerana_Scaffold_0015	cufflinks	exon	316113	317314	1000	.	.	gene_id "AC_lincRNA.5124"; transcript_id "AC_lincRNA.5124.1"; exon_number "1"; frac "1.000000"; conf_lo "1.574498"; conf_hi "1.993608"; cov "100.134806";
A_cerana_Scaffold_0015	cufflinks	transcript	763061	764928	1000	.	.	gene_id "AC_lincRNA.5131"; transcript_id "AC_lincRNA.5131.1"; frac "1.000000"; conf_lo "0.711871"; conf_hi "0.920816"; cov "41.224207";
A_cerana_Scaffold_0015	cufflinks	exon	763061	764928	1000	.	.	gene_id "AC_lincRNA.5131"; transcript_id "AC_lincRNA.5131.1"; exon_number "1"; frac "1.000000"; conf_lo "0.711871"; conf_hi "0.920816"; cov "41.224207";
A_cerana_Scaffold_0015	cufflinks	transcript	1150076	1151347	1000	.	.	gene_id "AC_lincRNA.5135"; transcript_id "AC_lincRNA.5135.1"; frac "1.000000"; conf_lo "0.253327"; conf_hi "0.435294"; cov "17.693836";
A_cerana_Scaffold_0015	cufflinks	exon	1150076	1151347	1000	.	.	gene_id "AC_lincRNA.5135"; transcript_id "AC_lincRNA.5135.1"; exon_number "1"; frac "1.000000"; conf_lo "0.253327"; conf_hi "0.435294"; cov "17.693836";
A_cerana_Scaffold_0015	cufflinks	transcript	1171136	1172086	1000	.	.	gene_id "AC_lincRNA.5137"; transcript_id "AC_lincRNA.5137.1"; frac "0.255422"; conf_lo "0.038179"; conf_hi "0.152714"; cov "4.450484";
A_cerana_Scaffold_0015	cufflinks	exon	1171136	1172086	1000	.	.	gene_id "AC_lincRNA.5137"; transcript_id "AC_lincRNA.5137.1"; exon_number "1"; frac "0.255422"; conf_lo "0.038179"; conf_hi "0.152714"; cov "4.450484";
A_cerana_Scaffold_0015	cufflinks	transcript	1171200	1173745	1000	-	.	gene_id "AC_lincRNA.5139"; transcript_id "AC_lincRNA.5139.1"; frac "0.516508"; conf_lo "0.127247"; conf_hi "0.315088"; cov "12.961926";
A_cerana_Scaffold_0015	cufflinks	exon	1171200	1171870	1000	-	.	gene_id "AC_lincRNA.5139"; transcript_id "AC_lincRNA.5139.1"; exon_number "1"; frac "0.516508"; conf_lo "0.127247"; conf_hi "0.315088"; cov "12.961926";
A_cerana_Scaffold_0015	cufflinks	exon	1173668	1173745	1000	-	.	gene_id "AC_lincRNA.5139"; transcript_id "AC_lincRNA.5139.1"; exon_number "2"; frac "0.516508"; conf_lo "0.127247"; conf_hi "0.315088"; cov "12.961926";
A_cerana_Scaffold_0015	cufflinks	transcript	101377	104151	1000	.	.	gene_id "AC_lincRNA.5141"; transcript_id "AC_lincRNA.5141.1"; frac "1.000000"; conf_lo "1.754879"; conf_hi "2.059080"; cov "91.618242";
A_cerana_Scaffold_0015	cufflinks	exon	101377	104151	1000	.	.	gene_id "AC_lincRNA.5141"; transcript_id "AC_lincRNA.5141.1"; exon_number "1"; frac "1.000000"; conf_lo "1.754879"; conf_hi "2.059080"; cov "91.618242";
A_cerana_Scaffold_0015	cufflinks	transcript	114937	116549	1000	.	.	gene_id "AC_lincRNA.5142"; transcript_id "AC_lincRNA.5142.1"; frac "1.000000"; conf_lo "0.427681"; conf_hi "0.638707"; cov "26.570693";
A_cerana_Scaffold_0015	cufflinks	exon	114937	116549	1000	.	.	gene_id "AC_lincRNA.5142"; transcript_id "AC_lincRNA.5142.1"; exon_number "1"; frac "1.000000"; conf_lo "0.427681"; conf_hi "0.638707"; cov "26.570693";
A_cerana_Scaffold_0015	cufflinks	transcript	786432	787861	1000	.	.	gene_id "AC_lincRNA.5165"; transcript_id "AC_lincRNA.5165.1"; frac "1.000000"; conf_lo "0.250727"; conf_hi "0.412589"; cov "16.658905";
A_cerana_Scaffold_0015	cufflinks	exon	786432	787861	1000	.	.	gene_id "AC_lincRNA.5165"; transcript_id "AC_lincRNA.5165.1"; exon_number "1"; frac "1.000000"; conf_lo "0.250727"; conf_hi "0.412589"; cov "16.658905";
A_cerana_Scaffold_0014	cufflinks	transcript	1552694	1553552	1000	.	.	gene_id "AC_lincRNA.5190"; transcript_id "AC_lincRNA.5190.2"; frac "0.352762"; conf_lo "0.039894"; conf_hi "0.167557"; cov "4.509915";
A_cerana_Scaffold_0014	cufflinks	exon	1552694	1553552	1000	.	.	gene_id "AC_lincRNA.5190"; transcript_id "AC_lincRNA.5190.2"; exon_number "1"; frac "0.352762"; conf_lo "0.039894"; conf_hi "0.167557"; cov "4.509915";
A_cerana_Scaffold_0014	cufflinks	transcript	1579585	1581204	1000	.	.	gene_id "AC_lincRNA.5193"; transcript_id "AC_lincRNA.5193.1"; frac "1.000000"; conf_lo "0.047780"; conf_hi "0.112625"; cov "3.493730";
A_cerana_Scaffold_0014	cufflinks	exon	1579585	1581204	1000	.	.	gene_id "AC_lincRNA.5193"; transcript_id "AC_lincRNA.5193.1"; exon_number "1"; frac "1.000000"; conf_lo "0.047780"; conf_hi "0.112625"; cov "3.493730";
A_cerana_Scaffold_0014	cufflinks	transcript	1887469	1888920	1000	.	.	gene_id "AC_lincRNA.5216"; transcript_id "AC_lincRNA.5216.1"; frac "1.000000"; conf_lo "0.023438"; conf_hi "0.074221"; cov "2.086398";
A_cerana_Scaffold_0014	cufflinks	exon	1887469	1888920	1000	.	.	gene_id "AC_lincRNA.5216"; transcript_id "AC_lincRNA.5216.1"; exon_number "1"; frac "1.000000"; conf_lo "0.023438"; conf_hi "0.074221"; cov "2.086398";
A_cerana_Scaffold_0009	cufflinks	transcript	2290864	2293261	1000	+	.	gene_id "AC_lincRNA.5251"; transcript_id "AC_lincRNA.5251.1"; frac "1.000000"; conf_lo "0.109983"; conf_hi "0.196186"; cov "6.747398";
A_cerana_Scaffold_0009	cufflinks	exon	2290864	2291800	1000	+	.	gene_id "AC_lincRNA.5251"; transcript_id "AC_lincRNA.5251.1"; exon_number "1"; frac "1.000000"; conf_lo "0.109983"; conf_hi "0.196186"; cov "6.747398";
A_cerana_Scaffold_0009	cufflinks	exon	2292323	2292597	1000	+	.	gene_id "AC_lincRNA.5251"; transcript_id "AC_lincRNA.5251.1"; exon_number "2"; frac "1.000000"; conf_lo "0.109983"; conf_hi "0.196186"; cov "6.747398";
A_cerana_Scaffold_0009	cufflinks	exon	2292657	2293261	1000	+	.	gene_id "AC_lincRNA.5251"; transcript_id "AC_lincRNA.5251.1"; exon_number "3"; frac "1.000000"; conf_lo "0.109983"; conf_hi "0.196186"; cov "6.747398";
A_cerana_Scaffold_0016	cufflinks	transcript	280215	280978	1000	.	.	gene_id "AC_lincRNA.5327"; transcript_id "AC_lincRNA.5327.1"; frac "1.000000"; conf_lo "0.190093"; conf_hi "0.463353"; cov "18.332211";
A_cerana_Scaffold_0016	cufflinks	exon	280215	280978	1000	.	.	gene_id "AC_lincRNA.5327"; transcript_id "AC_lincRNA.5327.1"; exon_number "1"; frac "1.000000"; conf_lo "0.190093"; conf_hi "0.463353"; cov "18.332211";
A_cerana_Scaffold_0016	cufflinks	transcript	15337	16093	1000	.	.	gene_id "AC_lincRNA.5329"; transcript_id "AC_lincRNA.5329.1"; frac "0.342711"; conf_lo "1.244456"; conf_hi "1.788905"; cov "67.253990";
A_cerana_Scaffold_0016	cufflinks	exon	15337	16093	1000	.	.	gene_id "AC_lincRNA.5329"; transcript_id "AC_lincRNA.5329.1"; exon_number "1"; frac "0.342711"; conf_lo "1.244456"; conf_hi "1.788905"; cov "67.253990";
A_cerana_Scaffold_0016	cufflinks	transcript	36541	38230	1000	.	.	gene_id "AC_lincRNA.5330"; transcript_id "AC_lincRNA.5330.1"; frac "1.000000"; conf_lo "0.045653"; conf_hi "0.115476"; cov "3.607630";
A_cerana_Scaffold_0016	cufflinks	exon	36541	38230	1000	.	.	gene_id "AC_lincRNA.5330"; transcript_id "AC_lincRNA.5330.1"; exon_number "1"; frac "1.000000"; conf_lo "0.045653"; conf_hi "0.115476"; cov "3.607630";
A_cerana_Scaffold_0016	cufflinks	transcript	179679	180533	1000	.	.	gene_id "AC_lincRNA.5332"; transcript_id "AC_lincRNA.5332.1"; frac "1.000000"; conf_lo "0.042465"; conf_hi "0.153937"; cov "5.006986";
A_cerana_Scaffold_0016	cufflinks	exon	179679	180533	1000	.	.	gene_id "AC_lincRNA.5332"; transcript_id "AC_lincRNA.5332.1"; exon_number "1"; frac "1.000000"; conf_lo "0.042465"; conf_hi "0.153937"; cov "5.006986";
A_cerana_Scaffold_0016	cufflinks	transcript	313959	314651	1000	.	.	gene_id "AC_lincRNA.5344"; transcript_id "AC_lincRNA.5344.1"; frac "1.000000"; conf_lo "0.039294"; conf_hi "0.150628"; cov "5.516237";
A_cerana_Scaffold_0016	cufflinks	exon	313959	314651	1000	.	.	gene_id "AC_lincRNA.5344"; transcript_id "AC_lincRNA.5344.1"; exon_number "1"; frac "1.000000"; conf_lo "0.039294"; conf_hi "0.150628"; cov "5.516237";
A_cerana_Scaffold_0016	cufflinks	transcript	355302	356174	1000	.	.	gene_id "AC_lincRNA.5346"; transcript_id "AC_lincRNA.5346.1"; frac "1.000000"; conf_lo "0.623846"; conf_hi "0.940968"; cov "48.176868";
A_cerana_Scaffold_0016	cufflinks	exon	355302	356174	1000	.	.	gene_id "AC_lincRNA.5346"; transcript_id "AC_lincRNA.5346.1"; exon_number "1"; frac "1.000000"; conf_lo "0.623846"; conf_hi "0.940968"; cov "48.176868";
A_cerana_Scaffold_0016	cufflinks	transcript	368274	369157	1000	.	.	gene_id "AC_lincRNA.5347"; transcript_id "AC_lincRNA.5347.1"; frac "1.000000"; conf_lo "0.159155"; conf_hi "0.343980"; cov "13.947203";
A_cerana_Scaffold_0016	cufflinks	exon	368274	369157	1000	.	.	gene_id "AC_lincRNA.5347"; transcript_id "AC_lincRNA.5347.1"; exon_number "1"; frac "1.000000"; conf_lo "0.159155"; conf_hi "0.343980"; cov "13.947203";
A_cerana_Scaffold_0016	cufflinks	transcript	370141	371353	1000	.	.	gene_id "AC_lincRNA.5348"; transcript_id "AC_lincRNA.5348.1"; frac "1.000000"; conf_lo "0.138437"; conf_hi "0.261907"; cov "10.507029";
A_cerana_Scaffold_0016	cufflinks	exon	370141	371353	1000	.	.	gene_id "AC_lincRNA.5348"; transcript_id "AC_lincRNA.5348.1"; exon_number "1"; frac "1.000000"; conf_lo "0.138437"; conf_hi "0.261907"; cov "10.507029";
A_cerana_Scaffold_0016	cufflinks	transcript	371431	372079	1000	.	.	gene_id "AC_lincRNA.5350"; transcript_id "AC_lincRNA.5350.1"; frac "1.000000"; conf_lo "0.167833"; conf_hi "0.384617"; cov "18.578035";
A_cerana_Scaffold_0016	cufflinks	exon	371431	372079	1000	.	.	gene_id "AC_lincRNA.5350"; transcript_id "AC_lincRNA.5350.1"; exon_number "1"; frac "1.000000"; conf_lo "0.167833"; conf_hi "0.384617"; cov "18.578035";
A_cerana_Scaffold_0016	cufflinks	transcript	1166064	1166941	1000	.	.	gene_id "AC_lincRNA.5359"; transcript_id "AC_lincRNA.5359.1"; frac "1.000000"; conf_lo "0.072368"; conf_hi "0.196426"; cov "7.216608";
A_cerana_Scaffold_0016	cufflinks	exon	1166064	1166941	1000	.	.	gene_id "AC_lincRNA.5359"; transcript_id "AC_lincRNA.5359.1"; exon_number "1"; frac "1.000000"; conf_lo "0.072368"; conf_hi "0.196426"; cov "7.216608";
A_cerana_Scaffold_0016	cufflinks	transcript	1231295	1233038	1000	.	.	gene_id "AC_lincRNA.5360"; transcript_id "AC_lincRNA.5360.1"; frac "0.637721"; conf_lo "0.415197"; conf_hi "0.586895"; cov "22.064156";
A_cerana_Scaffold_0016	cufflinks	exon	1231295	1233038	1000	.	.	gene_id "AC_lincRNA.5360"; transcript_id "AC_lincRNA.5360.1"; exon_number "1"; frac "0.637721"; conf_lo "0.415197"; conf_hi "0.586895"; cov "22.064156";
A_cerana_Scaffold_0016	cufflinks	transcript	1233965	1234359	1000	.	.	gene_id "AC_lincRNA.5363"; transcript_id "AC_lincRNA.5363.1"; frac "1.000000"; conf_lo "0.068939"; conf_hi "0.310225"; cov "23.084010";
A_cerana_Scaffold_0016	cufflinks	exon	1233965	1234359	1000	.	.	gene_id "AC_lincRNA.5363"; transcript_id "AC_lincRNA.5363.1"; exon_number "1"; frac "1.000000"; conf_lo "0.068939"; conf_hi "0.310225"; cov "23.084010";
A_cerana_Scaffold_0016	cufflinks	transcript	812348	813681	1000	.	.	gene_id "AC_lincRNA.5356"; transcript_id "AC_lincRNA.5356.1"; frac "0.245694"; conf_lo "0.143484"; conf_hi "0.282619"; cov "8.846853";
A_cerana_Scaffold_0016	cufflinks	exon	812348	813681	1000	.	.	gene_id "AC_lincRNA.5356"; transcript_id "AC_lincRNA.5356.1"; exon_number "1"; frac "0.245694"; conf_lo "0.143484"; conf_hi "0.282619"; cov "8.846853";
A_cerana_Scaffold_0016	cufflinks	transcript	342048	342922	1000	.	.	gene_id "AC_lincRNA.5397"; transcript_id "AC_lincRNA.5397.1"; frac "1.000000"; conf_lo "0.181539"; conf_hi "0.389013"; cov "15.888899";
A_cerana_Scaffold_0016	cufflinks	exon	342048	342922	1000	.	.	gene_id "AC_lincRNA.5397"; transcript_id "AC_lincRNA.5397.1"; exon_number "1"; frac "1.000000"; conf_lo "0.181539"; conf_hi "0.389013"; cov "15.888899";
A_cerana_Scaffold_0016	cufflinks	transcript	354210	355214	1000	+	.	gene_id "AC_lincRNA.5398"; transcript_id "AC_lincRNA.5398.2"; frac "0.379341"; conf_lo "0.129440"; conf_hi "0.338536"; cov "10.254787";
A_cerana_Scaffold_0016	cufflinks	exon	354210	354257	1000	+	.	gene_id "AC_lincRNA.5398"; transcript_id "AC_lincRNA.5398.2"; exon_number "1"; frac "0.379341"; conf_lo "0.129440"; conf_hi "0.338536"; cov "10.254787";
A_cerana_Scaffold_0016	cufflinks	exon	354517	355214	1000	+	.	gene_id "AC_lincRNA.5398"; transcript_id "AC_lincRNA.5398.2"; exon_number "2"; frac "0.379341"; conf_lo "0.129440"; conf_hi "0.338536"; cov "10.254787";
A_cerana_Scaffold_0016	cufflinks	transcript	2083568	2084227	1000	.	.	gene_id "AC_lincRNA.5409"; transcript_id "AC_lincRNA.5409.1"; frac "1.000000"; conf_lo "0.130653"; conf_hi "0.323195"; cov "14.748081";
A_cerana_Scaffold_0016	cufflinks	exon	2083568	2084227	1000	.	.	gene_id "AC_lincRNA.5409"; transcript_id "AC_lincRNA.5409.1"; exon_number "1"; frac "1.000000"; conf_lo "0.130653"; conf_hi "0.323195"; cov "14.748081";
A_cerana_Scaffold_0011	cufflinks	transcript	2757063	2757699	1000	.	.	gene_id "AC_lincRNA.5421"; transcript_id "AC_lincRNA.5421.1"; frac "1.000000"; conf_lo "0.042749"; conf_hi "0.192369"; cov "6.989401";
A_cerana_Scaffold_0011	cufflinks	exon	2757063	2757699	1000	.	.	gene_id "AC_lincRNA.5421"; transcript_id "AC_lincRNA.5421.1"; exon_number "1"; frac "1.000000"; conf_lo "0.042749"; conf_hi "0.192369"; cov "6.989401";
A_cerana_Scaffold_0015	cufflinks	transcript	1381320	1382697	1000	.	.	gene_id "AC_lincRNA.5451"; transcript_id "AC_lincRNA.5451.1"; frac "0.401695"; conf_lo "0.292049"; conf_hi "0.488138"; cov "17.305436";
A_cerana_Scaffold_0015	cufflinks	exon	1381320	1382697	1000	.	.	gene_id "AC_lincRNA.5451"; transcript_id "AC_lincRNA.5451.1"; exon_number "1"; frac "0.401695"; conf_lo "0.292049"; conf_hi "0.488138"; cov "17.305436";
A_cerana_Scaffold_0015	cufflinks	transcript	1381505	1382854	940	+	.	gene_id "AC_lincRNA.5452"; transcript_id "AC_lincRNA.5452.1"; frac "0.295205"; conf_lo "0.261148"; conf_hi "0.494514"; cov "16.937222";
A_cerana_Scaffold_0015	cufflinks	exon	1381505	1382342	940	+	.	gene_id "AC_lincRNA.5452"; transcript_id "AC_lincRNA.5452.1"; exon_number "1"; frac "0.295205"; conf_lo "0.261148"; conf_hi "0.494514"; cov "16.937222";
A_cerana_Scaffold_0015	cufflinks	exon	1382422	1382583	940	+	.	gene_id "AC_lincRNA.5452"; transcript_id "AC_lincRNA.5452.1"; exon_number "2"; frac "0.295205"; conf_lo "0.261148"; conf_hi "0.494514"; cov "16.937222";
A_cerana_Scaffold_0015	cufflinks	exon	1382748	1382854	940	+	.	gene_id "AC_lincRNA.5452"; transcript_id "AC_lincRNA.5452.1"; exon_number "3"; frac "0.295205"; conf_lo "0.261148"; conf_hi "0.494514"; cov "16.937222";
A_cerana_Scaffold_0015	cufflinks	transcript	1381505	1382854	1000	+	.	gene_id "AC_lincRNA.5452"; transcript_id "AC_lincRNA.5452.2"; frac "0.303099"; conf_lo "0.281925"; conf_hi "0.529329"; cov "18.007427";
A_cerana_Scaffold_0015	cufflinks	exon	1381505	1382314	1000	+	.	gene_id "AC_lincRNA.5452"; transcript_id "AC_lincRNA.5452.2"; exon_number "1"; frac "0.303099"; conf_lo "0.281925"; conf_hi "0.529329"; cov "18.007427";
A_cerana_Scaffold_0015	cufflinks	exon	1382422	1382583	1000	+	.	gene_id "AC_lincRNA.5452"; transcript_id "AC_lincRNA.5452.2"; exon_number "2"; frac "0.303099"; conf_lo "0.281925"; conf_hi "0.529329"; cov "18.007427";
A_cerana_Scaffold_0015	cufflinks	exon	1382748	1382854	1000	+	.	gene_id "AC_lincRNA.5452"; transcript_id "AC_lincRNA.5452.2"; exon_number "3"; frac "0.303099"; conf_lo "0.281925"; conf_hi "0.529329"; cov "18.007427";
A_cerana_Scaffold_0015	cufflinks	transcript	1385771	1386518	1000	.	.	gene_id "AC_lincRNA.5453"; transcript_id "AC_lincRNA.5453.1"; frac "1.000000"; conf_lo "0.169890"; conf_hi "0.382252"; cov "16.766751";
A_cerana_Scaffold_0015	cufflinks	exon	1385771	1386518	1000	.	.	gene_id "AC_lincRNA.5453"; transcript_id "AC_lincRNA.5453.1"; exon_number "1"; frac "1.000000"; conf_lo "0.169890"; conf_hi "0.382252"; cov "16.766751";
A_cerana_Scaffold_0015	cufflinks	transcript	1388989	1391284	550	.	.	gene_id "AC_lincRNA.5454"; transcript_id "AC_lincRNA.5454.1"; frac "0.679022"; conf_lo "0.398229"; conf_hi "0.543040"; cov "20.856669";
A_cerana_Scaffold_0015	cufflinks	exon	1388989	1391284	550	.	.	gene_id "AC_lincRNA.5454"; transcript_id "AC_lincRNA.5454.1"; exon_number "1"; frac "0.679022"; conf_lo "0.398229"; conf_hi "0.543040"; cov "20.856669";
A_cerana_Scaffold_0015	cufflinks	transcript	1389827	1390638	1000	.	.	gene_id "AC_lincRNA.5454"; transcript_id "AC_lincRNA.5454.2"; frac "0.320978"; conf_lo "0.661014"; conf_hi "1.052404"; cov "37.897772";
A_cerana_Scaffold_0015	cufflinks	exon	1389827	1390638	1000	.	.	gene_id "AC_lincRNA.5454"; transcript_id "AC_lincRNA.5454.2"; exon_number "1"; frac "0.320978"; conf_lo "0.661014"; conf_hi "1.052404"; cov "37.897772";
A_cerana_Scaffold_0015	cufflinks	transcript	1447032	1449460	1000	+	.	gene_id "AC_lincRNA.5457"; transcript_id "AC_lincRNA.5457.1"; frac "0.371785"; conf_lo "1.713313"; conf_hi "2.303455"; cov "89.306017";
A_cerana_Scaffold_0015	cufflinks	exon	1447032	1447768	1000	+	.	gene_id "AC_lincRNA.5457"; transcript_id "AC_lincRNA.5457.1"; exon_number "1"; frac "0.371785"; conf_lo "1.713313"; conf_hi "2.303455"; cov "89.306017";
A_cerana_Scaffold_0015	cufflinks	exon	1449431	1449460	1000	+	.	gene_id "AC_lincRNA.5457"; transcript_id "AC_lincRNA.5457.1"; exon_number "2"; frac "0.371785"; conf_lo "1.713313"; conf_hi "2.303455"; cov "89.306017";
A_cerana_Scaffold_0015	cufflinks	transcript	1465301	1467003	1000	.	.	gene_id "AC_lincRNA.5460"; transcript_id "AC_lincRNA.5460.1"; frac "1.000000"; conf_lo "0.096371"; conf_hi "0.179893"; cov "6.148028";
A_cerana_Scaffold_0015	cufflinks	exon	1465301	1467003	1000	.	.	gene_id "AC_lincRNA.5460"; transcript_id "AC_lincRNA.5460.1"; exon_number "1"; frac "1.000000"; conf_lo "0.096371"; conf_hi "0.179893"; cov "6.148028";
A_cerana_Scaffold_0015	cufflinks	transcript	1489387	1490484	1000	.	.	gene_id "AC_lincRNA.5464"; transcript_id "AC_lincRNA.5464.1"; frac "0.510012"; conf_lo "0.185402"; conf_hi "0.342713"; cov "11.860551";
A_cerana_Scaffold_0015	cufflinks	exon	1489387	1490484	1000	.	.	gene_id "AC_lincRNA.5464"; transcript_id "AC_lincRNA.5464.1"; exon_number "1"; frac "0.510012"; conf_lo "0.185402"; conf_hi "0.342713"; cov "11.860551";
A_cerana_Scaffold_0015	cufflinks	transcript	1489387	1491785	1000	+	.	gene_id "AC_lincRNA.5465"; transcript_id "AC_lincRNA.5465.1"; frac "0.489988"; conf_lo "0.153228"; conf_hi "0.287303"; cov "9.711767";
A_cerana_Scaffold_0015	cufflinks	exon	1489387	1489554	1000	+	.	gene_id "AC_lincRNA.5465"; transcript_id "AC_lincRNA.5465.1"; exon_number "1"; frac "0.489988"; conf_lo "0.153228"; conf_hi "0.287303"; cov "9.711767";
A_cerana_Scaffold_0015	cufflinks	exon	1489650	1489914	1000	+	.	gene_id "AC_lincRNA.5465"; transcript_id "AC_lincRNA.5465.1"; exon_number "2"; frac "0.489988"; conf_lo "0.153228"; conf_hi "0.287303"; cov "9.711767";
A_cerana_Scaffold_0015	cufflinks	exon	1490981	1491785	1000	+	.	gene_id "AC_lincRNA.5465"; transcript_id "AC_lincRNA.5465.1"; exon_number "3"; frac "0.489988"; conf_lo "0.153228"; conf_hi "0.287303"; cov "9.711767";
A_cerana_Scaffold_0015	cufflinks	transcript	1506996	1507744	1000	.	.	gene_id "AC_lincRNA.5467"; transcript_id "AC_lincRNA.5467.1"; frac "1.000000"; conf_lo "0.036356"; conf_hi "0.163603"; cov "5.283223";
A_cerana_Scaffold_0015	cufflinks	exon	1506996	1507744	1000	.	.	gene_id "AC_lincRNA.5467"; transcript_id "AC_lincRNA.5467.1"; exon_number "1"; frac "1.000000"; conf_lo "0.036356"; conf_hi "0.163603"; cov "5.283223";
A_cerana_Scaffold_0015	cufflinks	transcript	1539663	1540539	1000	.	.	gene_id "AC_lincRNA.5468"; transcript_id "AC_lincRNA.5468.1"; frac "1.000000"; conf_lo "0.077625"; conf_hi "0.207000"; cov "7.573139";
A_cerana_Scaffold_0015	cufflinks	exon	1539663	1540539	1000	.	.	gene_id "AC_lincRNA.5468"; transcript_id "AC_lincRNA.5468.1"; exon_number "1"; frac "1.000000"; conf_lo "0.077625"; conf_hi "0.207000"; cov "7.573139";
A_cerana_Scaffold_0015	cufflinks	transcript	2434365	2457644	1000	-	.	gene_id "AC_lincRNA.5505"; transcript_id "AC_lincRNA.5505.1"; frac "0.196721"; conf_lo "0.043897"; conf_hi "0.107304"; cov "3.389875";
A_cerana_Scaffold_0015	cufflinks	exon	2434365	2436099	1000	-	.	gene_id "AC_lincRNA.5505"; transcript_id "AC_lincRNA.5505.1"; exon_number "1"; frac "0.196721"; conf_lo "0.043897"; conf_hi "0.107304"; cov "3.389875";
A_cerana_Scaffold_0015	cufflinks	exon	2457519	2457644	1000	-	.	gene_id "AC_lincRNA.5505"; transcript_id "AC_lincRNA.5505.1"; exon_number "2"; frac "0.196721"; conf_lo "0.043897"; conf_hi "0.107304"; cov "3.389875";
A_cerana_Scaffold_0015	cufflinks	transcript	2455815	2457676	1000	.	.	gene_id "AC_lincRNA.5507"; transcript_id "AC_lincRNA.5507.1"; frac "0.524590"; conf_lo "0.155921"; conf_hi "0.251206"; cov "9.033916";
A_cerana_Scaffold_0015	cufflinks	exon	2455815	2457676	1000	.	.	gene_id "AC_lincRNA.5507"; transcript_id "AC_lincRNA.5507.1"; exon_number "1"; frac "0.524590"; conf_lo "0.155921"; conf_hi "0.251206"; cov "9.033916";
A_cerana_Scaffold_0014	cufflinks	transcript	2004881	2006845	1000	.	.	gene_id "AC_lincRNA.5625"; transcript_id "AC_lincRNA.5625.1"; frac "1.000000"; conf_lo "0.048503"; conf_hi "0.108554"; cov "3.537912";
A_cerana_Scaffold_0014	cufflinks	exon	2004881	2006845	1000	.	.	gene_id "AC_lincRNA.5625"; transcript_id "AC_lincRNA.5625.1"; exon_number "1"; frac "1.000000"; conf_lo "0.048503"; conf_hi "0.108554"; cov "3.537912";
A_cerana_Scaffold_0015	cufflinks	transcript	1670141	1670596	1000	+	.	gene_id "AC_lincRNA.5665"; transcript_id "AC_lincRNA.5665.1"; frac "1.000000"; conf_lo "1.526782"; conf_hi "2.729701"; cov "94.724395";
A_cerana_Scaffold_0015	cufflinks	exon	1670141	1670268	1000	+	.	gene_id "AC_lincRNA.5665"; transcript_id "AC_lincRNA.5665.1"; exon_number "1"; frac "1.000000"; conf_lo "1.526782"; conf_hi "2.729701"; cov "94.724395";
A_cerana_Scaffold_0015	cufflinks	exon	1670337	1670596	1000	+	.	gene_id "AC_lincRNA.5665"; transcript_id "AC_lincRNA.5665.1"; exon_number "2"; frac "1.000000"; conf_lo "1.526782"; conf_hi "2.729701"; cov "94.724395";
A_cerana_Scaffold_0015	cufflinks	transcript	1849347	1850916	1000	-	.	gene_id "AC_lincRNA.5678"; transcript_id "AC_lincRNA.5678.1"; frac "0.198968"; conf_lo "0.017174"; conf_hi "0.097317"; cov "2.636135";
A_cerana_Scaffold_0015	cufflinks	exon	1849347	1849867	1000	-	.	gene_id "AC_lincRNA.5678"; transcript_id "AC_lincRNA.5678.1"; exon_number "1"; frac "0.198968"; conf_lo "0.017174"; conf_hi "0.097317"; cov "2.636135";
A_cerana_Scaffold_0015	cufflinks	exon	1850355	1850916	1000	-	.	gene_id "AC_lincRNA.5678"; transcript_id "AC_lincRNA.5678.1"; exon_number "2"; frac "0.198968"; conf_lo "0.017174"; conf_hi "0.097317"; cov "2.636135";
A_cerana_Scaffold_0015	cufflinks	transcript	1850206	1850916	1000	.	.	gene_id "AC_lincRNA.5679"; transcript_id "AC_lincRNA.5679.1"; frac "0.801032"; conf_lo "0.312767"; conf_hi "0.593180"; cov "19.994837";
A_cerana_Scaffold_0015	cufflinks	exon	1850206	1850916	1000	.	.	gene_id "AC_lincRNA.5679"; transcript_id "AC_lincRNA.5679.1"; exon_number "1"; frac "0.801032"; conf_lo "0.312767"; conf_hi "0.593180"; cov "19.994837";
A_cerana_Scaffold_0014	cufflinks	transcript	1010243	1010818	1000	.	.	gene_id "AC_lincRNA.5696"; transcript_id "AC_lincRNA.5696.1"; frac "1.000000"; conf_lo "0.165465"; conf_hi "0.393965"; cov "21.202836";
A_cerana_Scaffold_0014	cufflinks	exon	1010243	1010818	1000	.	.	gene_id "AC_lincRNA.5696"; transcript_id "AC_lincRNA.5696.1"; exon_number "1"; frac "1.000000"; conf_lo "0.165465"; conf_hi "0.393965"; cov "21.202836";
A_cerana_Scaffold_0016	cufflinks	transcript	1954054	1954488	1000	.	.	gene_id "AC_lincRNA.5742"; transcript_id "AC_lincRNA.5742.1"; frac "1.000000"; conf_lo "0.083466"; conf_hi "0.302565"; cov "18.130105";
A_cerana_Scaffold_0016	cufflinks	exon	1954054	1954488	1000	.	.	gene_id "AC_lincRNA.5742"; transcript_id "AC_lincRNA.5742.1"; exon_number "1"; frac "1.000000"; conf_lo "0.083466"; conf_hi "0.302565"; cov "18.130105";
A_cerana_Scaffold_0016	cufflinks	transcript	1954803	1955197	1000	.	.	gene_id "AC_lincRNA.5743"; transcript_id "AC_lincRNA.5743.1"; frac "1.000000"; conf_lo "0.068939"; conf_hi "0.264266"; cov "21.160342";
A_cerana_Scaffold_0016	cufflinks	exon	1954803	1955197	1000	.	.	gene_id "AC_lincRNA.5743"; transcript_id "AC_lincRNA.5743.1"; exon_number "1"; frac "1.000000"; conf_lo "0.068939"; conf_hi "0.264266"; cov "21.160342";
A_cerana_Scaffold_0016	cufflinks	transcript	1956100	1957039	1000	.	.	gene_id "AC_lincRNA.5744"; transcript_id "AC_lincRNA.5744.1"; frac "1.000000"; conf_lo "0.083812"; conf_hi "0.209529"; cov "6.528054";
A_cerana_Scaffold_0016	cufflinks	exon	1956100	1957039	1000	.	.	gene_id "AC_lincRNA.5744"; transcript_id "AC_lincRNA.5744.1"; exon_number "1"; frac "1.000000"; conf_lo "0.083812"; conf_hi "0.209529"; cov "6.528054";
A_cerana_Scaffold_0016	cufflinks	transcript	1960047	1961099	1000	.	.	gene_id "AC_lincRNA.5745"; transcript_id "AC_lincRNA.5745.1"; frac "1.000000"; conf_lo "0.035698"; conf_hi "0.130893"; cov "3.707341";
A_cerana_Scaffold_0016	cufflinks	exon	1960047	1961099	1000	.	.	gene_id "AC_lincRNA.5745"; transcript_id "AC_lincRNA.5745.1"; exon_number "1"; frac "1.000000"; conf_lo "0.035698"; conf_hi "0.130893"; cov "3.707341";
A_cerana_Scaffold_0014	cufflinks	transcript	1135561	1136503	1000	.	.	gene_id "AC_lincRNA.5757"; transcript_id "AC_lincRNA.5757.1"; frac "1.000000"; conf_lo "0.062567"; conf_hi "0.173261"; cov "6.188623";
A_cerana_Scaffold_0014	cufflinks	exon	1135561	1136503	1000	.	.	gene_id "AC_lincRNA.5757"; transcript_id "AC_lincRNA.5757.1"; exon_number "1"; frac "1.000000"; conf_lo "0.062567"; conf_hi "0.173261"; cov "6.188623";
A_cerana_Scaffold_0014	cufflinks	transcript	1152109	1152959	1000	.	.	gene_id "AC_lincRNA.5758"; transcript_id "AC_lincRNA.5758.1"; frac "1.000000"; conf_lo "0.105205"; conf_hi "0.250874"; cov "7.924241";
A_cerana_Scaffold_0014	cufflinks	exon	1152109	1152959	1000	.	.	gene_id "AC_lincRNA.5758"; transcript_id "AC_lincRNA.5758.1"; exon_number "1"; frac "1.000000"; conf_lo "0.105205"; conf_hi "0.250874"; cov "7.924241";
A_cerana_Scaffold_0016	cufflinks	transcript	2244184	2244799	1000	.	.	gene_id "AC_lincRNA.5769"; transcript_id "AC_lincRNA.5769.1"; frac "1.000000"; conf_lo "0.088412"; conf_hi "0.272603"; cov "11.779842";
A_cerana_Scaffold_0016	cufflinks	exon	2244184	2244799	1000	.	.	gene_id "AC_lincRNA.5769"; transcript_id "AC_lincRNA.5769.1"; exon_number "1"; frac "1.000000"; conf_lo "0.088412"; conf_hi "0.272603"; cov "11.779842";
A_cerana_Scaffold_0016	cufflinks	transcript	2260813	2264857	1000	.	.	gene_id "AC_lincRNA.5770"; transcript_id "AC_lincRNA.5770.1"; frac "1.000000"; conf_lo "0.078540"; conf_hi "0.125664"; cov "4.572800";
A_cerana_Scaffold_0016	cufflinks	exon	2260813	2264857	1000	.	.	gene_id "AC_lincRNA.5770"; transcript_id "AC_lincRNA.5770.1"; exon_number "1"; frac "1.000000"; conf_lo "0.078540"; conf_hi "0.125664"; cov "4.572800";
A_cerana_Scaffold_0016	cufflinks	transcript	2740819	2741638	1000	.	.	gene_id "AC_lincRNA.5773"; transcript_id "AC_lincRNA.5773.1"; frac "1.000000"; conf_lo "1.627211"; conf_hi "2.108733"; cov "123.149618";
A_cerana_Scaffold_0016	cufflinks	exon	2740819	2741638	1000	.	.	gene_id "AC_lincRNA.5773"; transcript_id "AC_lincRNA.5773.1"; exon_number "1"; frac "1.000000"; conf_lo "1.627211"; conf_hi "2.108733"; cov "123.149618";
A_cerana_Scaffold_0017	cufflinks	transcript	217967	218951	1000	.	.	gene_id "AC_lincRNA.5777"; transcript_id "AC_lincRNA.5777.1"; frac "1.000000"; conf_lo "0.027646"; conf_hi "0.124405"; cov "3.488719";
A_cerana_Scaffold_0017	cufflinks	exon	217967	218951	1000	.	.	gene_id "AC_lincRNA.5777"; transcript_id "AC_lincRNA.5777.1"; exon_number "1"; frac "1.000000"; conf_lo "0.027646"; conf_hi "0.124405"; cov "3.488719";
A_cerana_Scaffold_0017	cufflinks	transcript	254646	256626	1000	.	.	gene_id "AC_lincRNA.5778"; transcript_id "AC_lincRNA.5778.1"; frac "1.000000"; conf_lo "0.100804"; conf_hi "0.194735"; cov "6.690281";
A_cerana_Scaffold_0017	cufflinks	exon	254646	256626	1000	.	.	gene_id "AC_lincRNA.5778"; transcript_id "AC_lincRNA.5778.1"; exon_number "1"; frac "1.000000"; conf_lo "0.100804"; conf_hi "0.194735"; cov "6.690281";
A_cerana_Scaffold_0017	cufflinks	transcript	310942	311539	1000	.	.	gene_id "AC_lincRNA.5779"; transcript_id "AC_lincRNA.5779.1"; frac "1.000000"; conf_lo "0.060715"; conf_hi "0.220094"; cov "9.187461";
A_cerana_Scaffold_0017	cufflinks	exon	310942	311539	1000	.	.	gene_id "AC_lincRNA.5779"; transcript_id "AC_lincRNA.5779.1"; exon_number "1"; frac "1.000000"; conf_lo "0.060715"; conf_hi "0.220094"; cov "9.187461";
A_cerana_Scaffold_0017	cufflinks	transcript	356973	357575	1000	.	.	gene_id "AC_lincRNA.5780"; transcript_id "AC_lincRNA.5780.1"; frac "1.000000"; conf_lo "0.037633"; conf_hi "0.180636"; cov "6.457577";
A_cerana_Scaffold_0017	cufflinks	exon	356973	357575	1000	.	.	gene_id "AC_lincRNA.5780"; transcript_id "AC_lincRNA.5780.1"; exon_number "1"; frac "1.000000"; conf_lo "0.037633"; conf_hi "0.180636"; cov "6.457577";
A_cerana_Scaffold_0017	cufflinks	transcript	356046	356886	1000	.	.	gene_id "AC_lincRNA.5782"; transcript_id "AC_lincRNA.5782.1"; frac "1.000000"; conf_lo "0.134913"; conf_hi "0.312999"; cov "12.468891";
A_cerana_Scaffold_0017	cufflinks	exon	356046	356886	1000	.	.	gene_id "AC_lincRNA.5782"; transcript_id "AC_lincRNA.5782.1"; exon_number "1"; frac "1.000000"; conf_lo "0.134913"; conf_hi "0.312999"; cov "12.468891";
A_cerana_Scaffold_0017	cufflinks	transcript	234157	237349	1000	.	.	gene_id "AC_lincRNA.5785"; transcript_id "AC_lincRNA.5785.1"; frac "1.000000"; conf_lo "0.048327"; conf_hi "0.090969"; cov "3.131448";
A_cerana_Scaffold_0017	cufflinks	exon	234157	237349	1000	.	.	gene_id "AC_lincRNA.5785"; transcript_id "AC_lincRNA.5785.1"; exon_number "1"; frac "1.000000"; conf_lo "0.048327"; conf_hi "0.090969"; cov "3.131448";
A_cerana_Scaffold_0017	cufflinks	transcript	450209	450903	1000	.	.	gene_id "AC_lincRNA.5788"; transcript_id "AC_lincRNA.5788.1"; frac "1.000000"; conf_lo "0.039181"; conf_hi "0.150194"; cov "5.488984";
A_cerana_Scaffold_0017	cufflinks	exon	450209	450903	1000	.	.	gene_id "AC_lincRNA.5788"; transcript_id "AC_lincRNA.5788.1"; exon_number "1"; frac "1.000000"; conf_lo "0.039181"; conf_hi "0.150194"; cov "5.488984";
A_cerana_Scaffold_0017	cufflinks	transcript	9304	11328	1000	.	.	gene_id "AC_lincRNA.5796"; transcript_id "AC_lincRNA.5796.1"; frac "1.000000"; conf_lo "0.764258"; conf_hi "0.977174"; cov "43.315386";
A_cerana_Scaffold_0017	cufflinks	exon	9304	11328	1000	.	.	gene_id "AC_lincRNA.5796"; transcript_id "AC_lincRNA.5796.1"; exon_number "1"; frac "1.000000"; conf_lo "0.764258"; conf_hi "0.977174"; cov "43.315386";
A_cerana_Scaffold_0017	cufflinks	transcript	21769	23714	1000	.	.	gene_id "AC_lincRNA.5798"; transcript_id "AC_lincRNA.5798.1"; frac "1.000000"; conf_lo "2.355532"; conf_hi "2.786990"; cov "129.558279";
A_cerana_Scaffold_0017	cufflinks	exon	21769	23714	1000	.	.	gene_id "AC_lincRNA.5798"; transcript_id "AC_lincRNA.5798.1"; exon_number "1"; frac "1.000000"; conf_lo "2.355532"; conf_hi "2.786990"; cov "129.558279";
A_cerana_Scaffold_0017	cufflinks	transcript	1197049	1199537	1000	.	.	gene_id "AC_lincRNA.5848"; transcript_id "AC_lincRNA.5848.1"; frac "1.000000"; conf_lo "0.096641"; conf_hi "0.173224"; cov "6.063277";
A_cerana_Scaffold_0017	cufflinks	exon	1197049	1199537	1000	.	.	gene_id "AC_lincRNA.5848"; transcript_id "AC_lincRNA.5848.1"; exon_number "1"; frac "1.000000"; conf_lo "0.096641"; conf_hi "0.173224"; cov "6.063277";
A_cerana_Scaffold_0017	cufflinks	transcript	1415434	1416505	1000	.	.	gene_id "AC_lincRNA.5851"; transcript_id "AC_lincRNA.5851.1"; frac "1.000000"; conf_lo "0.042337"; conf_hi "0.131243"; cov "4.133992";
A_cerana_Scaffold_0017	cufflinks	exon	1415434	1416505	1000	.	.	gene_id "AC_lincRNA.5851"; transcript_id "AC_lincRNA.5851.1"; exon_number "1"; frac "1.000000"; conf_lo "0.042337"; conf_hi "0.131243"; cov "4.133992";
A_cerana_Scaffold_0017	cufflinks	transcript	1279670	1281138	1000	.	.	gene_id "AC_lincRNA.5850"; transcript_id "AC_lincRNA.5850.1"; frac "1.000000"; conf_lo "0.073151"; conf_hi "0.150152"; cov "4.969415";
A_cerana_Scaffold_0017	cufflinks	exon	1279670	1281138	1000	.	.	gene_id "AC_lincRNA.5850"; transcript_id "AC_lincRNA.5850.1"; exon_number "1"; frac "1.000000"; conf_lo "0.073151"; conf_hi "0.150152"; cov "4.969415";
A_cerana_Scaffold_0017	cufflinks	transcript	1682378	1684089	1000	-	.	gene_id "AC_lincRNA.5854"; transcript_id "AC_lincRNA.5854.1"; frac "1.000000"; conf_lo "0.269467"; conf_hi "0.413689"; cov "15.203074";
A_cerana_Scaffold_0017	cufflinks	exon	1682378	1683774	1000	-	.	gene_id "AC_lincRNA.5854"; transcript_id "AC_lincRNA.5854.1"; exon_number "1"; frac "1.000000"; conf_lo "0.269467"; conf_hi "0.413689"; cov "15.203074";
A_cerana_Scaffold_0017	cufflinks	exon	1684001	1684089	1000	-	.	gene_id "AC_lincRNA.5854"; transcript_id "AC_lincRNA.5854.1"; exon_number "2"; frac "1.000000"; conf_lo "0.269467"; conf_hi "0.413689"; cov "15.203074";
A_cerana_Scaffold_0017	cufflinks	transcript	1131534	1132731	1000	.	.	gene_id "AC_lincRNA.5867"; transcript_id "AC_lincRNA.5867.1"; frac "1.000000"; conf_lo "0.087133"; conf_hi "0.204573"; cov "7.120426";
A_cerana_Scaffold_0017	cufflinks	exon	1131534	1132731	1000	.	.	gene_id "AC_lincRNA.5867"; transcript_id "AC_lincRNA.5867.1"; exon_number "1"; frac "1.000000"; conf_lo "0.087133"; conf_hi "0.204573"; cov "7.120426";
A_cerana_Scaffold_0017	cufflinks	transcript	2206601	2207649	1000	.	.	gene_id "AC_lincRNA.5879"; transcript_id "AC_lincRNA.5879.1"; frac "1.000000"; conf_lo "0.034612"; conf_hi "0.125468"; cov "3.726884";
A_cerana_Scaffold_0017	cufflinks	exon	2206601	2207649	1000	.	.	gene_id "AC_lincRNA.5879"; transcript_id "AC_lincRNA.5879.1"; exon_number "1"; frac "1.000000"; conf_lo "0.034612"; conf_hi "0.125468"; cov "3.726884";
A_cerana_Scaffold_0017	cufflinks	transcript	2208382	2209365	1000	.	.	gene_id "AC_lincRNA.5880"; transcript_id "AC_lincRNA.5880.1"; frac "1.000000"; conf_lo "0.023061"; conf_hi "0.106082"; cov "2.911456";
A_cerana_Scaffold_0017	cufflinks	exon	2208382	2209365	1000	.	.	gene_id "AC_lincRNA.5880"; transcript_id "AC_lincRNA.5880.1"; exon_number "1"; frac "1.000000"; conf_lo "0.023061"; conf_hi "0.106082"; cov "2.911456";
A_cerana_Scaffold_0017	cufflinks	transcript	1303803	1305801	1000	.	.	gene_id "AC_lincRNA.5871"; transcript_id "AC_lincRNA.5871.1"; frac "1.000000"; conf_lo "0.233722"; conf_hi "0.347927"; cov "12.884984";
A_cerana_Scaffold_0017	cufflinks	exon	1303803	1305801	1000	.	.	gene_id "AC_lincRNA.5871"; transcript_id "AC_lincRNA.5871.1"; exon_number "1"; frac "1.000000"; conf_lo "0.233722"; conf_hi "0.347927"; cov "12.884984";
A_cerana_Scaffold_0017	cufflinks	transcript	1309816	1310376	1000	.	.	gene_id "AC_lincRNA.5874"; transcript_id "AC_lincRNA.5874.1"; frac "1.000000"; conf_lo "0.117312"; conf_hi "0.385454"; cov "11.188621";
A_cerana_Scaffold_0017	cufflinks	exon	1309816	1310376	1000	.	.	gene_id "AC_lincRNA.5874"; transcript_id "AC_lincRNA.5874.1"; exon_number "1"; frac "1.000000"; conf_lo "0.117312"; conf_hi "0.385454"; cov "11.188621";
A_cerana_Scaffold_0017	cufflinks	transcript	1310520	1311111	1000	.	.	gene_id "AC_lincRNA.5875"; transcript_id "AC_lincRNA.5875.1"; frac "1.000000"; conf_lo "0.099663"; conf_hi "0.275989"; cov "13.385869";
A_cerana_Scaffold_0017	cufflinks	exon	1310520	1311111	1000	.	.	gene_id "AC_lincRNA.5875"; transcript_id "AC_lincRNA.5875.1"; exon_number "1"; frac "1.000000"; conf_lo "0.099663"; conf_hi "0.275989"; cov "13.385869";
A_cerana_Scaffold_0017	cufflinks	transcript	1327319	1328283	1000	.	.	gene_id "AC_lincRNA.5877"; transcript_id "AC_lincRNA.5877.1"; frac "1.000000"; conf_lo "0.403534"; conf_hi "0.638928"; cov "23.348766";
A_cerana_Scaffold_0017	cufflinks	exon	1327319	1328283	1000	.	.	gene_id "AC_lincRNA.5877"; transcript_id "AC_lincRNA.5877.1"; exon_number "1"; frac "1.000000"; conf_lo "0.403534"; conf_hi "0.638928"; cov "23.348766";
A_cerana_Scaffold_0017	cufflinks	transcript	1328289	1328722	1000	.	.	gene_id "AC_lincRNA.5878"; transcript_id "AC_lincRNA.5878.1"; frac "1.000000"; conf_lo "0.156860"; conf_hi "0.439208"; cov "32.299088";
A_cerana_Scaffold_0017	cufflinks	exon	1328289	1328722	1000	.	.	gene_id "AC_lincRNA.5878"; transcript_id "AC_lincRNA.5878.1"; exon_number "1"; frac "1.000000"; conf_lo "0.156860"; conf_hi "0.439208"; cov "32.299088";
A_cerana_Scaffold_0018	cufflinks	transcript	862251	864035	183	+	.	gene_id "AC_lincRNA.5892"; transcript_id "AC_lincRNA.5892.3"; frac "0.230344"; conf_lo "0.016281"; conf_hi "0.074892"; cov "2.053047";
A_cerana_Scaffold_0018	cufflinks	exon	862251	862542	183	+	.	gene_id "AC_lincRNA.5892"; transcript_id "AC_lincRNA.5892.3"; exon_number "1"; frac "0.230344"; conf_lo "0.016281"; conf_hi "0.074892"; cov "2.053047";
A_cerana_Scaffold_0018	cufflinks	exon	862644	864035	183	+	.	gene_id "AC_lincRNA.5892"; transcript_id "AC_lincRNA.5892.3"; exon_number "2"; frac "0.230344"; conf_lo "0.016281"; conf_hi "0.074892"; cov "2.053047";
A_cerana_Scaffold_0018	cufflinks	transcript	862040	864035	1000	.	.	gene_id "AC_lincRNA.5893"; transcript_id "AC_lincRNA.5893.1"; frac "0.277848"; conf_lo "0.018624"; conf_hi "0.071836"; cov "2.023501";
A_cerana_Scaffold_0018	cufflinks	exon	862040	864035	1000	.	.	gene_id "AC_lincRNA.5893"; transcript_id "AC_lincRNA.5893.1"; exon_number "1"; frac "0.277848"; conf_lo "0.018624"; conf_hi "0.071836"; cov "2.023501";
A_cerana_Scaffold_0018	cufflinks	transcript	864136	866125	1000	.	.	gene_id "AC_lincRNA.5894"; transcript_id "AC_lincRNA.5894.1"; frac "1.000000"; conf_lo "0.063858"; conf_hi "0.136839"; cov "4.515797";
A_cerana_Scaffold_0018	cufflinks	exon	864136	866125	1000	.	.	gene_id "AC_lincRNA.5894"; transcript_id "AC_lincRNA.5894.1"; exon_number "1"; frac "1.000000"; conf_lo "0.063858"; conf_hi "0.136839"; cov "4.515797";
A_cerana_Scaffold_0018	cufflinks	transcript	866271	867243	1000	.	.	gene_id "AC_lincRNA.5895"; transcript_id "AC_lincRNA.5895.1"; frac "1.000000"; conf_lo "0.069966"; conf_hi "0.195906"; cov "6.804227";
A_cerana_Scaffold_0018	cufflinks	exon	866271	867243	1000	.	.	gene_id "AC_lincRNA.5895"; transcript_id "AC_lincRNA.5895.1"; exon_number "1"; frac "1.000000"; conf_lo "0.069966"; conf_hi "0.195906"; cov "6.804227";
A_cerana_Scaffold_0018	cufflinks	transcript	101234	168362	1000	-	.	gene_id "AC_lincRNA.5901"; transcript_id "AC_lincRNA.5901.1"; frac "1.000000"; conf_lo "0.102619"; conf_hi "0.320685"; cov "9.705752";
A_cerana_Scaffold_0018	cufflinks	exon	101234	101303	1000	-	.	gene_id "AC_lincRNA.5901"; transcript_id "AC_lincRNA.5901.1"; exon_number "1"; frac "1.000000"; conf_lo "0.102619"; conf_hi "0.320685"; cov "9.705752";
A_cerana_Scaffold_0018	cufflinks	exon	150966	151114	1000	-	.	gene_id "AC_lincRNA.5901"; transcript_id "AC_lincRNA.5901.1"; exon_number "2"; frac "1.000000"; conf_lo "0.102619"; conf_hi "0.320685"; cov "9.705752";
A_cerana_Scaffold_0018	cufflinks	exon	167938	168362	1000	-	.	gene_id "AC_lincRNA.5901"; transcript_id "AC_lincRNA.5901.1"; exon_number "3"; frac "1.000000"; conf_lo "0.102619"; conf_hi "0.320685"; cov "9.705752";
A_cerana_Scaffold_0018	cufflinks	transcript	281682	283629	411	+	.	gene_id "AC_lincRNA.5910"; transcript_id "AC_lincRNA.5910.2"; frac "0.330239"; conf_lo "0.120355"; conf_hi "0.601775"; cov "14.815566";
A_cerana_Scaffold_0018	cufflinks	exon	281682	282055	411	+	.	gene_id "AC_lincRNA.5910"; transcript_id "AC_lincRNA.5910.2"; exon_number "1"; frac "0.330239"; conf_lo "0.120355"; conf_hi "0.601775"; cov "14.815566";
A_cerana_Scaffold_0018	cufflinks	exon	283563	283629	411	+	.	gene_id "AC_lincRNA.5910"; transcript_id "AC_lincRNA.5910.2"; exon_number "2"; frac "0.330239"; conf_lo "0.120355"; conf_hi "0.601775"; cov "14.815566";
A_cerana_Scaffold_0018	cufflinks	transcript	569829	570580	1000	-	.	gene_id "AC_lincRNA.5920"; transcript_id "AC_lincRNA.5920.1"; frac "1.000000"; conf_lo "0.053082"; conf_hi "0.192421"; cov "7.181113";
A_cerana_Scaffold_0018	cufflinks	exon	569829	570297	1000	-	.	gene_id "AC_lincRNA.5920"; transcript_id "AC_lincRNA.5920.1"; exon_number "1"; frac "1.000000"; conf_lo "0.053082"; conf_hi "0.192421"; cov "7.181113";
A_cerana_Scaffold_0018	cufflinks	exon	570366	570580	1000	-	.	gene_id "AC_lincRNA.5920"; transcript_id "AC_lincRNA.5920.1"; exon_number "2"; frac "1.000000"; conf_lo "0.053082"; conf_hi "0.192421"; cov "7.181113";
A_cerana_Scaffold_0018	cufflinks	transcript	600634	601623	1000	.	.	gene_id "AC_lincRNA.5925"; transcript_id "AC_lincRNA.5925.1"; frac "1.000000"; conf_lo "0.036675"; conf_hi "0.114608"; cov "3.752443";
A_cerana_Scaffold_0018	cufflinks	exon	600634	601623	1000	.	.	gene_id "AC_lincRNA.5925"; transcript_id "AC_lincRNA.5925.1"; exon_number "1"; frac "1.000000"; conf_lo "0.036675"; conf_hi "0.114608"; cov "3.752443";
A_cerana_Scaffold_0018	cufflinks	transcript	651989	652364	1000	.	.	gene_id "AC_lincRNA.5936"; transcript_id "AC_lincRNA.5936.1"; frac "1.000000"; conf_lo "0.120704"; conf_hi "0.374183"; cov "37.431389";
A_cerana_Scaffold_0018	cufflinks	exon	651989	652364	1000	.	.	gene_id "AC_lincRNA.5936"; transcript_id "AC_lincRNA.5936.1"; exon_number "1"; frac "1.000000"; conf_lo "0.120704"; conf_hi "0.374183"; cov "37.431389";
A_cerana_Scaffold_0017	cufflinks	transcript	2734132	2735378	1000	.	.	gene_id "AC_lincRNA.5939"; transcript_id "AC_lincRNA.5939.1"; frac "1.000000"; conf_lo "0.090988"; conf_hi "0.207453"; cov "7.389130";
A_cerana_Scaffold_0017	cufflinks	exon	2734132	2735378	1000	.	.	gene_id "AC_lincRNA.5939"; transcript_id "AC_lincRNA.5939.1"; exon_number "1"; frac "1.000000"; conf_lo "0.090988"; conf_hi "0.207453"; cov "7.389130";
A_cerana_Scaffold_0018	cufflinks	transcript	1589551	1590840	1000	.	.	gene_id "AC_lincRNA.5953"; transcript_id "AC_lincRNA.5953.1"; frac "1.000000"; conf_lo "0.028146"; conf_hi "0.094991"; cov "2.828535";
A_cerana_Scaffold_0018	cufflinks	exon	1589551	1590840	1000	.	.	gene_id "AC_lincRNA.5953"; transcript_id "AC_lincRNA.5953.1"; exon_number "1"; frac "1.000000"; conf_lo "0.028146"; conf_hi "0.094991"; cov "2.828535";
A_cerana_Scaffold_0018	cufflinks	transcript	1621897	1622766	1000	.	.	gene_id "AC_lincRNA.5955"; transcript_id "AC_lincRNA.5955.1"; frac "1.000000"; conf_lo "0.041733"; conf_hi "0.151283"; cov "4.877453";
A_cerana_Scaffold_0018	cufflinks	exon	1621897	1622766	1000	.	.	gene_id "AC_lincRNA.5955"; transcript_id "AC_lincRNA.5955.1"; exon_number "1"; frac "1.000000"; conf_lo "0.041733"; conf_hi "0.151283"; cov "4.877453";
A_cerana_Scaffold_0018	cufflinks	transcript	1619971	1620563	1000	.	.	gene_id "AC_lincRNA.5956"; transcript_id "AC_lincRNA.5956.1"; frac "1.000000"; conf_lo "1.140360"; conf_hi "1.683753"; cov "113.404138";
A_cerana_Scaffold_0018	cufflinks	exon	1619971	1620563	1000	.	.	gene_id "AC_lincRNA.5956"; transcript_id "AC_lincRNA.5956.1"; exon_number "1"; frac "1.000000"; conf_lo "1.140360"; conf_hi "1.683753"; cov "113.404138";
A_cerana_Scaffold_0018	cufflinks	transcript	828197	829142	1000	.	.	gene_id "AC_lincRNA.5964"; transcript_id "AC_lincRNA.5964.1"; frac "1.000000"; conf_lo "0.038380"; conf_hi "0.139129"; cov "4.312219";
A_cerana_Scaffold_0018	cufflinks	exon	828197	829142	1000	.	.	gene_id "AC_lincRNA.5964"; transcript_id "AC_lincRNA.5964.1"; exon_number "1"; frac "1.000000"; conf_lo "0.038380"; conf_hi "0.139129"; cov "4.312219";
A_cerana_Scaffold_0018	cufflinks	transcript	833131	834484	1000	.	.	gene_id "AC_lincRNA.5967"; transcript_id "AC_lincRNA.5967.1"; frac "1.000000"; conf_lo "0.038396"; conf_hi "0.110922"; cov "3.417901";
A_cerana_Scaffold_0018	cufflinks	exon	833131	834484	1000	.	.	gene_id "AC_lincRNA.5967"; transcript_id "AC_lincRNA.5967.1"; exon_number "1"; frac "1.000000"; conf_lo "0.038396"; conf_hi "0.110922"; cov "3.417901";
A_cerana_Scaffold_0018	cufflinks	transcript	834937	835469	1000	.	.	gene_id "AC_lincRNA.5968"; transcript_id "AC_lincRNA.5968.1"; frac "1.000000"; conf_lo "0.042575"; conf_hi "0.204359"; cov "8.319207";
A_cerana_Scaffold_0018	cufflinks	exon	834937	835469	1000	.	.	gene_id "AC_lincRNA.5968"; transcript_id "AC_lincRNA.5968.1"; exon_number "1"; frac "1.000000"; conf_lo "0.042575"; conf_hi "0.204359"; cov "8.319207";
A_cerana_Scaffold_0018	cufflinks	transcript	1693092	1693480	1000	.	.	gene_id "AC_lincRNA.5975"; transcript_id "AC_lincRNA.5975.1"; frac "1.000000"; conf_lo "0.571685"; conf_hi "1.096702"; cov "126.402012";
A_cerana_Scaffold_0018	cufflinks	exon	1693092	1693480	1000	.	.	gene_id "AC_lincRNA.5975"; transcript_id "AC_lincRNA.5975.1"; exon_number "1"; frac "1.000000"; conf_lo "0.571685"; conf_hi "1.096702"; cov "126.402012";
A_cerana_Scaffold_0018	cufflinks	transcript	1067146	1069724	1000	.	.	gene_id "AC_lincRNA.6018"; transcript_id "AC_lincRNA.6018.1"; frac "1.000000"; conf_lo "11.964810"; conf_hi "12.775816"; cov "545.859880";
A_cerana_Scaffold_0018	cufflinks	exon	1067146	1069724	1000	.	.	gene_id "AC_lincRNA.6018"; transcript_id "AC_lincRNA.6018.1"; exon_number "1"; frac "1.000000"; conf_lo "11.964810"; conf_hi "12.775816"; cov "545.859880";
A_cerana_Scaffold_0018	cufflinks	transcript	2346514	2348460	1000	.	.	gene_id "AC_lincRNA.6056"; transcript_id "AC_lincRNA.6056.1"; frac "1.000000"; conf_lo "0.025641"; conf_hi "0.065268"; cov "2.072657";
A_cerana_Scaffold_0018	cufflinks	exon	2346514	2348460	1000	.	.	gene_id "AC_lincRNA.6056"; transcript_id "AC_lincRNA.6056.1"; exon_number "1"; frac "1.000000"; conf_lo "0.025641"; conf_hi "0.065268"; cov "2.072657";
A_cerana_Scaffold_0018	cufflinks	transcript	2366002	2367445	1000	.	.	gene_id "AC_lincRNA.6057"; transcript_id "AC_lincRNA.6057.1"; frac "1.000000"; conf_lo "0.405147"; conf_hi "0.586087"; cov "22.059075";
A_cerana_Scaffold_0018	cufflinks	exon	2366002	2367445	1000	.	.	gene_id "AC_lincRNA.6057"; transcript_id "AC_lincRNA.6057.1"; exon_number "1"; frac "1.000000"; conf_lo "0.405147"; conf_hi "0.586087"; cov "22.059075";
A_cerana_Scaffold_0018	cufflinks	transcript	2394596	2396684	1000	.	.	gene_id "AC_lincRNA.6060"; transcript_id "AC_lincRNA.6060.1"; frac "1.000000"; conf_lo "0.110801"; conf_hi "0.197703"; cov "7.186970";
A_cerana_Scaffold_0018	cufflinks	exon	2394596	2396684	1000	.	.	gene_id "AC_lincRNA.6060"; transcript_id "AC_lincRNA.6060.1"; exon_number "1"; frac "1.000000"; conf_lo "0.110801"; conf_hi "0.197703"; cov "7.186970";
A_cerana_Scaffold_0018	cufflinks	transcript	2357141	2358581	1000	-	.	gene_id "AC_lincRNA.6068"; transcript_id "AC_lincRNA.6068.1"; frac "0.355139"; conf_lo "0.023113"; conf_hi "0.097074"; cov "2.630416";
A_cerana_Scaffold_0018	cufflinks	exon	2357141	2358124	1000	-	.	gene_id "AC_lincRNA.6068"; transcript_id "AC_lincRNA.6068.1"; exon_number "1"; frac "0.355139"; conf_lo "0.023113"; conf_hi "0.097074"; cov "2.630416";
A_cerana_Scaffold_0018	cufflinks	exon	2358228	2358433	1000	-	.	gene_id "AC_lincRNA.6068"; transcript_id "AC_lincRNA.6068.1"; exon_number "2"; frac "0.355139"; conf_lo "0.023113"; conf_hi "0.097074"; cov "2.630416";
A_cerana_Scaffold_0018	cufflinks	exon	2358500	2358581	1000	-	.	gene_id "AC_lincRNA.6068"; transcript_id "AC_lincRNA.6068.1"; exon_number "3"; frac "0.355139"; conf_lo "0.023113"; conf_hi "0.097074"; cov "2.630416";
A_cerana_Scaffold_0018	cufflinks	transcript	2357141	2358589	1000	.	.	gene_id "AC_lincRNA.6069"; transcript_id "AC_lincRNA.6069.1"; frac "0.644861"; conf_lo "0.050914"; conf_hi "0.129244"; cov "4.046760";
A_cerana_Scaffold_0018	cufflinks	exon	2357141	2358589	1000	.	.	gene_id "AC_lincRNA.6069"; transcript_id "AC_lincRNA.6069.1"; exon_number "1"; frac "0.644861"; conf_lo "0.050914"; conf_hi "0.129244"; cov "4.046760";
A_cerana_Scaffold_0018	cufflinks	transcript	2725083	2725628	1000	.	.	gene_id "AC_lincRNA.6079"; transcript_id "AC_lincRNA.6079.1"; frac "1.000000"; conf_lo "0.407299"; conf_hi "0.781350"; cov "48.957997";
A_cerana_Scaffold_0018	cufflinks	exon	2725083	2725628	1000	.	.	gene_id "AC_lincRNA.6079"; transcript_id "AC_lincRNA.6079.1"; exon_number "1"; frac "1.000000"; conf_lo "0.407299"; conf_hi "0.781350"; cov "48.957997";
A_cerana_Scaffold_0018	cufflinks	transcript	2780603	2781272	1000	.	.	gene_id "AC_lincRNA.6080"; transcript_id "AC_lincRNA.6080.1"; frac "1.000000"; conf_lo "0.074512"; conf_hi "0.237085"; cov "9.573187";
A_cerana_Scaffold_0018	cufflinks	exon	2780603	2781272	1000	.	.	gene_id "AC_lincRNA.6080"; transcript_id "AC_lincRNA.6080.1"; exon_number "1"; frac "1.000000"; conf_lo "0.074512"; conf_hi "0.237085"; cov "9.573187";
A_cerana_Scaffold_0018	cufflinks	transcript	2418137	2499478	1000	-	.	gene_id "AC_lincRNA.6072"; transcript_id "AC_lincRNA.6072.1"; frac "0.214286"; conf_lo "0.063328"; conf_hi "0.263865"; cov "15.321216";
A_cerana_Scaffold_0018	cufflinks	exon	2418137	2418139	1000	-	.	gene_id "AC_lincRNA.6072"; transcript_id "AC_lincRNA.6072.1"; exon_number "1"; frac "0.214286"; conf_lo "0.063328"; conf_hi "0.263865"; cov "15.321216";
A_cerana_Scaffold_0018	cufflinks	exon	2497454	2497623	1000	-	.	gene_id "AC_lincRNA.6072"; transcript_id "AC_lincRNA.6072.1"; exon_number "2"; frac "0.214286"; conf_lo "0.063328"; conf_hi "0.263865"; cov "15.321216";
A_cerana_Scaffold_0018	cufflinks	exon	2499222	2499478	1000	-	.	gene_id "AC_lincRNA.6072"; transcript_id "AC_lincRNA.6072.1"; exon_number "3"; frac "0.214286"; conf_lo "0.063328"; conf_hi "0.263865"; cov "15.321216";
A_cerana_Scaffold_0018	cufflinks	transcript	2480935	2482655	321	-	.	gene_id "AC_lincRNA.6072"; transcript_id "AC_lincRNA.6072.2"; frac "0.500000"; conf_lo "0.066128"; conf_hi "0.160100"; cov "4.931393";
A_cerana_Scaffold_0018	cufflinks	exon	2480935	2481623	321	-	.	gene_id "AC_lincRNA.6072"; transcript_id "AC_lincRNA.6072.2"; exon_number "1"; frac "0.500000"; conf_lo "0.066128"; conf_hi "0.160100"; cov "4.931393";
A_cerana_Scaffold_0018	cufflinks	exon	2481725	2481821	321	-	.	gene_id "AC_lincRNA.6072"; transcript_id "AC_lincRNA.6072.2"; exon_number "2"; frac "0.500000"; conf_lo "0.066128"; conf_hi "0.160100"; cov "4.931393";
A_cerana_Scaffold_0018	cufflinks	exon	2482138	2482655	321	-	.	gene_id "AC_lincRNA.6072"; transcript_id "AC_lincRNA.6072.2"; exon_number "3"; frac "0.500000"; conf_lo "0.066128"; conf_hi "0.160100"; cov "4.931393";
A_cerana_Scaffold_0018	cufflinks	transcript	2499633	2500778	1000	.	.	gene_id "AC_lincRNA.6093"; transcript_id "AC_lincRNA.6093.1"; frac "1.000000"; conf_lo "0.037122"; conf_hi "0.116669"; cov "3.304469";
A_cerana_Scaffold_0018	cufflinks	exon	2499633	2500778	1000	.	.	gene_id "AC_lincRNA.6093"; transcript_id "AC_lincRNA.6093.1"; exon_number "1"; frac "1.000000"; conf_lo "0.037122"; conf_hi "0.116669"; cov "3.304469";
A_cerana_Scaffold_0018	cufflinks	transcript	2283880	2285107	1000	.	.	gene_id "AC_lincRNA.6114"; transcript_id "AC_lincRNA.6114.1"; frac "1.000000"; conf_lo "0.022175"; conf_hi "0.088700"; cov "2.584743";
A_cerana_Scaffold_0018	cufflinks	exon	2283880	2285107	1000	.	.	gene_id "AC_lincRNA.6114"; transcript_id "AC_lincRNA.6114.1"; exon_number "1"; frac "1.000000"; conf_lo "0.022175"; conf_hi "0.088700"; cov "2.584743";
A_cerana_Scaffold_0018	cufflinks	transcript	2295369	2298949	1000	-	.	gene_id "AC_lincRNA.6118"; transcript_id "AC_lincRNA.6118.1"; frac "1.000000"; conf_lo "0.222379"; conf_hi "0.331470"; cov "12.373719";
A_cerana_Scaffold_0018	cufflinks	exon	2295369	2298240	1000	-	.	gene_id "AC_lincRNA.6118"; transcript_id "AC_lincRNA.6118.1"; exon_number "1"; frac "1.000000"; conf_lo "0.222379"; conf_hi "0.331470"; cov "12.373719";
A_cerana_Scaffold_0018	cufflinks	exon	2298577	2298949	1000	-	.	gene_id "AC_lincRNA.6118"; transcript_id "AC_lincRNA.6118.1"; exon_number "2"; frac "1.000000"; conf_lo "0.222379"; conf_hi "0.331470"; cov "12.373719";
A_cerana_Scaffold_0019	cufflinks	transcript	829354	831663	1000	.	.	gene_id "AC_lincRNA.6185"; transcript_id "AC_lincRNA.6185.1"; frac "1.000000"; conf_lo "0.068765"; conf_hi "0.137530"; cov "4.600431";
A_cerana_Scaffold_0019	cufflinks	exon	829354	831663	1000	.	.	gene_id "AC_lincRNA.6185"; transcript_id "AC_lincRNA.6185.1"; exon_number "1"; frac "1.000000"; conf_lo "0.068765"; conf_hi "0.137530"; cov "4.600431";
A_cerana_Scaffold_0018	cufflinks	transcript	1394440	1397099	1000	.	.	gene_id "AC_lincRNA.6175"; transcript_id "AC_lincRNA.6175.1"; frac "1.000000"; conf_lo "3.281014"; conf_hi "3.722918"; cov "166.076746";
A_cerana_Scaffold_0018	cufflinks	exon	1394440	1397099	1000	.	.	gene_id "AC_lincRNA.6175"; transcript_id "AC_lincRNA.6175.1"; exon_number "1"; frac "1.000000"; conf_lo "3.281014"; conf_hi "3.722918"; cov "166.076746";
A_cerana_Scaffold_0019	cufflinks	transcript	807228	808176	1000	.	.	gene_id "AC_lincRNA.6210"; transcript_id "AC_lincRNA.6210.1"; frac "1.000000"; conf_lo "0.038259"; conf_hi "0.138689"; cov "3.985970";
A_cerana_Scaffold_0019	cufflinks	exon	807228	808176	1000	.	.	gene_id "AC_lincRNA.6210"; transcript_id "AC_lincRNA.6210.1"; exon_number "1"; frac "1.000000"; conf_lo "0.038259"; conf_hi "0.138689"; cov "3.985970";
A_cerana_Scaffold_0019	cufflinks	transcript	1341446	1342791	1000	.	.	gene_id "AC_lincRNA.6222"; transcript_id "AC_lincRNA.6222.1"; frac "1.000000"; conf_lo "0.016859"; conf_hi "0.067437"; cov "1.913222";
A_cerana_Scaffold_0019	cufflinks	exon	1341446	1342791	1000	.	.	gene_id "AC_lincRNA.6222"; transcript_id "AC_lincRNA.6222.1"; exon_number "1"; frac "1.000000"; conf_lo "0.016859"; conf_hi "0.067437"; cov "1.913222";
A_cerana_Scaffold_0019	cufflinks	transcript	1356023	1357466	1000	.	.	gene_id "AC_lincRNA.6224"; transcript_id "AC_lincRNA.6224.1"; frac "1.000000"; conf_lo "0.047145"; conf_hi "0.125720"; cov "3.851585";
A_cerana_Scaffold_0019	cufflinks	exon	1356023	1357466	1000	.	.	gene_id "AC_lincRNA.6224"; transcript_id "AC_lincRNA.6224.1"; exon_number "1"; frac "1.000000"; conf_lo "0.047145"; conf_hi "0.125720"; cov "3.851585";
A_cerana_Scaffold_0019	cufflinks	transcript	1354467	1355241	1000	.	.	gene_id "AC_lincRNA.6225"; transcript_id "AC_lincRNA.6225.1"; frac "1.000000"; conf_lo "0.046849"; conf_hi "0.169827"; cov "5.416546";
A_cerana_Scaffold_0019	cufflinks	exon	1354467	1355241	1000	.	.	gene_id "AC_lincRNA.6225"; transcript_id "AC_lincRNA.6225.1"; exon_number "1"; frac "1.000000"; conf_lo "0.046849"; conf_hi "0.169827"; cov "5.416546";
A_cerana_Scaffold_0019	cufflinks	transcript	1369250	1370273	1000	.	.	gene_id "AC_lincRNA.6227"; transcript_id "AC_lincRNA.6227.1"; frac "1.000000"; conf_lo "0.022161"; conf_hi "0.097506"; cov "2.752753";
A_cerana_Scaffold_0019	cufflinks	exon	1369250	1370273	1000	.	.	gene_id "AC_lincRNA.6227"; transcript_id "AC_lincRNA.6227.1"; exon_number "1"; frac "1.000000"; conf_lo "0.022161"; conf_hi "0.097506"; cov "2.752753";
A_cerana_Scaffold_0019	cufflinks	transcript	1182331	1241827	1000	+	.	gene_id "AC_lincRNA.6231"; transcript_id "AC_lincRNA.6231.1"; frac "0.306348"; conf_lo "0.080521"; conf_hi "0.270845"; cov "8.630963";
A_cerana_Scaffold_0019	cufflinks	exon	1182331	1182871	1000	+	.	gene_id "AC_lincRNA.6231"; transcript_id "AC_lincRNA.6231.1"; exon_number "1"; frac "0.306348"; conf_lo "0.080521"; conf_hi "0.270845"; cov "8.630963";
A_cerana_Scaffold_0019	cufflinks	exon	1241749	1241827	1000	+	.	gene_id "AC_lincRNA.6231"; transcript_id "AC_lincRNA.6231.1"; exon_number "2"; frac "0.306348"; conf_lo "0.080521"; conf_hi "0.270845"; cov "8.630963";
A_cerana_Scaffold_0019	cufflinks	transcript	1182331	1322497	356	+	.	gene_id "AC_lincRNA.6231"; transcript_id "AC_lincRNA.6231.2"; frac "0.247701"; conf_lo "0.034979"; conf_hi "0.135542"; cov "3.077830";
A_cerana_Scaffold_0019	cufflinks	exon	1182331	1182871	356	+	.	gene_id "AC_lincRNA.6231"; transcript_id "AC_lincRNA.6231.2"; exon_number "1"; frac "0.247701"; conf_lo "0.034979"; conf_hi "0.135542"; cov "3.077830";
A_cerana_Scaffold_0019	cufflinks	exon	1300532	1300565	356	+	.	gene_id "AC_lincRNA.6231"; transcript_id "AC_lincRNA.6231.2"; exon_number "2"; frac "0.247701"; conf_lo "0.034979"; conf_hi "0.135542"; cov "3.077830";
A_cerana_Scaffold_0019	cufflinks	exon	1322035	1322497	356	+	.	gene_id "AC_lincRNA.6231"; transcript_id "AC_lincRNA.6231.2"; exon_number "3"; frac "0.247701"; conf_lo "0.034979"; conf_hi "0.135542"; cov "3.077830";
A_cerana_Scaffold_0019	cufflinks	transcript	1328411	1340499	257	+	.	gene_id "AC_lincRNA.6231"; transcript_id "AC_lincRNA.6231.4"; frac "0.233091"; conf_lo "0.023303"; conf_hi "0.102532"; cov "2.224133";
A_cerana_Scaffold_0019	cufflinks	exon	1328411	1328438	257	+	.	gene_id "AC_lincRNA.6231"; transcript_id "AC_lincRNA.6231.4"; exon_number "1"; frac "0.233091"; conf_lo "0.023303"; conf_hi "0.102532"; cov "2.224133";
A_cerana_Scaffold_0019	cufflinks	exon	1339264	1340499	257	+	.	gene_id "AC_lincRNA.6231"; transcript_id "AC_lincRNA.6231.4"; exon_number "2"; frac "0.233091"; conf_lo "0.023303"; conf_hi "0.102532"; cov "2.224133";
A_cerana_Scaffold_0019	cufflinks	transcript	1234573	1236283	1000	.	.	gene_id "AC_lincRNA.6232"; transcript_id "AC_lincRNA.6232.1"; frac "1.000000"; conf_lo "0.299736"; conf_hi "0.477455"; cov "18.482404";
A_cerana_Scaffold_0019	cufflinks	exon	1234573	1236283	1000	.	.	gene_id "AC_lincRNA.6232"; transcript_id "AC_lincRNA.6232.1"; exon_number "1"; frac "1.000000"; conf_lo "0.299736"; conf_hi "0.477455"; cov "18.482404";
A_cerana_Scaffold_0019	cufflinks	transcript	1511379	1515377	264	.	.	gene_id "AC_lincRNA.6265"; transcript_id "AC_lincRNA.6265.1"; frac "0.109575"; conf_lo "0.012484"; conf_hi "0.039722"; cov "1.169729";
A_cerana_Scaffold_0019	cufflinks	exon	1511379	1515377	264	.	.	gene_id "AC_lincRNA.6265"; transcript_id "AC_lincRNA.6265.1"; exon_number "1"; frac "0.109575"; conf_lo "0.012484"; conf_hi "0.039722"; cov "1.169729";
A_cerana_Scaffold_0019	cufflinks	transcript	1511840	1515118	1000	.	.	gene_id "AC_lincRNA.6265"; transcript_id "AC_lincRNA.6265.2"; frac "0.333912"; conf_lo "0.070589"; conf_hi "0.127338"; cov "4.423241";
A_cerana_Scaffold_0019	cufflinks	exon	1511840	1515118	1000	.	.	gene_id "AC_lincRNA.6265"; transcript_id "AC_lincRNA.6265.2"; exon_number "1"; frac "0.333912"; conf_lo "0.070589"; conf_hi "0.127338"; cov "4.423241";
A_cerana_Scaffold_0019	cufflinks	transcript	1511840	1516219	854	+	.	gene_id "AC_lincRNA.6266"; transcript_id "AC_lincRNA.6266.1"; frac "0.235326"; conf_lo "0.063060"; conf_hi "0.129830"; cov "4.319809";
A_cerana_Scaffold_0019	cufflinks	exon	1511840	1513892	854	+	.	gene_id "AC_lincRNA.6266"; transcript_id "AC_lincRNA.6266.1"; exon_number "1"; frac "0.235326"; conf_lo "0.063060"; conf_hi "0.129830"; cov "4.319809";
A_cerana_Scaffold_0019	cufflinks	exon	1515131	1515389	854	+	.	gene_id "AC_lincRNA.6266"; transcript_id "AC_lincRNA.6266.1"; exon_number "2"; frac "0.235326"; conf_lo "0.063060"; conf_hi "0.129830"; cov "4.319809";
A_cerana_Scaffold_0019	cufflinks	exon	1515802	1515856	854	+	.	gene_id "AC_lincRNA.6266"; transcript_id "AC_lincRNA.6266.1"; exon_number "3"; frac "0.235326"; conf_lo "0.063060"; conf_hi "0.129830"; cov "4.319809";
A_cerana_Scaffold_0019	cufflinks	exon	1516140	1516219	854	+	.	gene_id "AC_lincRNA.6266"; transcript_id "AC_lincRNA.6266.1"; exon_number "4"; frac "0.235326"; conf_lo "0.063060"; conf_hi "0.129830"; cov "4.319809";
A_cerana_Scaffold_0019	cufflinks	transcript	1511840	1516110	1000	+	.	gene_id "AC_lincRNA.6266"; transcript_id "AC_lincRNA.6266.2"; frac "0.321188"; conf_lo "0.075797"; conf_hi "0.149790"; cov "5.056626";
A_cerana_Scaffold_0019	cufflinks	exon	1511840	1513892	1000	+	.	gene_id "AC_lincRNA.6266"; transcript_id "AC_lincRNA.6266.2"; exon_number "1"; frac "0.321188"; conf_lo "0.075797"; conf_hi "0.149790"; cov "5.056626";
A_cerana_Scaffold_0019	cufflinks	exon	1515131	1515233	1000	+	.	gene_id "AC_lincRNA.6266"; transcript_id "AC_lincRNA.6266.2"; exon_number "2"; frac "0.321188"; conf_lo "0.075797"; conf_hi "0.149790"; cov "5.056626";
A_cerana_Scaffold_0019	cufflinks	exon	1515462	1516110	1000	+	.	gene_id "AC_lincRNA.6266"; transcript_id "AC_lincRNA.6266.2"; exon_number "3"; frac "0.321188"; conf_lo "0.075797"; conf_hi "0.149790"; cov "5.056626";
A_cerana_Scaffold_0019	cufflinks	transcript	2101063	2101947	1000	.	.	gene_id "AC_lincRNA.6289"; transcript_id "AC_lincRNA.6289.1"; frac "1.000000"; conf_lo "0.030769"; conf_hi "0.117949"; cov "3.735642";
A_cerana_Scaffold_0019	cufflinks	exon	2101063	2101947	1000	.	.	gene_id "AC_lincRNA.6289"; transcript_id "AC_lincRNA.6289.1"; exon_number "1"; frac "1.000000"; conf_lo "0.030769"; conf_hi "0.117949"; cov "3.735642";
A_cerana_Scaffold_0019	cufflinks	transcript	2167671	2168400	1000	.	.	gene_id "AC_lincRNA.6295"; transcript_id "AC_lincRNA.6295.1"; frac "1.000000"; conf_lo "0.037303"; conf_hi "0.167862"; cov "5.511461";
A_cerana_Scaffold_0019	cufflinks	exon	2167671	2168400	1000	.	.	gene_id "AC_lincRNA.6295"; transcript_id "AC_lincRNA.6295.1"; exon_number "1"; frac "1.000000"; conf_lo "0.037303"; conf_hi "0.167862"; cov "5.511461";
A_cerana_Scaffold_0019	cufflinks	transcript	2168819	2169758	1000	.	.	gene_id "AC_lincRNA.6296"; transcript_id "AC_lincRNA.6296.1"; frac "1.000000"; conf_lo "0.067594"; conf_hi "0.183470"; cov "6.528054";
A_cerana_Scaffold_0019	cufflinks	exon	2168819	2169758	1000	.	.	gene_id "AC_lincRNA.6296"; transcript_id "AC_lincRNA.6296.1"; exon_number "1"; frac "1.000000"; conf_lo "0.067594"; conf_hi "0.183470"; cov "6.528054";
A_cerana_Scaffold_0019	cufflinks	transcript	2202997	2203724	1000	.	.	gene_id "AC_lincRNA.6300"; transcript_id "AC_lincRNA.6300.1"; frac "1.000000"; conf_lo "0.062198"; conf_hi "0.207326"; cov "5.998024";
A_cerana_Scaffold_0019	cufflinks	exon	2202997	2203724	1000	.	.	gene_id "AC_lincRNA.6300"; transcript_id "AC_lincRNA.6300.1"; exon_number "1"; frac "1.000000"; conf_lo "0.062198"; conf_hi "0.207326"; cov "5.998024";
A_cerana_Scaffold_0019	cufflinks	transcript	2206540	2207174	1000	.	.	gene_id "AC_lincRNA.6301"; transcript_id "AC_lincRNA.6301.1"; frac "1.000000"; conf_lo "0.035736"; conf_hi "0.171533"; cov "5.858285";
A_cerana_Scaffold_0019	cufflinks	exon	2206540	2207174	1000	.	.	gene_id "AC_lincRNA.6301"; transcript_id "AC_lincRNA.6301.1"; exon_number "1"; frac "1.000000"; conf_lo "0.035736"; conf_hi "0.171533"; cov "5.858285";
A_cerana_Scaffold_0019	cufflinks	transcript	2207995	2259982	1000	-	.	gene_id "AC_lincRNA.6303"; transcript_id "AC_lincRNA.6303.1"; frac "0.384000"; conf_lo "0.343372"; conf_hi "0.821107"; cov "165.090829";
A_cerana_Scaffold_0019	cufflinks	exon	2207995	2208030	1000	-	.	gene_id "AC_lincRNA.6303"; transcript_id "AC_lincRNA.6303.1"; exon_number "1"; frac "0.384000"; conf_lo "0.343372"; conf_hi "0.821107"; cov "165.090829";
A_cerana_Scaffold_0019	cufflinks	exon	2259715	2259982	1000	-	.	gene_id "AC_lincRNA.6303"; transcript_id "AC_lincRNA.6303.1"; exon_number "2"; frac "0.384000"; conf_lo "0.343372"; conf_hi "0.821107"; cov "165.090829";
A_cerana_Scaffold_0019	cufflinks	transcript	2500653	2523595	1000	-	.	gene_id "AC_lincRNA.6308"; transcript_id "AC_lincRNA.6308.1"; frac "0.214735"; conf_lo "0.684220"; conf_hi "1.135001"; cov "40.390637";
A_cerana_Scaffold_0019	cufflinks	exon	2500653	2500796	1000	-	.	gene_id "AC_lincRNA.6308"; transcript_id "AC_lincRNA.6308.1"; exon_number "1"; frac "0.214735"; conf_lo "0.684220"; conf_hi "1.135001"; cov "40.390637";
A_cerana_Scaffold_0019	cufflinks	exon	2522886	2523595	1000	-	.	gene_id "AC_lincRNA.6308"; transcript_id "AC_lincRNA.6308.1"; exon_number "2"; frac "0.214735"; conf_lo "0.684220"; conf_hi "1.135001"; cov "40.390637";
A_cerana_Scaffold_0019	cufflinks	transcript	2522857	2523595	1000	.	.	gene_id "AC_lincRNA.6309"; transcript_id "AC_lincRNA.6309.1"; frac "0.785265"; conf_lo "3.711190"; conf_hi "4.651627"; cov "185.551056";
A_cerana_Scaffold_0019	cufflinks	exon	2522857	2523595	1000	.	.	gene_id "AC_lincRNA.6309"; transcript_id "AC_lincRNA.6309.1"; exon_number "1"; frac "0.785265"; conf_lo "3.711190"; conf_hi "4.651627"; cov "185.551056";
A_cerana_Scaffold_0019	cufflinks	transcript	502221	503491	1000	.	.	gene_id "AC_lincRNA.6343"; transcript_id "AC_lincRNA.6343.1"; frac "1.000000"; conf_lo "0.146403"; conf_hi "0.289234"; cov "10.915459";
A_cerana_Scaffold_0019	cufflinks	exon	502221	503491	1000	.	.	gene_id "AC_lincRNA.6343"; transcript_id "AC_lincRNA.6343.1"; exon_number "1"; frac "1.000000"; conf_lo "0.146403"; conf_hi "0.289234"; cov "10.915459";
A_cerana_Scaffold_0019	cufflinks	transcript	2118176	2118986	1000	-	.	gene_id "AC_lincRNA.6330"; transcript_id "AC_lincRNA.6330.1"; frac "0.192415"; conf_lo "22.721225"; conf_hi "25.412154"; cov "1070.388094";
A_cerana_Scaffold_0019	cufflinks	exon	2118176	2118886	1000	-	.	gene_id "AC_lincRNA.6330"; transcript_id "AC_lincRNA.6330.1"; exon_number "1"; frac "0.192415"; conf_lo "22.721225"; conf_hi "25.412154"; cov "1070.388094";
A_cerana_Scaffold_0019	cufflinks	exon	2118944	2118986	1000	-	.	gene_id "AC_lincRNA.6330"; transcript_id "AC_lincRNA.6330.1"; exon_number "2"; frac "0.192415"; conf_lo "22.721225"; conf_hi "25.412154"; cov "1070.388094";
A_cerana_Scaffold_0019	cufflinks	transcript	2118176	2121486	1000	.	.	gene_id "AC_lincRNA.6331"; transcript_id "AC_lincRNA.6331.1"; frac "0.807585"; conf_lo "15.234382"; conf_hi "16.099767"; cov "689.777859";
A_cerana_Scaffold_0019	cufflinks	exon	2118176	2121486	1000	.	.	gene_id "AC_lincRNA.6331"; transcript_id "AC_lincRNA.6331.1"; exon_number "1"; frac "0.807585"; conf_lo "15.234382"; conf_hi "16.099767"; cov "689.777859";
A_cerana_Scaffold_0019	cufflinks	transcript	580016	581478	1000	.	.	gene_id "AC_lincRNA.6356"; transcript_id "AC_lincRNA.6356.1"; frac "0.122934"; conf_lo "45.074799"; conf_hi "47.543697"; cov "2042.511859";
A_cerana_Scaffold_0019	cufflinks	exon	580016	581478	1000	.	.	gene_id "AC_lincRNA.6356"; transcript_id "AC_lincRNA.6356.1"; exon_number "1"; frac "0.122934"; conf_lo "45.074799"; conf_hi "47.543697"; cov "2042.511859";
A_cerana_Scaffold_0019	cufflinks	transcript	1995582	1996037	1000	.	.	gene_id "AC_lincRNA.6408"; transcript_id "AC_lincRNA.6408.1"; frac "1.000000"; conf_lo "0.238867"; conf_hi "0.547404"; cov "40.198553";
A_cerana_Scaffold_0019	cufflinks	exon	1995582	1996037	1000	.	.	gene_id "AC_lincRNA.6408"; transcript_id "AC_lincRNA.6408.1"; exon_number "1"; frac "1.000000"; conf_lo "0.238867"; conf_hi "0.547404"; cov "40.198553";
A_cerana_Scaffold_0020	cufflinks	transcript	411598	414982	1000	.	.	gene_id "AC_lincRNA.6412"; transcript_id "AC_lincRNA.6412.1"; frac "1.000000"; conf_lo "0.086522"; conf_hi "0.136383"; cov "4.960562";
A_cerana_Scaffold_0020	cufflinks	exon	411598	414982	1000	.	.	gene_id "AC_lincRNA.6412"; transcript_id "AC_lincRNA.6412.1"; exon_number "1"; frac "1.000000"; conf_lo "0.086522"; conf_hi "0.136383"; cov "4.960562";
A_cerana_Scaffold_0019	cufflinks	transcript	362801	363468	1000	.	.	gene_id "AC_lincRNA.6419"; transcript_id "AC_lincRNA.6419.1"; frac "1.000000"; conf_lo "0.054353"; conf_hi "0.197030"; cov "7.485228";
A_cerana_Scaffold_0019	cufflinks	exon	362801	363468	1000	.	.	gene_id "AC_lincRNA.6419"; transcript_id "AC_lincRNA.6419.1"; exon_number "1"; frac "1.000000"; conf_lo "0.054353"; conf_hi "0.197030"; cov "7.485228";
A_cerana_Scaffold_0019	cufflinks	transcript	365259	366277	1000	.	.	gene_id "AC_lincRNA.6420"; transcript_id "AC_lincRNA.6420.1"; frac "1.000000"; conf_lo "0.035631"; conf_hi "0.111346"; cov "3.603130";
A_cerana_Scaffold_0019	cufflinks	exon	365259	366277	1000	.	.	gene_id "AC_lincRNA.6420"; transcript_id "AC_lincRNA.6420.1"; exon_number "1"; frac "1.000000"; conf_lo "0.035631"; conf_hi "0.111346"; cov "3.603130";
A_cerana_Scaffold_0020	cufflinks	transcript	888805	890882	1000	.	.	gene_id "AC_lincRNA.6432"; transcript_id "AC_lincRNA.6432.1"; frac "1.000000"; conf_lo "0.067706"; conf_hi "0.144148"; cov "4.745469";
A_cerana_Scaffold_0020	cufflinks	exon	888805	890882	1000	.	.	gene_id "AC_lincRNA.6432"; transcript_id "AC_lincRNA.6432.1"; exon_number "1"; frac "1.000000"; conf_lo "0.067706"; conf_hi "0.144148"; cov "4.745469";
A_cerana_Scaffold_0020	cufflinks	transcript	516364	517198	1000	.	.	gene_id "AC_lincRNA.6470"; transcript_id "AC_lincRNA.6470.1"; frac "1.000000"; conf_lo "1.190332"; conf_hi "1.744733"; cov "90.653486";
A_cerana_Scaffold_0020	cufflinks	exon	516364	517198	1000	.	.	gene_id "AC_lincRNA.6470"; transcript_id "AC_lincRNA.6470.1"; exon_number "1"; frac "1.000000"; conf_lo "1.190332"; conf_hi "1.744733"; cov "90.653486";
A_cerana_Scaffold_0020	cufflinks	transcript	541389	542239	1000	.	.	gene_id "AC_lincRNA.6472"; transcript_id "AC_lincRNA.6472.1"; frac "1.000000"; conf_lo "0.048556"; conf_hi "0.153762"; cov "4.322313";
A_cerana_Scaffold_0020	cufflinks	exon	541389	542239	1000	.	.	gene_id "AC_lincRNA.6472"; transcript_id "AC_lincRNA.6472.1"; exon_number "1"; frac "1.000000"; conf_lo "0.048556"; conf_hi "0.153762"; cov "4.322313";
A_cerana_Scaffold_0020	cufflinks	transcript	2042321	2043074	1000	-	.	gene_id "AC_lincRNA.6481"; transcript_id "AC_lincRNA.6481.1"; frac "0.138211"; conf_lo "0.139646"; conf_hi "0.500396"; cov "36.968552";
A_cerana_Scaffold_0020	cufflinks	exon	2042321	2042534	1000	-	.	gene_id "AC_lincRNA.6481"; transcript_id "AC_lincRNA.6481.1"; exon_number "1"; frac "0.138211"; conf_lo "0.139646"; conf_hi "0.500396"; cov "36.968552";
A_cerana_Scaffold_0020	cufflinks	exon	2042899	2043074	1000	-	.	gene_id "AC_lincRNA.6481"; transcript_id "AC_lincRNA.6481.1"; exon_number "2"; frac "0.138211"; conf_lo "0.139646"; conf_hi "0.500396"; cov "36.968552";
A_cerana_Scaffold_0020	cufflinks	transcript	2163779	2164836	1000	.	.	gene_id "AC_lincRNA.6487"; transcript_id "AC_lincRNA.6487.1"; frac "1.000000"; conf_lo "0.034317"; conf_hi "0.124401"; cov "3.683199";
A_cerana_Scaffold_0020	cufflinks	exon	2163779	2164836	1000	.	.	gene_id "AC_lincRNA.6487"; transcript_id "AC_lincRNA.6487.1"; exon_number "1"; frac "1.000000"; conf_lo "0.034317"; conf_hi "0.124401"; cov "3.683199";
A_cerana_Scaffold_0020	cufflinks	transcript	2001200	2001907	1000	.	.	gene_id "AC_lincRNA.6497"; transcript_id "AC_lincRNA.6497.1"; frac "1.000000"; conf_lo "0.038462"; conf_hi "0.147436"; cov "5.318196";
A_cerana_Scaffold_0020	cufflinks	exon	2001200	2001907	1000	.	.	gene_id "AC_lincRNA.6497"; transcript_id "AC_lincRNA.6497.1"; exon_number "1"; frac "1.000000"; conf_lo "0.038462"; conf_hi "0.147436"; cov "5.318196";
A_cerana_Scaffold_0020	cufflinks	transcript	2002658	2003286	1000	.	.	gene_id "AC_lincRNA.6498"; transcript_id "AC_lincRNA.6498.1"; frac "1.000000"; conf_lo "0.057723"; conf_hi "0.209246"; cov "7.750638";
A_cerana_Scaffold_0020	cufflinks	exon	2002658	2003286	1000	.	.	gene_id "AC_lincRNA.6498"; transcript_id "AC_lincRNA.6498.1"; exon_number "1"; frac "1.000000"; conf_lo "0.057723"; conf_hi "0.209246"; cov "7.750638";
A_cerana_Scaffold_0020	cufflinks	transcript	1553813	1554337	1000	.	.	gene_id "AC_lincRNA.6534"; transcript_id "AC_lincRNA.6534.1"; frac "1.000000"; conf_lo "0.129671"; conf_hi "0.345789"; cov "18.925773";
A_cerana_Scaffold_0020	cufflinks	exon	1553813	1554337	1000	.	.	gene_id "AC_lincRNA.6534"; transcript_id "AC_lincRNA.6534.1"; exon_number "1"; frac "1.000000"; conf_lo "0.129671"; conf_hi "0.345789"; cov "18.925773";
A_cerana_Scaffold_0021	cufflinks	transcript	1111144	1111755	1000	.	.	gene_id "AC_lincRNA.6540"; transcript_id "AC_lincRNA.6540.1"; frac "1.000000"; conf_lo "0.066742"; conf_hi "0.222474"; cov "9.415470";
A_cerana_Scaffold_0021	cufflinks	exon	1111144	1111755	1000	.	.	gene_id "AC_lincRNA.6540"; transcript_id "AC_lincRNA.6540.1"; exon_number "1"; frac "1.000000"; conf_lo "0.066742"; conf_hi "0.222474"; cov "9.415470";
A_cerana_Scaffold_0021	cufflinks	transcript	1170180	1170997	1000	.	.	gene_id "AC_lincRNA.6544"; transcript_id "AC_lincRNA.6544.1"; frac "1.000000"; conf_lo "0.044386"; conf_hi "0.160900"; cov "4.975267";
A_cerana_Scaffold_0021	cufflinks	exon	1170180	1170997	1000	.	.	gene_id "AC_lincRNA.6544"; transcript_id "AC_lincRNA.6544.1"; exon_number "1"; frac "1.000000"; conf_lo "0.044386"; conf_hi "0.160900"; cov "4.975267";
A_cerana_Scaffold_0021	cufflinks	transcript	1195221	1197276	1000	.	.	gene_id "AC_lincRNA.6547"; transcript_id "AC_lincRNA.6547.1"; frac "1.000000"; conf_lo "0.101542"; conf_hi "0.189839"; cov "6.634912";
A_cerana_Scaffold_0021	cufflinks	exon	1195221	1197276	1000	.	.	gene_id "AC_lincRNA.6547"; transcript_id "AC_lincRNA.6547.1"; exon_number "1"; frac "1.000000"; conf_lo "0.101542"; conf_hi "0.189839"; cov "6.634912";
A_cerana_Scaffold_0021	cufflinks	transcript	1201562	1205154	1000	-	.	gene_id "AC_lincRNA.6548"; transcript_id "AC_lincRNA.6548.1"; frac "1.000000"; conf_lo "0.030313"; conf_hi "0.070730"; cov "2.248631";
A_cerana_Scaffold_0021	cufflinks	exon	1201562	1202229	1000	-	.	gene_id "AC_lincRNA.6548"; transcript_id "AC_lincRNA.6548.1"; exon_number "1"; frac "1.000000"; conf_lo "0.030313"; conf_hi "0.070730"; cov "2.248631";
A_cerana_Scaffold_0021	cufflinks	exon	1202798	1203009	1000	-	.	gene_id "AC_lincRNA.6548"; transcript_id "AC_lincRNA.6548.1"; exon_number "2"; frac "1.000000"; conf_lo "0.030313"; conf_hi "0.070730"; cov "2.248631";
A_cerana_Scaffold_0021	cufflinks	exon	1203499	1205154	1000	-	.	gene_id "AC_lincRNA.6548"; transcript_id "AC_lincRNA.6548.1"; exon_number "3"; frac "1.000000"; conf_lo "0.030313"; conf_hi "0.070730"; cov "2.248631";
A_cerana_Scaffold_0021	cufflinks	transcript	1211888	1212512	1000	.	.	gene_id "AC_lincRNA.6553"; transcript_id "AC_lincRNA.6553.1"; frac "1.000000"; conf_lo "0.058093"; conf_hi "0.210585"; cov "7.843235";
A_cerana_Scaffold_0021	cufflinks	exon	1211888	1212512	1000	.	.	gene_id "AC_lincRNA.6553"; transcript_id "AC_lincRNA.6553.1"; exon_number "1"; frac "1.000000"; conf_lo "0.058093"; conf_hi "0.210585"; cov "7.843235";
A_cerana_Scaffold_0021	cufflinks	transcript	970369	970880	1000	.	.	gene_id "AC_lincRNA.6554"; transcript_id "AC_lincRNA.6554.1"; frac "1.000000"; conf_lo "0.044321"; conf_hi "0.212741"; cov "9.106765";
A_cerana_Scaffold_0021	cufflinks	exon	970369	970880	1000	.	.	gene_id "AC_lincRNA.6554"; transcript_id "AC_lincRNA.6554.1"; exon_number "1"; frac "1.000000"; conf_lo "0.044321"; conf_hi "0.212741"; cov "9.106765";
A_cerana_Scaffold_0021	cufflinks	transcript	1392483	1393462	1000	.	.	gene_id "AC_lincRNA.6557"; transcript_id "AC_lincRNA.6557.1"; frac "1.000000"; conf_lo "0.037049"; conf_hi "0.115778"; cov "3.806841";
A_cerana_Scaffold_0021	cufflinks	exon	1392483	1393462	1000	.	.	gene_id "AC_lincRNA.6557"; transcript_id "AC_lincRNA.6557.1"; exon_number "1"; frac "1.000000"; conf_lo "0.037049"; conf_hi "0.115778"; cov "3.806841";
A_cerana_Scaffold_0021	cufflinks	transcript	842566	857554	202	+	.	gene_id "AC_lincRNA.6561"; transcript_id "AC_lincRNA.6561.1"; frac "0.196412"; conf_lo "0.048178"; conf_hi "0.264978"; cov "6.949265";
A_cerana_Scaffold_0021	cufflinks	exon	842566	842793	202	+	.	gene_id "AC_lincRNA.6561"; transcript_id "AC_lincRNA.6561.1"; exon_number "1"; frac "0.196412"; conf_lo "0.048178"; conf_hi "0.264978"; cov "6.949265";
A_cerana_Scaffold_0021	cufflinks	exon	843049	843232	202	+	.	gene_id "AC_lincRNA.6561"; transcript_id "AC_lincRNA.6561.1"; exon_number "2"; frac "0.196412"; conf_lo "0.048178"; conf_hi "0.264978"; cov "6.949265";
A_cerana_Scaffold_0021	cufflinks	exon	857300	857554	202	+	.	gene_id "AC_lincRNA.6561"; transcript_id "AC_lincRNA.6561.1"; exon_number "3"; frac "0.196412"; conf_lo "0.048178"; conf_hi "0.264978"; cov "6.949265";
A_cerana_Scaffold_0021	cufflinks	transcript	842566	858239	1000	+	.	gene_id "AC_lincRNA.6561"; transcript_id "AC_lincRNA.6561.2"; frac "0.803588"; conf_lo "0.553099"; conf_hi "1.004311"; cov "34.358787";
A_cerana_Scaffold_0021	cufflinks	exon	842566	842793	1000	+	.	gene_id "AC_lincRNA.6561"; transcript_id "AC_lincRNA.6561.2"; exon_number "1"; frac "0.803588"; conf_lo "0.553099"; conf_hi "1.004311"; cov "34.358787";
A_cerana_Scaffold_0021	cufflinks	exon	843049	843232	1000	+	.	gene_id "AC_lincRNA.6561"; transcript_id "AC_lincRNA.6561.2"; exon_number "2"; frac "0.803588"; conf_lo "0.553099"; conf_hi "1.004311"; cov "34.358787";
A_cerana_Scaffold_0021	cufflinks	exon	857300	857363	1000	+	.	gene_id "AC_lincRNA.6561"; transcript_id "AC_lincRNA.6561.2"; exon_number "3"; frac "0.803588"; conf_lo "0.553099"; conf_hi "1.004311"; cov "34.358787";
A_cerana_Scaffold_0021	cufflinks	exon	857922	858006	1000	+	.	gene_id "AC_lincRNA.6561"; transcript_id "AC_lincRNA.6561.2"; exon_number "4"; frac "0.803588"; conf_lo "0.553099"; conf_hi "1.004311"; cov "34.358787";
A_cerana_Scaffold_0021	cufflinks	exon	858199	858239	1000	+	.	gene_id "AC_lincRNA.6561"; transcript_id "AC_lincRNA.6561.2"; exon_number "5"; frac "0.803588"; conf_lo "0.553099"; conf_hi "1.004311"; cov "34.358787";
A_cerana_Scaffold_0021	cufflinks	transcript	1783992	1784704	1000	.	.	gene_id "AC_lincRNA.6573"; transcript_id "AC_lincRNA.6573.1"; frac "1.000000"; conf_lo "0.038192"; conf_hi "0.146403"; cov "5.255305";
A_cerana_Scaffold_0021	cufflinks	exon	1783992	1784704	1000	.	.	gene_id "AC_lincRNA.6573"; transcript_id "AC_lincRNA.6573.1"; exon_number "1"; frac "1.000000"; conf_lo "0.038192"; conf_hi "0.146403"; cov "5.255305";
A_cerana_Scaffold_0021	cufflinks	transcript	1782933	1783907	1000	.	.	gene_id "AC_lincRNA.6574"; transcript_id "AC_lincRNA.6574.1"; frac "1.000000"; conf_lo "0.079132"; conf_hi "0.214123"; cov "7.374299";
A_cerana_Scaffold_0021	cufflinks	exon	1782933	1783907	1000	.	.	gene_id "AC_lincRNA.6574"; transcript_id "AC_lincRNA.6574.1"; exon_number "1"; frac "1.000000"; conf_lo "0.079132"; conf_hi "0.214123"; cov "7.374299";
A_cerana_Scaffold_0021	cufflinks	transcript	1786981	1788328	1000	.	.	gene_id "AC_lincRNA.6576"; transcript_id "AC_lincRNA.6576.1"; frac "1.000000"; conf_lo "0.026935"; conf_hi "0.084171"; cov "2.482485";
A_cerana_Scaffold_0021	cufflinks	exon	1786981	1788328	1000	.	.	gene_id "AC_lincRNA.6576"; transcript_id "AC_lincRNA.6576.1"; exon_number "1"; frac "1.000000"; conf_lo "0.026935"; conf_hi "0.084171"; cov "2.482485";
A_cerana_Scaffold_0021	cufflinks	transcript	1789318	1791256	1000	.	.	gene_id "AC_lincRNA.6577"; transcript_id "AC_lincRNA.6577.1"; frac "0.580645"; conf_lo "0.063197"; conf_hi "0.138097"; cov "4.552724";
A_cerana_Scaffold_0021	cufflinks	exon	1789318	1791256	1000	.	.	gene_id "AC_lincRNA.6577"; transcript_id "AC_lincRNA.6577.1"; exon_number "1"; frac "0.580645"; conf_lo "0.063197"; conf_hi "0.138097"; cov "4.552724";
A_cerana_Scaffold_0021	cufflinks	transcript	1791252	1792211	957	.	.	gene_id "AC_lincRNA.6577"; transcript_id "AC_lincRNA.6577.2"; frac "0.225806"; conf_lo "0.037821"; conf_hi "0.151283"; cov "4.358284";
A_cerana_Scaffold_0021	cufflinks	exon	1791252	1792211	957	.	.	gene_id "AC_lincRNA.6577"; transcript_id "AC_lincRNA.6577.2"; exon_number "1"; frac "0.225806"; conf_lo "0.037821"; conf_hi "0.151283"; cov "4.358284";
A_cerana_Scaffold_0021	cufflinks	transcript	1791421	1792910	1000	+	.	gene_id "AC_lincRNA.6578"; transcript_id "AC_lincRNA.6578.1"; frac "0.193548"; conf_lo "0.060137"; conf_hi "0.190435"; cov "5.525914";
A_cerana_Scaffold_0021	cufflinks	exon	1791421	1791519	1000	+	.	gene_id "AC_lincRNA.6578"; transcript_id "AC_lincRNA.6578.1"; exon_number "1"; frac "0.193548"; conf_lo "0.060137"; conf_hi "0.190435"; cov "5.525914";
A_cerana_Scaffold_0021	cufflinks	exon	1792267	1792910	1000	+	.	gene_id "AC_lincRNA.6578"; transcript_id "AC_lincRNA.6578.1"; exon_number "2"; frac "0.193548"; conf_lo "0.060137"; conf_hi "0.190435"; cov "5.525914";
A_cerana_Scaffold_0021	cufflinks	transcript	436581	439236	1000	.	.	gene_id "AC_lincRNA.6566"; transcript_id "AC_lincRNA.6566.1"; frac "1.000000"; conf_lo "0.163061"; conf_hi "0.245550"; cov "9.007905";
A_cerana_Scaffold_0021	cufflinks	exon	436581	439236	1000	.	.	gene_id "AC_lincRNA.6566"; transcript_id "AC_lincRNA.6566.1"; exon_number "1"; frac "1.000000"; conf_lo "0.163061"; conf_hi "0.245550"; cov "9.007905";
A_cerana_Scaffold_0021	cufflinks	transcript	451335	452202	1000	.	.	gene_id "AC_lincRNA.6567"; transcript_id "AC_lincRNA.6567.1"; frac "1.000000"; conf_lo "0.109802"; conf_hi "0.261433"; cov "10.138266";
A_cerana_Scaffold_0021	cufflinks	exon	451335	452202	1000	.	.	gene_id "AC_lincRNA.6567"; transcript_id "AC_lincRNA.6567.1"; exon_number "1"; frac "1.000000"; conf_lo "0.109802"; conf_hi "0.261433"; cov "10.138266";
A_cerana_Scaffold_0021	cufflinks	transcript	614081	614753	1000	.	.	gene_id "AC_lincRNA.6582"; transcript_id "AC_lincRNA.6582.1"; frac "1.000000"; conf_lo "0.033718"; conf_hi "0.161848"; cov "5.276758";
A_cerana_Scaffold_0021	cufflinks	exon	614081	614753	1000	.	.	gene_id "AC_lincRNA.6582"; transcript_id "AC_lincRNA.6582.1"; exon_number "1"; frac "1.000000"; conf_lo "0.033718"; conf_hi "0.161848"; cov "5.276758";
A_cerana_Scaffold_0022	cufflinks	transcript	27217	27441	1000	.	.	gene_id "AC_lincRNA.6593"; transcript_id "AC_lincRNA.6593.1"; frac "1.000000"; conf_lo "0.181539"; conf_hi "0.605131"; cov "217.506844";
A_cerana_Scaffold_0022	cufflinks	exon	27217	27441	1000	.	.	gene_id "AC_lincRNA.6593"; transcript_id "AC_lincRNA.6593.1"; exon_number "1"; frac "1.000000"; conf_lo "0.181539"; conf_hi "0.605131"; cov "217.506844";
A_cerana_Scaffold_0021	cufflinks	transcript	1740101	1743523	1000	.	.	gene_id "AC_lincRNA.6599"; transcript_id "AC_lincRNA.6599.1"; frac "1.000000"; conf_lo "0.063742"; conf_hi "0.108652"; cov "3.804251";
A_cerana_Scaffold_0021	cufflinks	exon	1740101	1743523	1000	.	.	gene_id "AC_lincRNA.6599"; transcript_id "AC_lincRNA.6599.1"; exon_number "1"; frac "1.000000"; conf_lo "0.063742"; conf_hi "0.108652"; cov "3.804251";
A_cerana_Scaffold_0021	cufflinks	transcript	1759688	1763646	1000	.	.	gene_id "AC_lincRNA.6600"; transcript_id "AC_lincRNA.6600.1"; frac "0.858343"; conf_lo "1.154162"; conf_hi "1.339718"; cov "55.482396";
A_cerana_Scaffold_0021	cufflinks	exon	1759688	1763646	1000	.	.	gene_id "AC_lincRNA.6600"; transcript_id "AC_lincRNA.6600.1"; exon_number "1"; frac "0.858343"; conf_lo "1.154162"; conf_hi "1.339718"; cov "55.482396";
A_cerana_Scaffold_0021	cufflinks	transcript	1759688	1763646	1000	-	.	gene_id "AC_lincRNA.6601"; transcript_id "AC_lincRNA.6601.1"; frac "0.141657"; conf_lo "0.163775"; conf_hi "0.258993"; cov "9.397305";
A_cerana_Scaffold_0021	cufflinks	exon	1759688	1760479	1000	-	.	gene_id "AC_lincRNA.6601"; transcript_id "AC_lincRNA.6601.1"; exon_number "1"; frac "0.141657"; conf_lo "0.163775"; conf_hi "0.258993"; cov "9.397305";
A_cerana_Scaffold_0021	cufflinks	exon	1760574	1763646	1000	-	.	gene_id "AC_lincRNA.6601"; transcript_id "AC_lincRNA.6601.1"; exon_number "2"; frac "0.141657"; conf_lo "0.163775"; conf_hi "0.258993"; cov "9.397305";
A_cerana_Scaffold_0022	cufflinks	transcript	23964	25083	1000	.	.	gene_id "AC_lincRNA.6608"; transcript_id "AC_lincRNA.6608.1"; frac "1.000000"; conf_lo "1.159490"; conf_hi "1.509525"; cov "59.396671";
A_cerana_Scaffold_0022	cufflinks	exon	23964	25083	1000	.	.	gene_id "AC_lincRNA.6608"; transcript_id "AC_lincRNA.6608.1"; exon_number "1"; frac "1.000000"; conf_lo "1.159490"; conf_hi "1.509525"; cov "59.396671";
A_cerana_Scaffold_0022	cufflinks	transcript	343038	344024	1000	.	.	gene_id "AC_lincRNA.6613"; transcript_id "AC_lincRNA.6613.1"; frac "1.000000"; conf_lo "0.073572"; conf_hi "0.216118"; cov "6.957412";
A_cerana_Scaffold_0022	cufflinks	exon	343038	344024	1000	.	.	gene_id "AC_lincRNA.6613"; transcript_id "AC_lincRNA.6613.1"; exon_number "1"; frac "1.000000"; conf_lo "0.073572"; conf_hi "0.216118"; cov "6.957412";
A_cerana_Scaffold_0022	cufflinks	transcript	344145	345132	1000	.	.	gene_id "AC_lincRNA.6615"; transcript_id "AC_lincRNA.6615.1"; frac "0.384447"; conf_lo "0.071543"; conf_hi "0.214628"; cov "6.343439";
A_cerana_Scaffold_0022	cufflinks	exon	344145	345132	1000	.	.	gene_id "AC_lincRNA.6615"; transcript_id "AC_lincRNA.6615.1"; exon_number "1"; frac "0.384447"; conf_lo "0.071543"; conf_hi "0.214628"; cov "6.343439";
A_cerana_Scaffold_0022	cufflinks	transcript	1023383	1030095	1000	-	.	gene_id "AC_lincRNA.6619"; transcript_id "AC_lincRNA.6619.1"; frac "0.457435"; conf_lo "0.034657"; conf_hi "0.155958"; cov "4.057273";
A_cerana_Scaffold_0022	cufflinks	exon	1023383	1023881	1000	-	.	gene_id "AC_lincRNA.6619"; transcript_id "AC_lincRNA.6619.1"; exon_number "1"; frac "0.457435"; conf_lo "0.034657"; conf_hi "0.155958"; cov "4.057273";
A_cerana_Scaffold_0022	cufflinks	exon	1029781	1030095	1000	-	.	gene_id "AC_lincRNA.6619"; transcript_id "AC_lincRNA.6619.1"; exon_number "2"; frac "0.457435"; conf_lo "0.034657"; conf_hi "0.155958"; cov "4.057273";
A_cerana_Scaffold_0022	cufflinks	transcript	1029596	1030095	1000	.	.	gene_id "AC_lincRNA.6620"; transcript_id "AC_lincRNA.6620.1"; frac "0.542565"; conf_lo "0.108155"; conf_hi "0.432618"; cov "12.014208";
A_cerana_Scaffold_0022	cufflinks	exon	1029596	1030095	1000	.	.	gene_id "AC_lincRNA.6620"; transcript_id "AC_lincRNA.6620.1"; exon_number "1"; frac "0.542565"; conf_lo "0.108155"; conf_hi "0.432618"; cov "12.014208";
A_cerana_Scaffold_0022	cufflinks	transcript	1032383	1033890	1000	.	.	gene_id "AC_lincRNA.6622"; transcript_id "AC_lincRNA.6622.1"; frac "1.000000"; conf_lo "0.057182"; conf_hi "0.141451"; cov "4.478528";
A_cerana_Scaffold_0022	cufflinks	exon	1032383	1033890	1000	.	.	gene_id "AC_lincRNA.6622"; transcript_id "AC_lincRNA.6622.1"; exon_number "1"; frac "1.000000"; conf_lo "0.057182"; conf_hi "0.141451"; cov "4.478528";
A_cerana_Scaffold_0022	cufflinks	transcript	482341	483145	1000	.	.	gene_id "AC_lincRNA.6649"; transcript_id "AC_lincRNA.6649.1"; frac "1.000000"; conf_lo "0.163498"; conf_hi "0.383375"; cov "15.302709";
A_cerana_Scaffold_0022	cufflinks	exon	482341	483145	1000	.	.	gene_id "AC_lincRNA.6649"; transcript_id "AC_lincRNA.6649.1"; exon_number "1"; frac "1.000000"; conf_lo "0.163498"; conf_hi "0.383375"; cov "15.302709";
A_cerana_Scaffold_0022	cufflinks	transcript	538475	539321	1000	.	.	gene_id "AC_lincRNA.6654"; transcript_id "AC_lincRNA.6654.1"; frac "1.000000"; conf_lo "0.085733"; conf_hi "0.251840"; cov "8.706727";
A_cerana_Scaffold_0022	cufflinks	exon	538475	539321	1000	.	.	gene_id "AC_lincRNA.6654"; transcript_id "AC_lincRNA.6654.1"; exon_number "1"; frac "1.000000"; conf_lo "0.085733"; conf_hi "0.251840"; cov "8.706727";
A_cerana_Scaffold_0022	cufflinks	transcript	554527	556098	982	-	.	gene_id "AC_lincRNA.6655"; transcript_id "AC_lincRNA.6655.1"; frac "0.476110"; conf_lo "0.021904"; conf_hi "0.098566"; cov "2.668893";
A_cerana_Scaffold_0022	cufflinks	exon	554527	554752	982	-	.	gene_id "AC_lincRNA.6655"; transcript_id "AC_lincRNA.6655.1"; exon_number "1"; frac "0.476110"; conf_lo "0.021904"; conf_hi "0.098566"; cov "2.668893";
A_cerana_Scaffold_0022	cufflinks	exon	555127	555468	982	-	.	gene_id "AC_lincRNA.6655"; transcript_id "AC_lincRNA.6655.1"; exon_number "2"; frac "0.476110"; conf_lo "0.021904"; conf_hi "0.098566"; cov "2.668893";
A_cerana_Scaffold_0022	cufflinks	exon	555548	556098	982	-	.	gene_id "AC_lincRNA.6655"; transcript_id "AC_lincRNA.6655.1"; exon_number "3"; frac "0.476110"; conf_lo "0.021904"; conf_hi "0.098566"; cov "2.668893";
A_cerana_Scaffold_0022	cufflinks	transcript	554834	556098	1000	-	.	gene_id "AC_lincRNA.6655"; transcript_id "AC_lincRNA.6655.2"; frac "0.523890"; conf_lo "0.025332"; conf_hi "0.101327"; cov "2.717084";
A_cerana_Scaffold_0022	cufflinks	exon	554834	555468	1000	-	.	gene_id "AC_lincRNA.6655"; transcript_id "AC_lincRNA.6655.2"; exon_number "1"; frac "0.523890"; conf_lo "0.025332"; conf_hi "0.101327"; cov "2.717084";
A_cerana_Scaffold_0022	cufflinks	exon	555548	556098	1000	-	.	gene_id "AC_lincRNA.6655"; transcript_id "AC_lincRNA.6655.2"; exon_number "2"; frac "0.523890"; conf_lo "0.025332"; conf_hi "0.101327"; cov "2.717084";
A_cerana_Scaffold_0021	cufflinks	transcript	1811642	1812724	1000	.	.	gene_id "AC_lincRNA.6643"; transcript_id "AC_lincRNA.6643.1"; frac "0.271347"; conf_lo "2.226847"; conf_hi "2.730607"; cov "110.168970";
A_cerana_Scaffold_0021	cufflinks	exon	1811642	1812724	1000	.	.	gene_id "AC_lincRNA.6643"; transcript_id "AC_lincRNA.6643.1"; exon_number "1"; frac "0.271347"; conf_lo "2.226847"; conf_hi "2.730607"; cov "110.168970";
A_cerana_Scaffold_0022	cufflinks	transcript	2124115	2125653	1000	+	.	gene_id "AC_lincRNA.6688"; transcript_id "AC_lincRNA.6688.1"; frac "1.000000"; conf_lo "0.100058"; conf_hi "0.205382"; cov "6.797315";
A_cerana_Scaffold_0022	cufflinks	exon	2124115	2124688	1000	+	.	gene_id "AC_lincRNA.6688"; transcript_id "AC_lincRNA.6688.1"; exon_number "1"; frac "1.000000"; conf_lo "0.100058"; conf_hi "0.205382"; cov "6.797315";
A_cerana_Scaffold_0022	cufflinks	exon	2125076	2125653	1000	+	.	gene_id "AC_lincRNA.6688"; transcript_id "AC_lincRNA.6688.1"; exon_number "2"; frac "1.000000"; conf_lo "0.100058"; conf_hi "0.205382"; cov "6.797315";
A_cerana_Scaffold_0023	cufflinks	transcript	26825	27337	1000	.	.	gene_id "AC_lincRNA.6722"; transcript_id "AC_lincRNA.6722.1"; frac "1.000000"; conf_lo "0.070776"; conf_hi "0.256561"; cov "11.785666";
A_cerana_Scaffold_0023	cufflinks	exon	26825	27337	1000	.	.	gene_id "AC_lincRNA.6722"; transcript_id "AC_lincRNA.6722.1"; exon_number "1"; frac "1.000000"; conf_lo "0.070776"; conf_hi "0.256561"; cov "11.785666";
A_cerana_Scaffold_0023	cufflinks	transcript	21322	22245	1000	.	.	gene_id "AC_lincRNA.6721"; transcript_id "AC_lincRNA.6721.1"; frac "1.000000"; conf_lo "0.029471"; conf_hi "0.132618"; cov "3.824485";
A_cerana_Scaffold_0023	cufflinks	exon	21322	22245	1000	.	.	gene_id "AC_lincRNA.6721"; transcript_id "AC_lincRNA.6721.1"; exon_number "1"; frac "1.000000"; conf_lo "0.029471"; conf_hi "0.132618"; cov "3.824485";
A_cerana_Scaffold_0023	cufflinks	transcript	34736	35662	1000	.	.	gene_id "AC_lincRNA.6753"; transcript_id "AC_lincRNA.6753.1"; frac "1.000000"; conf_lo "0.112605"; conf_hi "0.264377"; cov "10.150581";
A_cerana_Scaffold_0023	cufflinks	exon	34736	35662	1000	.	.	gene_id "AC_lincRNA.6753"; transcript_id "AC_lincRNA.6753.1"; exon_number "1"; frac "1.000000"; conf_lo "0.112605"; conf_hi "0.264377"; cov "10.150581";
A_cerana_Scaffold_0023	cufflinks	transcript	56227	56732	1000	.	.	gene_id "AC_lincRNA.6756"; transcript_id "AC_lincRNA.6756.1"; frac "1.000000"; conf_lo "0.089693"; conf_hi "0.278049"; cov "14.975872";
A_cerana_Scaffold_0023	cufflinks	exon	56227	56732	1000	.	.	gene_id "AC_lincRNA.6756"; transcript_id "AC_lincRNA.6756.1"; exon_number "1"; frac "1.000000"; conf_lo "0.089693"; conf_hi "0.278049"; cov "14.975872";
A_cerana_Scaffold_0023	cufflinks	transcript	101572	102481	1000	.	.	gene_id "AC_lincRNA.6760"; transcript_id "AC_lincRNA.6760.1"; frac "1.000000"; conf_lo "0.683266"; conf_hi "0.987493"; cov "51.167225";
A_cerana_Scaffold_0023	cufflinks	exon	101572	102481	1000	.	.	gene_id "AC_lincRNA.6760"; transcript_id "AC_lincRNA.6760.1"; exon_number "1"; frac "1.000000"; conf_lo "0.683266"; conf_hi "0.987493"; cov "51.167225";
A_cerana_Scaffold_0020	cufflinks	transcript	1376235	1376716	1000	.	.	gene_id "AC_lincRNA.6768"; transcript_id "AC_lincRNA.6768.1"; frac "1.000000"; conf_lo "0.075327"; conf_hi "0.273062"; cov "13.163517";
A_cerana_Scaffold_0020	cufflinks	exon	1376235	1376716	1000	.	.	gene_id "AC_lincRNA.6768"; transcript_id "AC_lincRNA.6768.1"; exon_number "1"; frac "1.000000"; conf_lo "0.075327"; conf_hi "0.273062"; cov "13.163517";
A_cerana_Scaffold_0020	cufflinks	transcript	1472635	1473253	1000	.	.	gene_id "AC_lincRNA.6774"; transcript_id "AC_lincRNA.6774.1"; frac "1.000000"; conf_lo "0.073320"; conf_hi "0.227291"; cov "9.829360";
A_cerana_Scaffold_0020	cufflinks	exon	1472635	1473253	1000	.	.	gene_id "AC_lincRNA.6774"; transcript_id "AC_lincRNA.6774.1"; exon_number "1"; frac "1.000000"; conf_lo "0.073320"; conf_hi "0.227291"; cov "9.829360";
A_cerana_Scaffold_0020	cufflinks	transcript	1473534	1474675	1000	.	.	gene_id "AC_lincRNA.6775"; transcript_id "AC_lincRNA.6775.1"; frac "1.000000"; conf_lo "0.063936"; conf_hi "0.159841"; cov "4.979979";
A_cerana_Scaffold_0020	cufflinks	exon	1473534	1474675	1000	.	.	gene_id "AC_lincRNA.6775"; transcript_id "AC_lincRNA.6775.1"; exon_number "1"; frac "1.000000"; conf_lo "0.063936"; conf_hi "0.159841"; cov "4.979979";
A_cerana_Scaffold_0019	cufflinks	transcript	1753505	1754772	1000	.	.	gene_id "AC_lincRNA.6783"; transcript_id "AC_lincRNA.6783.1"; frac "1.000000"; conf_lo "0.018566"; conf_hi "0.083546"; cov "2.272423";
A_cerana_Scaffold_0019	cufflinks	exon	1753505	1754772	1000	.	.	gene_id "AC_lincRNA.6783"; transcript_id "AC_lincRNA.6783.1"; exon_number "1"; frac "1.000000"; conf_lo "0.018566"; conf_hi "0.083546"; cov "2.272423";
A_cerana_Scaffold_0022	cufflinks	transcript	2134168	2135489	1000	-	.	gene_id "AC_lincRNA.6807"; transcript_id "AC_lincRNA.6807.1"; frac "1.000000"; conf_lo "0.145731"; conf_hi "0.360858"; cov "16.657009";
A_cerana_Scaffold_0022	cufflinks	exon	2134168	2134345	1000	-	.	gene_id "AC_lincRNA.6807"; transcript_id "AC_lincRNA.6807.1"; exon_number "1"; frac "1.000000"; conf_lo "0.145731"; conf_hi "0.360858"; cov "16.657009";
A_cerana_Scaffold_0022	cufflinks	exon	2134408	2134623	1000	-	.	gene_id "AC_lincRNA.6807"; transcript_id "AC_lincRNA.6807.1"; exon_number "2"; frac "1.000000"; conf_lo "0.145731"; conf_hi "0.360858"; cov "16.657009";
A_cerana_Scaffold_0022	cufflinks	exon	2135230	2135489	1000	-	.	gene_id "AC_lincRNA.6807"; transcript_id "AC_lincRNA.6807.1"; exon_number "3"; frac "1.000000"; conf_lo "0.145731"; conf_hi "0.360858"; cov "16.657009";
A_cerana_Scaffold_0020	cufflinks	transcript	608349	609160	1000	.	.	gene_id "AC_lincRNA.6875"; transcript_id "AC_lincRNA.6875.1"; frac "1.000000"; conf_lo "0.027946"; conf_hi "0.134142"; cov "3.871135";
A_cerana_Scaffold_0020	cufflinks	exon	608349	609160	1000	.	.	gene_id "AC_lincRNA.6875"; transcript_id "AC_lincRNA.6875.1"; exon_number "1"; frac "1.000000"; conf_lo "0.027946"; conf_hi "0.134142"; cov "3.871135";
A_cerana_Scaffold_0023	cufflinks	transcript	474072	474592	1000	.	.	gene_id "AC_lincRNA.6913"; transcript_id "AC_lincRNA.6913.1"; frac "1.000000"; conf_lo "17.422187"; conf_hi "19.660938"; cov "1815.102199";
A_cerana_Scaffold_0023	cufflinks	exon	474072	474592	1000	.	.	gene_id "AC_lincRNA.6913"; transcript_id "AC_lincRNA.6913.1"; exon_number "1"; frac "1.000000"; conf_lo "17.422187"; conf_hi "19.660938"; cov "1815.102199";
A_cerana_Scaffold_0023	cufflinks	transcript	548414	549922	1000	.	.	gene_id "AC_lincRNA.6918"; transcript_id "AC_lincRNA.6918.1"; frac "1.000000"; conf_lo "0.093092"; conf_hi "0.182461"; cov "6.132207";
A_cerana_Scaffold_0023	cufflinks	exon	548414	549922	1000	.	.	gene_id "AC_lincRNA.6918"; transcript_id "AC_lincRNA.6918.1"; exon_number "1"; frac "1.000000"; conf_lo "0.093092"; conf_hi "0.182461"; cov "6.132207";
A_cerana_Scaffold_0020	cufflinks	transcript	1677792	1678661	1000	.	.	gene_id "AC_lincRNA.6945"; transcript_id "AC_lincRNA.6945.1"; frac "1.000000"; conf_lo "0.054793"; conf_hi "0.180033"; cov "5.225842";
A_cerana_Scaffold_0020	cufflinks	exon	1677792	1678661	1000	.	.	gene_id "AC_lincRNA.6945"; transcript_id "AC_lincRNA.6945.1"; exon_number "1"; frac "1.000000"; conf_lo "0.054793"; conf_hi "0.180033"; cov "5.225842";
A_cerana_Scaffold_0020	cufflinks	transcript	1681595	1682018	1000	.	.	gene_id "AC_lincRNA.6946"; transcript_id "AC_lincRNA.6946.1"; frac "1.000000"; conf_lo "0.053520"; conf_hi "0.256895"; cov "15.090624";
A_cerana_Scaffold_0020	cufflinks	exon	1681595	1682018	1000	.	.	gene_id "AC_lincRNA.6946"; transcript_id "AC_lincRNA.6946.1"; exon_number "1"; frac "1.000000"; conf_lo "0.053520"; conf_hi "0.256895"; cov "15.090624";
A_cerana_Scaffold_0020	cufflinks	transcript	751880	752885	1000	.	.	gene_id "AC_lincRNA.6964"; transcript_id "AC_lincRNA.6964.1"; frac "1.000000"; conf_lo "0.044382"; conf_hi "0.145828"; cov "4.232962";
A_cerana_Scaffold_0020	cufflinks	exon	751880	752885	1000	.	.	gene_id "AC_lincRNA.6964"; transcript_id "AC_lincRNA.6964.1"; exon_number "1"; frac "1.000000"; conf_lo "0.044382"; conf_hi "0.145828"; cov "4.232962";
A_cerana_Scaffold_0023	cufflinks	transcript	572294	573610	1000	.	.	gene_id "AC_lincRNA.6995"; transcript_id "AC_lincRNA.6995.1"; frac "1.000000"; conf_lo "0.041353"; conf_hi "0.124059"; cov "3.737787";
A_cerana_Scaffold_0023	cufflinks	exon	572294	573610	1000	.	.	gene_id "AC_lincRNA.6995"; transcript_id "AC_lincRNA.6995.1"; exon_number "1"; frac "1.000000"; conf_lo "0.041353"; conf_hi "0.124059"; cov "3.737787";
A_cerana_Scaffold_0023	cufflinks	transcript	1582001	1582944	1000	.	.	gene_id "AC_lincRNA.7000"; transcript_id "AC_lincRNA.7000.1"; frac "1.000000"; conf_lo "1.639430"; conf_hi "2.096162"; cov "114.932328";
A_cerana_Scaffold_0023	cufflinks	exon	1582001	1582944	1000	.	.	gene_id "AC_lincRNA.7000"; transcript_id "AC_lincRNA.7000.1"; exon_number "1"; frac "1.000000"; conf_lo "1.639430"; conf_hi "2.096162"; cov "114.932328";
A_cerana_Scaffold_0023	cufflinks	transcript	1714177	1715741	1000	.	.	gene_id "AC_lincRNA.7004"; transcript_id "AC_lincRNA.7004.1"; frac "1.000000"; conf_lo "0.023200"; conf_hi "0.075400"; cov "2.218368";
A_cerana_Scaffold_0023	cufflinks	exon	1714177	1715741	1000	.	.	gene_id "AC_lincRNA.7004"; transcript_id "AC_lincRNA.7004.1"; exon_number "1"; frac "1.000000"; conf_lo "0.023200"; conf_hi "0.075400"; cov "2.218368";
A_cerana_Scaffold_0023	cufflinks	transcript	1748500	1749546	1000	.	.	gene_id "AC_lincRNA.7005"; transcript_id "AC_lincRNA.7005.1"; frac "1.000000"; conf_lo "0.021674"; conf_hi "0.095364"; cov "2.669095";
A_cerana_Scaffold_0023	cufflinks	exon	1748500	1749546	1000	.	.	gene_id "AC_lincRNA.7005"; transcript_id "AC_lincRNA.7005.1"; exon_number "1"; frac "1.000000"; conf_lo "0.021674"; conf_hi "0.095364"; cov "2.669095";
A_cerana_Scaffold_0023	cufflinks	transcript	1739650	1740852	1000	.	.	gene_id "AC_lincRNA.7010"; transcript_id "AC_lincRNA.7010.1"; frac "1.000000"; conf_lo "0.030181"; conf_hi "0.094316"; cov "2.876828";
A_cerana_Scaffold_0023	cufflinks	exon	1739650	1740852	1000	.	.	gene_id "AC_lincRNA.7010"; transcript_id "AC_lincRNA.7010.1"; exon_number "1"; frac "1.000000"; conf_lo "0.030181"; conf_hi "0.094316"; cov "2.876828";
A_cerana_Scaffold_0023	cufflinks	transcript	1788680	1789373	1000	.	.	gene_id "AC_lincRNA.7012"; transcript_id "AC_lincRNA.7012.1"; frac "1.000000"; conf_lo "0.032698"; conf_hi "0.156950"; cov "5.002342";
A_cerana_Scaffold_0023	cufflinks	exon	1788680	1789373	1000	.	.	gene_id "AC_lincRNA.7012"; transcript_id "AC_lincRNA.7012.1"; exon_number "1"; frac "1.000000"; conf_lo "0.032698"; conf_hi "0.156950"; cov "5.002342";
A_cerana_Scaffold_0024	cufflinks	transcript	1102145	1104552	303	-	.	gene_id "AC_lincRNA.7119"; transcript_id "AC_lincRNA.7119.2"; frac "0.118882"; conf_lo "0.012254"; conf_hi "0.049017"; cov "1.352986";
A_cerana_Scaffold_0024	cufflinks	exon	1102145	1103025	303	-	.	gene_id "AC_lincRNA.7119"; transcript_id "AC_lincRNA.7119.2"; exon_number "1"; frac "0.118882"; conf_lo "0.012254"; conf_hi "0.049017"; cov "1.352986";
A_cerana_Scaffold_0024	cufflinks	exon	1103095	1103705	303	-	.	gene_id "AC_lincRNA.7119"; transcript_id "AC_lincRNA.7119.2"; exon_number "2"; frac "0.118882"; conf_lo "0.012254"; conf_hi "0.049017"; cov "1.352986";
A_cerana_Scaffold_0024	cufflinks	exon	1103903	1104552	303	-	.	gene_id "AC_lincRNA.7119"; transcript_id "AC_lincRNA.7119.2"; exon_number "3"; frac "0.118882"; conf_lo "0.012254"; conf_hi "0.049017"; cov "1.352986";
A_cerana_Scaffold_0024	cufflinks	transcript	1120162	1121264	1000	.	.	gene_id "AC_lincRNA.7121"; transcript_id "AC_lincRNA.7121.1"; frac "1.000000"; conf_lo "0.041147"; conf_hi "0.127555"; cov "3.976325";
A_cerana_Scaffold_0024	cufflinks	exon	1120162	1121264	1000	.	.	gene_id "AC_lincRNA.7121"; transcript_id "AC_lincRNA.7121.1"; exon_number "1"; frac "1.000000"; conf_lo "0.041147"; conf_hi "0.127555"; cov "3.976325";
A_cerana_Scaffold_0024	cufflinks	transcript	1138918	1139350	1000	+	.	gene_id "AC_lincRNA.7131"; transcript_id "AC_lincRNA.7131.1"; frac "1.000000"; conf_lo "0.073597"; conf_hi "0.282122"; cov "27.582006";
A_cerana_Scaffold_0024	cufflinks	exon	1138918	1139011	1000	+	.	gene_id "AC_lincRNA.7131"; transcript_id "AC_lincRNA.7131.1"; exon_number "1"; frac "1.000000"; conf_lo "0.073597"; conf_hi "0.282122"; cov "27.582006";
A_cerana_Scaffold_0024	cufflinks	exon	1139075	1139350	1000	+	.	gene_id "AC_lincRNA.7131"; transcript_id "AC_lincRNA.7131.1"; exon_number "2"; frac "1.000000"; conf_lo "0.073597"; conf_hi "0.282122"; cov "27.582006";
A_cerana_Scaffold_0024	cufflinks	transcript	1090607	1091118	1000	.	.	gene_id "AC_lincRNA.7137"; transcript_id "AC_lincRNA.7137.1"; frac "1.000000"; conf_lo "0.081843"; conf_hi "0.347834"; cov "9.106765";
A_cerana_Scaffold_0024	cufflinks	exon	1090607	1091118	1000	.	.	gene_id "AC_lincRNA.7137"; transcript_id "AC_lincRNA.7137.1"; exon_number "1"; frac "1.000000"; conf_lo "0.081843"; conf_hi "0.347834"; cov "9.106765";
A_cerana_Scaffold_0024	cufflinks	transcript	1553209	1555889	1000	.	.	gene_id "AC_lincRNA.7163"; transcript_id "AC_lincRNA.7163.1"; frac "1.000000"; conf_lo "0.245460"; conf_hi "0.360573"; cov "14.025367";
A_cerana_Scaffold_0024	cufflinks	exon	1553209	1555889	1000	.	.	gene_id "AC_lincRNA.7163"; transcript_id "AC_lincRNA.7163.1"; exon_number "1"; frac "1.000000"; conf_lo "0.245460"; conf_hi "0.360573"; cov "14.025367";
A_cerana_Scaffold_0024	cufflinks	transcript	1564104	1565734	1000	.	.	gene_id "AC_lincRNA.7168"; transcript_id "AC_lincRNA.7168.1"; frac "0.467296"; conf_lo "0.052870"; conf_hi "0.133567"; cov "4.153627";
A_cerana_Scaffold_0024	cufflinks	exon	1564104	1565734	1000	.	.	gene_id "AC_lincRNA.7168"; transcript_id "AC_lincRNA.7168.1"; exon_number "1"; frac "0.467296"; conf_lo "0.052870"; conf_hi "0.133567"; cov "4.153627";
A_cerana_Scaffold_0024	cufflinks	transcript	1565121	1566999	962	.	.	gene_id "AC_lincRNA.7168"; transcript_id "AC_lincRNA.7168.2"; frac "0.532704"; conf_lo "0.057131"; conf_hi "0.122831"; cov "3.995927";
A_cerana_Scaffold_0024	cufflinks	exon	1565121	1566999	962	.	.	gene_id "AC_lincRNA.7168"; transcript_id "AC_lincRNA.7168.2"; exon_number "1"; frac "0.532704"; conf_lo "0.057131"; conf_hi "0.122831"; cov "3.995927";
A_cerana_Scaffold_0024	cufflinks	transcript	1709321	1710013	1000	.	.	gene_id "AC_lincRNA.7187"; transcript_id "AC_lincRNA.7187.1"; frac "1.000000"; conf_lo "0.098235"; conf_hi "0.275059"; cov "11.533950";
A_cerana_Scaffold_0024	cufflinks	exon	1709321	1710013	1000	.	.	gene_id "AC_lincRNA.7187"; transcript_id "AC_lincRNA.7187.1"; exon_number "1"; frac "1.000000"; conf_lo "0.098235"; conf_hi "0.275059"; cov "11.533950";
A_cerana_Scaffold_0024	cufflinks	transcript	1717599	1720253	1000	.	.	gene_id "AC_lincRNA.7189"; transcript_id "AC_lincRNA.7189.1"; frac "1.000000"; conf_lo "19.506469"; conf_hi "20.606155"; cov "884.429309";
A_cerana_Scaffold_0024	cufflinks	exon	1717599	1720253	1000	.	.	gene_id "AC_lincRNA.7189"; transcript_id "AC_lincRNA.7189.1"; exon_number "1"; frac "1.000000"; conf_lo "19.506469"; conf_hi "20.606155"; cov "884.429309";
A_cerana_Scaffold_0024	cufflinks	transcript	1721319	1722396	1000	.	.	gene_id "AC_lincRNA.7191"; transcript_id "AC_lincRNA.7191.1"; frac "1.000000"; conf_lo "29.243303"; conf_hi "31.377820"; cov "1816.385308";
A_cerana_Scaffold_0024	cufflinks	exon	1721319	1722396	1000	.	.	gene_id "AC_lincRNA.7191"; transcript_id "AC_lincRNA.7191.1"; exon_number "1"; frac "1.000000"; conf_lo "29.243303"; conf_hi "31.377820"; cov "1816.385308";
A_cerana_Scaffold_0024	cufflinks	transcript	1963893	1964717	1000	.	.	gene_id "AC_lincRNA.7223"; transcript_id "AC_lincRNA.7223.1"; frac "1.000000"; conf_lo "0.104523"; conf_hi "0.258556"; cov "10.197999";
A_cerana_Scaffold_0024	cufflinks	exon	1963893	1964717	1000	.	.	gene_id "AC_lincRNA.7223"; transcript_id "AC_lincRNA.7223.1"; exon_number "1"; frac "1.000000"; conf_lo "0.104523"; conf_hi "0.258556"; cov "10.197999";
A_cerana_Scaffold_0024	cufflinks	transcript	1964847	1965559	1000	.	.	gene_id "AC_lincRNA.7224"; transcript_id "AC_lincRNA.7224.1"; frac "1.000000"; conf_lo "0.050923"; conf_hi "0.184595"; cov "6.688571";
A_cerana_Scaffold_0024	cufflinks	exon	1964847	1965559	1000	.	.	gene_id "AC_lincRNA.7224"; transcript_id "AC_lincRNA.7224.1"; exon_number "1"; frac "1.000000"; conf_lo "0.050923"; conf_hi "0.184595"; cov "6.688571";
A_cerana_Scaffold_0024	cufflinks	transcript	1968780	1970795	1000	.	.	gene_id "AC_lincRNA.7228"; transcript_id "AC_lincRNA.7228.1"; frac "1.000000"; conf_lo "0.128859"; conf_hi "0.215641"; cov "7.725065";
A_cerana_Scaffold_0024	cufflinks	exon	1968780	1970795	1000	.	.	gene_id "AC_lincRNA.7228"; transcript_id "AC_lincRNA.7228.1"; exon_number "1"; frac "1.000000"; conf_lo "0.128859"; conf_hi "0.215641"; cov "7.725065";
A_cerana_Scaffold_0024	cufflinks	transcript	527927	528843	1000	.	.	gene_id "AC_lincRNA.7343"; transcript_id "AC_lincRNA.7343.1"; frac "1.000000"; conf_lo "0.064340"; conf_hi "0.178174"; cov "6.445326";
A_cerana_Scaffold_0024	cufflinks	exon	527927	528843	1000	.	.	gene_id "AC_lincRNA.7343"; transcript_id "AC_lincRNA.7343.1"; exon_number "1"; frac "1.000000"; conf_lo "0.064340"; conf_hi "0.178174"; cov "6.445326";
A_cerana_Scaffold_0024	cufflinks	transcript	528968	530346	1000	.	.	gene_id "AC_lincRNA.7344"; transcript_id "AC_lincRNA.7344.1"; frac "1.000000"; conf_lo "0.083366"; conf_hi "0.170900"; cov "5.565705";
A_cerana_Scaffold_0024	cufflinks	exon	528968	530346	1000	.	.	gene_id "AC_lincRNA.7344"; transcript_id "AC_lincRNA.7344.1"; exon_number "1"; frac "1.000000"; conf_lo "0.083366"; conf_hi "0.170900"; cov "5.565705";
A_cerana_Scaffold_0025	cufflinks	transcript	1251136	1251923	1000	.	.	gene_id "AC_lincRNA.7392"; transcript_id "AC_lincRNA.7392.1"; frac "1.000000"; conf_lo "0.046076"; conf_hi "0.167025"; cov "5.275096";
A_cerana_Scaffold_0025	cufflinks	exon	1251136	1251923	1000	.	.	gene_id "AC_lincRNA.7392"; transcript_id "AC_lincRNA.7392.1"; exon_number "1"; frac "1.000000"; conf_lo "0.046076"; conf_hi "0.167025"; cov "5.275096";
A_cerana_Scaffold_0025	cufflinks	transcript	1267839	1268632	1000	.	.	gene_id "AC_lincRNA.7394"; transcript_id "AC_lincRNA.7394.1"; frac "1.000000"; conf_lo "0.045728"; conf_hi "0.165763"; cov "5.212274";
A_cerana_Scaffold_0025	cufflinks	exon	1267839	1268632	1000	.	.	gene_id "AC_lincRNA.7394"; transcript_id "AC_lincRNA.7394.1"; exon_number "1"; frac "1.000000"; conf_lo "0.045728"; conf_hi "0.165763"; cov "5.212274";
A_cerana_Scaffold_0025	cufflinks	transcript	1298192	1299769	1000	.	.	gene_id "AC_lincRNA.7395"; transcript_id "AC_lincRNA.7395.1"; frac "1.000000"; conf_lo "0.025885"; conf_hi "0.077655"; cov "2.352830";
A_cerana_Scaffold_0025	cufflinks	exon	1298192	1299769	1000	.	.	gene_id "AC_lincRNA.7395"; transcript_id "AC_lincRNA.7395.1"; exon_number "1"; frac "1.000000"; conf_lo "0.025885"; conf_hi "0.077655"; cov "2.352830";
A_cerana_Scaffold_0025	cufflinks	transcript	1232976	1233632	1000	.	.	gene_id "AC_lincRNA.7449"; transcript_id "AC_lincRNA.7449.1"; frac "1.000000"; conf_lo "0.041447"; conf_hi "0.186513"; cov "6.608311";
A_cerana_Scaffold_0025	cufflinks	exon	1232976	1233632	1000	.	.	gene_id "AC_lincRNA.7449"; transcript_id "AC_lincRNA.7449.1"; exon_number "1"; frac "1.000000"; conf_lo "0.041447"; conf_hi "0.186513"; cov "6.608311";
A_cerana_Scaffold_0026	cufflinks	transcript	3321	4228	1000	.	.	gene_id "AC_lincRNA.7455"; transcript_id "AC_lincRNA.7455.1"; frac "1.000000"; conf_lo "0.049983"; conf_hi "0.154948"; cov "5.231375";
A_cerana_Scaffold_0026	cufflinks	exon	3321	4228	1000	.	.	gene_id "AC_lincRNA.7455"; transcript_id "AC_lincRNA.7455.1"; exon_number "1"; frac "1.000000"; conf_lo "0.049983"; conf_hi "0.154948"; cov "5.231375";
A_cerana_Scaffold_0026	cufflinks	transcript	4489	5590	1000	.	.	gene_id "AC_lincRNA.7456"; transcript_id "AC_lincRNA.7456.1"; frac "1.000000"; conf_lo "0.037066"; conf_hi "0.123552"; cov "3.732397";
A_cerana_Scaffold_0026	cufflinks	exon	4489	5590	1000	.	.	gene_id "AC_lincRNA.7456"; transcript_id "AC_lincRNA.7456.1"; exon_number "1"; frac "1.000000"; conf_lo "0.037066"; conf_hi "0.123552"; cov "3.732397";
A_cerana_Scaffold_0026	cufflinks	transcript	5705	7107	1000	.	.	gene_id "AC_lincRNA.7457"; transcript_id "AC_lincRNA.7457.1"; frac "1.000000"; conf_lo "0.067932"; conf_hi "0.161742"; cov "5.445670";
A_cerana_Scaffold_0026	cufflinks	exon	5705	7107	1000	.	.	gene_id "AC_lincRNA.7457"; transcript_id "AC_lincRNA.7457.1"; exon_number "1"; frac "1.000000"; conf_lo "0.067932"; conf_hi "0.161742"; cov "5.445670";
A_cerana_Scaffold_0026	cufflinks	transcript	7206	10111	1000	.	.	gene_id "AC_lincRNA.7460"; transcript_id "AC_lincRNA.7460.1"; frac "1.000000"; conf_lo "0.187411"; conf_hi "0.282679"; cov "9.421171";
A_cerana_Scaffold_0026	cufflinks	exon	7206	10111	1000	.	.	gene_id "AC_lincRNA.7460"; transcript_id "AC_lincRNA.7460.1"; exon_number "1"; frac "1.000000"; conf_lo "0.187411"; conf_hi "0.282679"; cov "9.421171";
A_cerana_Scaffold_0026	cufflinks	transcript	26379	27585	1000	.	.	gene_id "AC_lincRNA.7461"; transcript_id "AC_lincRNA.7461.1"; frac "1.000000"; conf_lo "0.048882"; conf_hi "0.135365"; cov "4.406580";
A_cerana_Scaffold_0026	cufflinks	exon	26379	27585	1000	.	.	gene_id "AC_lincRNA.7461"; transcript_id "AC_lincRNA.7461.1"; exon_number "1"; frac "1.000000"; conf_lo "0.048882"; conf_hi "0.135365"; cov "4.406580";
A_cerana_Scaffold_0026	cufflinks	transcript	29012	30455	1000	.	.	gene_id "AC_lincRNA.7462"; transcript_id "AC_lincRNA.7462.1"; frac "1.000000"; conf_lo "0.059717"; conf_hi "0.147721"; cov "4.726945";
A_cerana_Scaffold_0026	cufflinks	exon	29012	30455	1000	.	.	gene_id "AC_lincRNA.7462"; transcript_id "AC_lincRNA.7462.1"; exon_number "1"; frac "1.000000"; conf_lo "0.059717"; conf_hi "0.147721"; cov "4.726945";
A_cerana_Scaffold_0026	cufflinks	transcript	45784	46672	1000	-	.	gene_id "AC_lincRNA.7465"; transcript_id "AC_lincRNA.7465.1"; frac "1.000000"; conf_lo "0.173445"; conf_hi "0.375798"; cov "16.329473";
A_cerana_Scaffold_0026	cufflinks	exon	45784	46263	1000	-	.	gene_id "AC_lincRNA.7465"; transcript_id "AC_lincRNA.7465.1"; exon_number "1"; frac "1.000000"; conf_lo "0.173445"; conf_hi "0.375798"; cov "16.329473";
A_cerana_Scaffold_0026	cufflinks	exon	46368	46672	1000	-	.	gene_id "AC_lincRNA.7465"; transcript_id "AC_lincRNA.7465.1"; exon_number "2"; frac "1.000000"; conf_lo "0.173445"; conf_hi "0.375798"; cov "16.329473";
[truncated: 3,590 more rows]
