# Supplementary material for: Genome-wide characterization of long intergenic non-coding RNAs (lincRNAs) provides new insight into viral diseases in honey bees Apis cerana and Apis mellifera
Source: BMC Genomics. 2015 Sep 4;16(1):680. doi: 10.1186/s12864-015-1868-7 (PMC4559890; doi:10.1186/s12864-015-1868-7)
Supplement: Additional file 3: Dataset S2. — Annotation of A. mellifera lincRNAs. (GTF 403 kb) [file 12864_2015_1868_MOESM3_ESM.gtf]

Group2.19	blast	transcript	1232338	1231815	.	-	.	transcript_id "HP460445.1"; gene_id "HP460445.1";identity=1231815;
Group2.19	blast	exon	1231815	1232338	.	-	.	transcript_id "HP460445.1"; gene_id "HP460445.1";identity=98.10;
Group2.19	blast	transcript	1236258	1235590	.	-	.	transcript_id "HP460446.1"; gene_id "HP460446.1";identity=1235590;
Group2.19	blast	exon	1235590	1236258	.	-	.	transcript_id "HP460446.1"; gene_id "HP460446.1";identity=98.36;
Group11.6	blast	transcript	927484	927232	.	+	.	transcript_id "HP460458.1"; gene_id "HP460458.1";identity=927232;
Group11.6	blast	exon	927484	927232	.	+	.	transcript_id "HP460458.1"; gene_id "HP460458.1";identity=99.60;
Group8.21	blast	transcript	504029	503400	.	-	.	transcript_id "HP460792.1"; gene_id "HP460792.1";identity=503400;
Group8.21	blast	exon	503400	504029	.	-	.	transcript_id "HP460792.1"; gene_id "HP460792.1";identity=99.05;
Group11.18	blast	transcript	3299996	3299548	.	-	.	transcript_id "HP460794.1"; gene_id "HP460794.1";identity=3299548;
Group11.18	blast	exon	3299548	3299996	.	-	.	transcript_id "HP460794.1"; gene_id "HP460794.1";identity=99.11;
Group10.19	blast	transcript	83093	82274	.	-	.	transcript_id "HP461203.1"; gene_id "HP461203.1";identity=82274;
Group10.19	blast	exon	82274	83093	.	-	.	transcript_id "HP461203.1"; gene_id "HP461203.1";identity=99.51;
Group1.1	blast	transcript	351580	351223	.	-	.	transcript_id "HP461319.1"; gene_id "HP461319.1";identity=351223;
Group1.1	blast	exon	351223	351580	.	-	.	transcript_id "HP461319.1"; gene_id "HP461319.1";identity=100.00;
Group14.15	blast	transcript	1235687	1235224	.	-	.	transcript_id "HP461357.1"; gene_id "HP461357.1";identity=1235224;
Group14.15	blast	exon	1235224	1235687	.	-	.	transcript_id "HP461357.1"; gene_id "HP461357.1";identity=95.26;
Group12.11	blast	transcript	689683	689448	.	+	.	transcript_id "HP461432.1"; gene_id "HP461432.1";identity=689448;
Group12.11	blast	exon	689683	689448	.	+	.	transcript_id "HP461432.1"; gene_id "HP461432.1";identity=99.58;
Group10.26	blast	transcript	337004	336578	.	+	.	transcript_id "HP461495.1"; gene_id "HP461495.1";identity=336578;
Group10.26	blast	exon	337004	336578	.	+	.	transcript_id "HP461495.1"; gene_id "HP461495.1";identity=98.83;
Group1.29	blast	transcript	1618259	1618018	.	+	.	transcript_id "HP461717.1"; gene_id "HP461717.1";identity=1618018;
Group1.29	blast	exon	1618259	1618018	.	+	.	transcript_id "HP461717.1"; gene_id "HP461717.1";identity=96.39;
Group1.42	blast	transcript	109268	107800	.	+	.	transcript_id "HP461727.1"; gene_id "HP461727.1";identity=107800;
Group1.42	blast	exon	108032	107800	.	+	.	transcript_id "HP461727.1"; gene_id "HP461727.1";identity=99.57;
Group1.42	blast	exon	109268	109099	.	+	.	transcript_id "HP461727.1"; gene_id "HP461727.1";identity=99.42;
Group13.10	blast	transcript	1087143	1087019	.	-	.	transcript_id "HP461954.1"; gene_id "HP461954.1";identity=1087019;
Group13.10	blast	exon	1087019	1087143	.	-	.	transcript_id "HP461954.1"; gene_id "HP461954.1";identity=100.00;
Group7.1	blast	transcript	151754	149745	.	-	.	transcript_id "HP462098.1"; gene_id "HP462098.1";identity=149745;
Group7.1	blast	exon	151526	151754	.	-	.	transcript_id "HP462098.1"; gene_id "HP462098.1";identity=98.27;
Group7.1	blast	exon	151202	151344	.	-	.	transcript_id "HP462098.1"; gene_id "HP462098.1";identity=99.30;
Group7.1	blast	exon	149836	149745	.	+	.	transcript_id "HP462098.1"; gene_id "HP462098.1";identity=89.25;
Group4.6	blast	transcript	431815	431496	.	-	.	transcript_id "HP462182.1"; gene_id "HP462182.1";identity=431496;
Group4.6	blast	exon	431496	431815	.	-	.	transcript_id "HP462182.1"; gene_id "HP462182.1";identity=99.69;
Group1.41	blast	transcript	858427	858089	.	+	.	transcript_id "HP462601.1"; gene_id "HP462601.1";identity=858089;
Group1.41	blast	exon	858427	858089	.	+	.	transcript_id "HP462601.1"; gene_id "HP462601.1";identity=99.12;
GroupUn4279	blast	transcript	978	696	.	-	.	transcript_id "HP462769.1"; gene_id "HP462769.1";identity=696;
GroupUn4279	blast	exon	696	978	.	-	.	transcript_id "HP462769.1"; gene_id "HP462769.1";identity=99.65;
Group8.8	blast	transcript	786801	786512	.	+	.	transcript_id "HP462881.1"; gene_id "HP462881.1";identity=786512;
Group8.8	blast	exon	786801	786512	.	+	.	transcript_id "HP462881.1"; gene_id "HP462881.1";identity=98.97;
Group1.40	blast	transcript	613798	613434	.	+	.	transcript_id "HP463208.1"; gene_id "HP463208.1";identity=613434;
Group1.40	blast	exon	613798	613434	.	+	.	transcript_id "HP463208.1"; gene_id "HP463208.1";identity=96.73;
Group1.17	blast	transcript	449623	449336	.	-	.	transcript_id "HP463308.1"; gene_id "HP463308.1";identity=449336;
Group1.17	blast	exon	449336	449623	.	-	.	transcript_id "HP463308.1"; gene_id "HP463308.1";identity=99.65;
Group8.9	blast	transcript	1086870	1086507	.	-	.	transcript_id "HP463740.1"; gene_id "HP463740.1";identity=1086507;
Group8.9	blast	exon	1086507	1086870	.	-	.	transcript_id "HP463740.1"; gene_id "HP463740.1";identity=98.08;
Group10.14	blast	transcript	69751	69402	.	+	.	transcript_id "HP463764.1"; gene_id "HP463764.1";identity=69402;
Group10.14	blast	exon	69751	69402	.	+	.	transcript_id "HP463764.1"; gene_id "HP463764.1";identity=99.72;
Group4.12	blast	transcript	92376	92193	.	+	.	transcript_id "HP463780.1"; gene_id "HP463780.1";identity=92193;
Group4.12	blast	exon	92376	92193	.	+	.	transcript_id "HP463780.1"; gene_id "HP463780.1";identity=98.37;
Group11.16	blast	transcript	357735	357392	.	+	.	transcript_id "HP463814.1"; gene_id "HP463814.1";identity=357392;
Group11.16	blast	exon	357735	357392	.	+	.	transcript_id "HP463814.1"; gene_id "HP463814.1";identity=100.00;
Group7.7	blast	transcript	144406	144005	.	+	.	transcript_id "HP463877.1"; gene_id "HP463877.1";identity=144005;
Group7.7	blast	exon	144406	144005	.	+	.	transcript_id "HP463877.1"; gene_id "HP463877.1";identity=99.75;
Group11.1	blast	transcript	575010	574772	.	+	.	transcript_id "HP464044.1"; gene_id "HP464044.1";identity=574772;
Group11.1	blast	exon	575010	574772	.	+	.	transcript_id "HP464044.1"; gene_id "HP464044.1";identity=98.34;
Group11.20	blast	transcript	115964	115618	.	-	.	transcript_id "HP464072.1"; gene_id "HP464072.1";identity=115618;
Group11.20	blast	exon	115618	115964	.	-	.	transcript_id "HP464072.1"; gene_id "HP464072.1";identity=100.00;
Group6.38	blast	transcript	31777	31380	.	-	.	transcript_id "HP464282.1"; gene_id "HP464282.1";identity=31380;
Group6.38	blast	exon	31380	31777	.	-	.	transcript_id "HP464282.1"; gene_id "HP464282.1";identity=99.75;
Group8.4	blast	transcript	101749	101511	.	-	.	transcript_id "HP464333.1"; gene_id "HP464333.1";identity=101511;
Group8.4	blast	exon	101511	101749	.	-	.	transcript_id "HP464333.1"; gene_id "HP464333.1";identity=100.00;
Group15.11	blast	transcript	380994	380731	.	+	.	transcript_id "HP464562.1"; gene_id "HP464562.1";identity=380731;
Group15.11	blast	exon	380994	380731	.	+	.	transcript_id "HP464562.1"; gene_id "HP464562.1";identity=100.00;
Group9.10	blast	transcript	2868977	2868859	.	-	.	transcript_id "HP464636.1"; gene_id "HP464636.1";identity=2868859;
Group9.10	blast	exon	2868859	2868977	.	-	.	transcript_id "HP464636.1"; gene_id "HP464636.1";identity=98.35;
Group9.10	blast	transcript	1989241	1989060	.	-	.	transcript_id "HP464722.1"; gene_id "HP464722.1";identity=1989060;
Group9.10	blast	exon	1989060	1989241	.	-	.	transcript_id "HP464722.1"; gene_id "HP464722.1";identity=98.37;
GroupUn33	blast	transcript	123127	122876	.	+	.	transcript_id "HP464816.1"; gene_id "HP464816.1";identity=122876;
GroupUn33	blast	exon	123127	122876	.	+	.	transcript_id "HP464816.1"; gene_id "HP464816.1";identity=83.08;
Group15.10	blast	transcript	331614	331338	.	+	.	transcript_id "HP465002.1"; gene_id "HP465002.1";identity=331338;
Group15.10	blast	exon	331614	331338	.	+	.	transcript_id "HP465002.1"; gene_id "HP465002.1";identity=97.19;
Group9.8	blast	transcript	499055	498504	.	+	.	transcript_id "HP465213.1"; gene_id "HP465213.1";identity=498504;
Group9.8	blast	exon	499055	498504	.	+	.	transcript_id "HP465213.1"; gene_id "HP465213.1";identity=96.02;
GroupUn217	blast	transcript	20418	20291	.	+	.	transcript_id "HP465264.1"; gene_id "HP465264.1";identity=20291;
GroupUn217	blast	exon	20418	20291	.	+	.	transcript_id "HP465264.1"; gene_id "HP465264.1";identity=100.00;
GroupUn925	blast	transcript	578	259	.	-	.	transcript_id "HP465378.1"; gene_id "HP465378.1";identity=259;
GroupUn925	blast	exon	259	578	.	-	.	transcript_id "HP465378.1"; gene_id "HP465378.1";identity=98.75;
Group15.13	blast	transcript	204740	204414	.	-	.	transcript_id "HP465403.1"; gene_id "HP465403.1";identity=204414;
Group15.13	blast	exon	204414	204740	.	-	.	transcript_id "HP465403.1"; gene_id "HP465403.1";identity=96.65;
Group14.1	blast	transcript	209654	209555	.	+	.	transcript_id "HP465416.1"; gene_id "HP465416.1";identity=209555;
Group14.1	blast	exon	209654	209555	.	+	.	transcript_id "HP465416.1"; gene_id "HP465416.1";identity=99.00;
Group9.10	blast	transcript	2049049	2048807	.	-	.	transcript_id "HP465452.1"; gene_id "HP465452.1";identity=2048807;
Group9.10	blast	exon	2048807	2049049	.	-	.	transcript_id "HP465452.1"; gene_id "HP465452.1";identity=100.00;
Group1.10	blast	transcript	168864	168565	.	+	.	transcript_id "HP465496.1"; gene_id "HP465496.1";identity=168565;
Group1.10	blast	exon	168864	168565	.	+	.	transcript_id "HP465496.1"; gene_id "HP465496.1";identity=97.38;
Group2.19	blast	transcript	1231776	1231063	.	-	.	transcript_id "HP465624.1"; gene_id "HP465624.1";identity=1231063;
Group2.19	blast	exon	1231063	1231776	.	-	.	transcript_id "HP465624.1"; gene_id "HP465624.1";identity=98.88;
GroupUn503	blast	transcript	604	124	.	+	.	transcript_id "HP465699.1"; gene_id "HP465699.1";identity=124;
GroupUn503	blast	exon	604	124	.	+	.	transcript_id "HP465699.1"; gene_id "HP465699.1";identity=94.62;
GroupUn109	blast	transcript	15921	15290	.	+	.	transcript_id "HP465967.1"; gene_id "HP465967.1";identity=15290;
GroupUn109	blast	exon	15921	15290	.	+	.	transcript_id "HP465967.1"; gene_id "HP465967.1";identity=99.53;
Group7.21	blast	transcript	1160863	1160712	.	+	.	transcript_id "HP466138.1"; gene_id "HP466138.1";identity=1160712;
Group7.21	blast	exon	1160863	1160712	.	+	.	transcript_id "HP466138.1"; gene_id "HP466138.1";identity=100.00;
Group14.15	blast	transcript	15437	15185	.	-	.	transcript_id "HP466183.1"; gene_id "HP466183.1";identity=15185;
Group14.15	blast	exon	15185	15437	.	-	.	transcript_id "HP466183.1"; gene_id "HP466183.1";identity=98.06;
GroupUn1187	blast	transcript	669	511	.	+	.	transcript_id "HP466552.1"; gene_id "HP466552.1";identity=511;
GroupUn1187	blast	exon	669	511	.	+	.	transcript_id "HP466552.1"; gene_id "HP466552.1";identity=100.00;
Group14.9	blast	transcript	996159	995604	.	+	.	transcript_id "HP466586.1"; gene_id "HP466586.1";identity=995604;
Group14.9	blast	exon	996159	995604	.	+	.	transcript_id "HP466586.1"; gene_id "HP466586.1";identity=99.28;
Group14.15	blast	transcript	1089747	1089111	.	-	.	transcript_id "HP466609.1"; gene_id "HP466609.1";identity=1089111;
Group14.15	blast	exon	1089111	1089747	.	-	.	transcript_id "HP466609.1"; gene_id "HP466609.1";identity=97.07;
Group1.7	blast	transcript	420427	420047	.	-	.	transcript_id "HP466648.1"; gene_id "HP466648.1";identity=420047;
Group1.7	blast	exon	420047	420427	.	-	.	transcript_id "HP466648.1"; gene_id "HP466648.1";identity=98.69;
Group1.42	blast	transcript	635553	635884	.	+	.	transcript_id "HP466698.1"; gene_id "HP466698.1";identity=635884;
Group1.42	blast	exon	122125	121169	.	+	.	transcript_id "HP466698.1"; gene_id "HP466698.1";identity=99.90;
Group2.4	blast	transcript	80651	80366	.	+	.	transcript_id "HP466711.1"; gene_id "HP466711.1";identity=80366;
Group2.4	blast	exon	80651	80366	.	+	.	transcript_id "HP466711.1"; gene_id "HP466711.1";identity=98.25;
GroupUn4473	blast	transcript	704	211	.	-	.	transcript_id "HP466839.1"; gene_id "HP466839.1";identity=211;
GroupUn4473	blast	exon	211	704	.	-	.	transcript_id "HP466839.1"; gene_id "HP466839.1";identity=97.77;
Group14.14	blast	transcript	142503	142171	.	+	.	transcript_id "HP467005.1"; gene_id "HP467005.1";identity=142171;
Group14.14	blast	exon	142503	142171	.	+	.	transcript_id "HP467005.1"; gene_id "HP467005.1";identity=98.20;
GroupUn15	blast	transcript	41407	41251	.	+	.	transcript_id "HP467110.1"; gene_id "HP467110.1";identity=41251;
GroupUn15	blast	exon	41407	41251	.	+	.	transcript_id "HP467110.1"; gene_id "HP467110.1";identity=100.00;
Group6.32	blast	transcript	982277	981994	.	+	.	transcript_id "HP467292.1"; gene_id "HP467292.1";identity=981994;
Group6.32	blast	exon	982277	981994	.	+	.	transcript_id "HP467292.1"; gene_id "HP467292.1";identity=97.92;
Group12.16	blast	transcript	899628	899189	.	-	.	transcript_id "HP467316.1"; gene_id "HP467316.1";identity=899189;
Group12.16	blast	exon	899189	899628	.	-	.	transcript_id "HP467316.1"; gene_id "HP467316.1";identity=97.73;
GroupUn888	blast	transcript	638	222	.	-	.	transcript_id "HP467336.1"; gene_id "HP467336.1";identity=222;
GroupUn888	blast	exon	222	638	.	-	.	transcript_id "HP467336.1"; gene_id "HP467336.1";identity=99.52;
Group1.2	blast	transcript	646621	646215	.	-	.	transcript_id "HP467350.1"; gene_id "HP467350.1";identity=646215;
Group1.2	blast	exon	646215	646621	.	-	.	transcript_id "HP467350.1"; gene_id "HP467350.1";identity=99.26;
GroupUn34	blast	transcript	7549	7218	.	+	.	transcript_id "HP467564.1"; gene_id "HP467564.1";identity=7218;
GroupUn34	blast	exon	7549	7218	.	+	.	transcript_id "HP467564.1"; gene_id "HP467564.1";identity=99.70;
Group14.1	blast	transcript	208554	208278	.	+	.	transcript_id "HP467703.1"; gene_id "HP467703.1";identity=208278;
Group14.1	blast	exon	208554	208278	.	+	.	transcript_id "HP467703.1"; gene_id "HP467703.1";identity=99.28;
Group5.5	blast	transcript	343020	342597	.	-	.	transcript_id "HP467713.1"; gene_id "HP467713.1";identity=342597;
Group5.5	blast	exon	342597	343020	.	-	.	transcript_id "HP467713.1"; gene_id "HP467713.1";identity=99.76;
GroupUn29	blast	transcript	36281	35926	.	+	.	transcript_id "HP467722.1"; gene_id "HP467722.1";identity=35926;
GroupUn29	blast	exon	36281	35926	.	+	.	transcript_id "HP467722.1"; gene_id "HP467722.1";identity=98.60;
Group12.8	blast	transcript	554887	554537	.	-	.	transcript_id "HP467825.1"; gene_id "HP467825.1";identity=554537;
Group12.8	blast	exon	554537	554887	.	-	.	transcript_id "HP467825.1"; gene_id "HP467825.1";identity=99.72;
Group11.20	blast	transcript	638303	637899	.	-	.	transcript_id "HP468048.1"; gene_id "HP468048.1";identity=637899;
Group11.20	blast	exon	637899	638303	.	-	.	transcript_id "HP468048.1"; gene_id "HP468048.1";identity=99.75;
Group11.20	blast	transcript	933357	932925	.	+	.	transcript_id "HP468049.1"; gene_id "HP468049.1";identity=932925;
Group11.20	blast	exon	933357	932925	.	+	.	transcript_id "HP468049.1"; gene_id "HP468049.1";identity=99.54;
Group9.10	blast	transcript	4013530	4012281	.	+	.	transcript_id "HP468086.1"; gene_id "HP468086.1";identity=4012281;
Group9.10	blast	exon	4013530	4012281	.	+	.	transcript_id "HP468086.1"; gene_id "HP468086.1";identity=98.80;
Group1.34	blast	transcript	31106	24717	.	-	.	transcript_id "HP468404.1"; gene_id "HP468404.1";identity=24717;
Group1.34	blast	exon	24717	25306	.	-	.	transcript_id "HP468404.1"; gene_id "HP468404.1";identity=99.83;
Group1.34	blast	exon	30517	31106	.	-	.	transcript_id "HP468404.1"; gene_id "HP468404.1";identity=99.83;
Group10.26	blast	transcript	81347	80857	.	+	.	transcript_id "HP468452.1"; gene_id "HP468452.1";identity=80857;
Group10.26	blast	exon	81347	80857	.	+	.	transcript_id "HP468452.1"; gene_id "HP468452.1";identity=99.80;
Group12.9	blast	transcript	25534	22554	.	-	.	transcript_id "HP468693.1"; gene_id "HP468693.1";identity=22554;
Group12.9	blast	exon	23384	23870	.	-	.	transcript_id "HP468693.1"; gene_id "HP468693.1";identity=99.59;
Group12.9	blast	exon	22554	23040	.	-	.	transcript_id "HP468693.1"; gene_id "HP468693.1";identity=99.39;
Group12.9	blast	exon	24215	24701	.	-	.	transcript_id "HP468693.1"; gene_id "HP468693.1";identity=99.18;
Group12.9	blast	exon	25047	25534	.	-	.	transcript_id "HP468693.1"; gene_id "HP468693.1";identity=98.98;
Group11.18	blast	transcript	4540230	4539651	.	+	.	transcript_id "HP468854.1"; gene_id "HP468854.1";identity=4539651;
Group11.18	blast	exon	4540230	4539651	.	+	.	transcript_id "HP468854.1"; gene_id "HP468854.1";identity=98.80;
Group1.43	blast	transcript	175487	175163	.	-	.	transcript_id "HP468974.1"; gene_id "HP468974.1";identity=175163;
Group1.43	blast	exon	175163	175487	.	-	.	transcript_id "HP468974.1"; gene_id "HP468974.1";identity=97.54;
Group5.14	blast	transcript	1317211	1316844	.	-	.	transcript_id "HP469428.1"; gene_id "HP469428.1";identity=1316844;
Group5.14	blast	exon	1316844	1317211	.	-	.	transcript_id "HP469428.1"; gene_id "HP469428.1";identity=100.00;
Group10.23	blast	transcript	993893	993699	.	+	.	transcript_id "HP469615.1"; gene_id "HP469615.1";identity=993699;
Group10.23	blast	exon	993893	993699	.	+	.	transcript_id "HP469615.1"; gene_id "HP469615.1";identity=100.00;
Group11.18	blast	transcript	402328	400739	.	-	.	transcript_id "HP469677.1"; gene_id "HP469677.1";identity=400739;
Group11.18	blast	exon	400739	401093	.	-	.	transcript_id "HP469677.1"; gene_id "HP469677.1";identity=99.72;
Group11.18	blast	exon	402187	402328	.	-	.	transcript_id "HP469677.1"; gene_id "HP469677.1";identity=100.00;
Group15.19	blast	transcript	2119972	2119630	.	-	.	transcript_id "HP469783.1"; gene_id "HP469783.1";identity=2119630;
Group15.19	blast	exon	2119630	2119972	.	-	.	transcript_id "HP469783.1"; gene_id "HP469783.1";identity=99.13;
Group4.16	blast	transcript	820168	819056	.	-	.	transcript_id "HP469874.1"; gene_id "HP469874.1";identity=819056;
Group4.16	blast	exon	819056	820168	.	-	.	transcript_id "HP469874.1"; gene_id "HP469874.1";identity=99.37;
GroupUn18	blast	transcript	29046	28508	.	+	.	transcript_id "HP469981.1"; gene_id "HP469981.1";identity=28508;
GroupUn18	blast	exon	29046	28508	.	+	.	transcript_id "HP469981.1"; gene_id "HP469981.1";identity=99.63;
GroupUn18	blast	transcript	28495	28188	.	+	.	transcript_id "HP469993.1"; gene_id "HP469993.1";identity=28188;
GroupUn18	blast	exon	28495	28188	.	+	.	transcript_id "HP469993.1"; gene_id "HP469993.1";identity=98.05;
Group5.2	blast	transcript	749799	749539	.	+	.	transcript_id "HP470268.1"; gene_id "HP470268.1";identity=749539;
Group5.2	blast	exon	749799	749539	.	+	.	transcript_id "HP470268.1"; gene_id "HP470268.1";identity=100.00;
Group1.23	blast	transcript	317380	316872	.	-	.	transcript_id "HP470331.1"; gene_id "HP470331.1";identity=316872;
Group1.23	blast	exon	316872	317380	.	-	.	transcript_id "HP470331.1"; gene_id "HP470331.1";identity=99.80;
GroupUn4639	blast	transcript	950	310	.	-	.	transcript_id "HP470368.1"; gene_id "HP470368.1";identity=310;
GroupUn4639	blast	exon	310	950	.	-	.	transcript_id "HP470368.1"; gene_id "HP470368.1";identity=99.84;
GroupUn274	blast	transcript	6682	6323	.	+	.	transcript_id "HP470396.1"; gene_id "HP470396.1";identity=6323;
GroupUn274	blast	exon	6682	6323	.	+	.	transcript_id "HP470396.1"; gene_id "HP470396.1";identity=98.89;
Group6.20	blast	transcript	747876	747627	.	+	.	transcript_id "HP470479.1"; gene_id "HP470479.1";identity=747627;
Group6.20	blast	exon	747876	747627	.	+	.	transcript_id "HP470479.1"; gene_id "HP470479.1";identity=100.00;
Group3.12	blast	transcript	355622	354956	.	-	.	transcript_id "HP470480.1"; gene_id "HP470480.1";identity=354956;
Group3.12	blast	exon	354956	355622	.	-	.	transcript_id "HP470480.1"; gene_id "HP470480.1";identity=99.25;
Group1.17	blast	transcript	466939	466741	.	-	.	transcript_id "HP471033.1"; gene_id "HP471033.1";identity=466741;
Group1.17	blast	exon	466741	466939	.	-	.	transcript_id "HP471033.1"; gene_id "HP471033.1";identity=99.50;
Group14.15	blast	transcript	1321646	1321189	.	-	.	transcript_id "HP471178.1"; gene_id "HP471178.1";identity=1321189;
Group14.15	blast	exon	1321189	1321646	.	-	.	transcript_id "HP471178.1"; gene_id "HP471178.1";identity=97.60;
Group3.18	blast	transcript	204490	204285	.	-	.	transcript_id "HP471590.1"; gene_id "HP471590.1";identity=204285;
Group3.18	blast	exon	204285	204490	.	-	.	transcript_id "HP471590.1"; gene_id "HP471590.1";identity=99.03;
Group1.31	blast	transcript	477616	382947	.	-	.	transcript_id "HP471730.1"; gene_id "HP471730.1";identity=382947;
Group1.31	blast	exon	382947	383273	.	-	.	transcript_id "HP471730.1"; gene_id "HP471730.1";identity=99.39;
Group1.31	blast	exon	477490	477616	.	-	.	transcript_id "HP471730.1"; gene_id "HP471730.1";identity=99.21;
Group1.41	blast	transcript	563036	562477	.	-	.	transcript_id "HP471776.1"; gene_id "HP471776.1";identity=562477;
Group1.41	blast	exon	562477	563036	.	-	.	transcript_id "HP471776.1"; gene_id "HP471776.1";identity=100.00;
Group1.41	blast	transcript	87395	87361	.	-	.	transcript_id "HP472025.1"; gene_id "HP472025.1";identity=87361;
Group1.41	blast	exon	87361	87395	.	-	.	transcript_id "HP472025.1"; gene_id "HP472025.1";identity=100.00;
Group5.14	blast	transcript	1074548	1074144	.	-	.	transcript_id "HP472160.1"; gene_id "HP472160.1";identity=1074144;
Group5.14	blast	exon	1074144	1074548	.	-	.	transcript_id "HP472160.1"; gene_id "HP472160.1";identity=99.26;
Group5.20	blast	transcript	475894	475655	.	+	.	transcript_id "HP472284.1"; gene_id "HP472284.1";identity=475655;
Group5.20	blast	exon	475894	475655	.	+	.	transcript_id "HP472284.1"; gene_id "HP472284.1";identity=97.92;
GroupUn39	blast	transcript	29434	29268	.	+	.	transcript_id "HP472337.1"; gene_id "HP472337.1";identity=29268;
GroupUn39	blast	exon	29434	29268	.	+	.	transcript_id "HP472337.1"; gene_id "HP472337.1";identity=100.00;
Group5.16	blast	transcript	213	1	.	-	.	transcript_id "HP472355.1"; gene_id "HP472355.1";identity=1;
Group5.16	blast	exon	1	213	.	-	.	transcript_id "HP472355.1"; gene_id "HP472355.1";identity=100.00;
Group7.22	blast	transcript	889545	889298	.	+	.	transcript_id "HP472770.1"; gene_id "HP472770.1";identity=889298;
Group7.22	blast	exon	889545	889298	.	+	.	transcript_id "HP472770.1"; gene_id "HP472770.1";identity=99.19;
Group10.23	blast	transcript	687431	687014	.	+	.	transcript_id "HP472905.1"; gene_id "HP472905.1";identity=687014;
Group10.23	blast	exon	687431	687014	.	+	.	transcript_id "HP472905.1"; gene_id "HP472905.1";identity=99.52;
Group10.23	blast	transcript	1062303	1062064	.	-	.	transcript_id "HP473009.1"; gene_id "HP473009.1";identity=1062064;
Group10.23	blast	exon	1062064	1062303	.	-	.	transcript_id "HP473009.1"; gene_id "HP473009.1";identity=94.58;
GroupUn4073	blast	transcript	835	243	.	+	.	transcript_id "HP473180.1"; gene_id "HP473180.1";identity=243;
GroupUn4073	blast	exon	835	243	.	+	.	transcript_id "HP473180.1"; gene_id "HP473180.1";identity=98.49;
GroupUn12	blast	transcript	102337	102049	.	-	.	transcript_id "HP473275.1"; gene_id "HP473275.1";identity=102049;
GroupUn12	blast	exon	102049	102337	.	-	.	transcript_id "HP473275.1"; gene_id "HP473275.1";identity=97.95;
Group11.6	blast	transcript	866204	865756	.	-	.	transcript_id "HP473339.1"; gene_id "HP473339.1";identity=865756;
Group11.6	blast	exon	865756	866204	.	-	.	transcript_id "HP473339.1"; gene_id "HP473339.1";identity=99.78;
Group4.6	blast	transcript	431340	430730	.	+	.	transcript_id "HP473362.1"; gene_id "HP473362.1";identity=430730;
Group4.6	blast	exon	431340	430730	.	+	.	transcript_id "HP473362.1"; gene_id "HP473362.1";identity=99.51;
Group15.9	blast	transcript	214505	214019	.	+	.	transcript_id "HP474826.1"; gene_id "HP474826.1";identity=214019;
Group15.9	blast	exon	214505	214019	.	+	.	transcript_id "HP474826.1"; gene_id "HP474826.1";identity=99.18;
Group13.7	blast	transcript	1290323	1288698	.	+	.	transcript_id "HP475434.1"; gene_id "HP475434.1";identity=1288698;
Group13.7	blast	exon	1290323	1290053	.	+	.	transcript_id "HP475434.1"; gene_id "HP475434.1";identity=93.43;
Group13.7	blast	exon	1288846	1288698	.	+	.	transcript_id "HP475434.1"; gene_id "HP475434.1";identity=92.67;
Group11.18	blast	transcript	1525924	1525203	.	-	.	transcript_id "HP476059.1"; gene_id "HP476059.1";identity=1525203;
Group11.18	blast	exon	1525203	1525341	.	-	.	transcript_id "HP476059.1"; gene_id "HP476059.1";identity=100.00;
Group11.18	blast	exon	1525787	1525924	.	-	.	transcript_id "HP476059.1"; gene_id "HP476059.1";identity=99.28;
Group11.20	blast	transcript	294898	294607	.	-	.	transcript_id "HP476938.1"; gene_id "HP476938.1";identity=294607;
Group11.20	blast	exon	294607	294898	.	-	.	transcript_id "HP476938.1"; gene_id "HP476938.1";identity=99.32;
Group4.13	blast	transcript	43369	42735	.	-	.	transcript_id "HP477003.1"; gene_id "HP477003.1";identity=42735;
Group4.13	blast	exon	42735	43369	.	-	.	transcript_id "HP477003.1"; gene_id "HP477003.1";identity=99.69;
Group3.9	blast	transcript	2255379	2254685	.	+	.	transcript_id "HP477163.1"; gene_id "HP477163.1";identity=2254685;
Group3.9	blast	exon	2254950	2254685	.	+	.	transcript_id "HP477163.1"; gene_id "HP477163.1";identity=100.00;
Group3.9	blast	exon	2255379	2255193	.	+	.	transcript_id "HP477163.1"; gene_id "HP477163.1";identity=99.47;
Group6.10	blast	transcript	44163	43806	.	+	.	transcript_id "HP477259.1"; gene_id "HP477259.1";identity=43806;
Group6.10	blast	exon	44163	43806	.	+	.	transcript_id "HP477259.1"; gene_id "HP477259.1";identity=100.00;
Group9.10	blast	transcript	2781731	2780791	.	-	.	transcript_id "HP477278.1"; gene_id "HP477278.1";identity=2780791;
Group9.10	blast	exon	2780791	2781497	.	-	.	transcript_id "HP477278.1"; gene_id "HP477278.1";identity=98.87;
Group9.10	blast	exon	2781588	2781731	.	-	.	transcript_id "HP477278.1"; gene_id "HP477278.1";identity=100.00;
Group13.3	blast	transcript	83783	82758	.	+	.	transcript_id "HP477315.1"; gene_id "HP477315.1";identity=82758;
Group13.3	blast	exon	82920	82758	.	+	.	transcript_id "HP477315.1"; gene_id "HP477315.1";identity=98.78;
Group13.3	blast	exon	83783	83654	.	+	.	transcript_id "HP477315.1"; gene_id "HP477315.1";identity=100.00;
Group6.5	blast	transcript	546	143	.	-	.	transcript_id "HP477328.1"; gene_id "HP477328.1";identity=143;
Group6.5	blast	exon	143	546	.	-	.	transcript_id "HP477328.1"; gene_id "HP477328.1";identity=99.50;
Group12.16	blast	transcript	857311	857137	.	-	.	transcript_id "HP477711.1"; gene_id "HP477711.1";identity=857137;
Group12.16	blast	exon	857137	857311	.	-	.	transcript_id "HP477711.1"; gene_id "HP477711.1";identity=99.43;
Group3.8	blast	transcript	833355	832643	.	-	.	transcript_id "HP477929.1"; gene_id "HP477929.1";identity=832643;
Group3.8	blast	exon	832643	833355	.	-	.	transcript_id "HP477929.1"; gene_id "HP477929.1";identity=99.86;
Group6.20	blast	transcript	892279	891869	.	-	.	transcript_id "HP479288.1"; gene_id "HP479288.1";identity=891869;
Group6.20	blast	exon	891869	892279	.	-	.	transcript_id "HP479288.1"; gene_id "HP479288.1";identity=100.00;
Group6.36	blast	transcript	167092	166385	.	+	.	transcript_id "HP479545.1"; gene_id "HP479545.1";identity=166385;
Group6.36	blast	exon	166569	166385	.	+	.	transcript_id "HP479545.1"; gene_id "HP479545.1";identity=100.00;
Group6.36	blast	exon	167092	166917	.	+	.	transcript_id "HP479545.1"; gene_id "HP479545.1";identity=100.00;
Group5.20	blast	transcript	439112	438945	.	+	.	transcript_id "HP480422.1"; gene_id "HP480422.1";identity=438945;
Group5.20	blast	exon	439112	438945	.	+	.	transcript_id "HP480422.1"; gene_id "HP480422.1";identity=99.40;
Group15.14	blast	transcript	560980	560523	.	-	.	transcript_id "HP480778.1"; gene_id "HP480778.1";identity=560523;
Group15.14	blast	exon	560523	560980	.	-	.	transcript_id "HP480778.1"; gene_id "HP480778.1";identity=97.61;
Group13.15	blast	transcript	270885	270079	.	-	.	transcript_id "HP480966.1"; gene_id "HP480966.1";identity=270079;
Group13.15	blast	exon	270079	270885	.	-	.	transcript_id "HP480966.1"; gene_id "HP480966.1";identity=99.75;
Group3.3	blast	transcript	76499	76131	.	-	.	transcript_id "HP481125.1"; gene_id "HP481125.1";identity=76131;
Group3.3	blast	exon	76131	76499	.	-	.	transcript_id "HP481125.1"; gene_id "HP481125.1";identity=100.00;
Group5.12	blast	transcript	945606	944799	.	-	.	transcript_id "HP481145.1"; gene_id "HP481145.1";identity=944799;
Group5.12	blast	exon	944799	945606	.	-	.	transcript_id "HP481145.1"; gene_id "HP481145.1";identity=99.75;
Group10.26	blast	transcript	888083	886333	.	+	.	transcript_id "HP481514.1"; gene_id "HP481514.1";identity=886333;
Group10.26	blast	exon	886608	886333	.	+	.	transcript_id "HP481514.1"; gene_id "HP481514.1";identity=97.83;
Group10.26	blast	exon	888083	887840	.	+	.	transcript_id "HP481514.1"; gene_id "HP481514.1";identity=97.95;
Group3.8	blast	transcript	1744530	1744297	.	-	.	transcript_id "HP481935.1"; gene_id "HP481935.1";identity=1744297;
Group3.8	blast	exon	1744297	1744530	.	-	.	transcript_id "HP481935.1"; gene_id "HP481935.1";identity=98.73;
Group11.11	blast	transcript	1130	945	.	+	.	transcript_id "HP482094.1"; gene_id "HP482094.1";identity=945;
Group11.11	blast	exon	1130	945	.	+	.	transcript_id "HP482094.1"; gene_id "HP482094.1";identity=100.00;
Group15.11	blast	transcript	434289	433870	.	+	.	transcript_id "HP482107.1"; gene_id "HP482107.1";identity=433870;
Group15.11	blast	exon	434289	433870	.	+	.	transcript_id "HP482107.1"; gene_id "HP482107.1";identity=99.05;
Group14.15	blast	transcript	101820	100922	.	+	.	transcript_id "HP482114.1"; gene_id "HP482114.1";identity=100922;
Group14.15	blast	exon	101488	100922	.	+	.	transcript_id "HP482114.1"; gene_id "HP482114.1";identity=97.54;
Group14.15	blast	exon	101820	101596	.	+	.	transcript_id "HP482114.1"; gene_id "HP482114.1";identity=96.44;
Group8.6	blast	transcript	706834	706243	.	-	.	transcript_id "HP482420.1"; gene_id "HP482420.1";identity=706243;
Group8.6	blast	exon	706243	706834	.	-	.	transcript_id "HP482420.1"; gene_id "HP482420.1";identity=99.83;
Group1.23	blast	transcript	147069	146529	.	+	.	transcript_id "HP482484.1"; gene_id "HP482484.1";identity=146529;
Group1.23	blast	exon	146876	146529	.	+	.	transcript_id "HP482484.1"; gene_id "HP482484.1";identity=100.00;
Group1.23	blast	exon	147069	146976	.	+	.	transcript_id "HP482484.1"; gene_id "HP482484.1";identity=98.94;
Group5.9	blast	transcript	499768	498820	.	+	.	transcript_id "HP483189.1"; gene_id "HP483189.1";identity=498820;
Group5.9	blast	exon	499768	498820	.	+	.	transcript_id "HP483189.1"; gene_id "HP483189.1";identity=99.58;
Group12.8	blast	transcript	347214	346312	.	-	.	transcript_id "HP483415.1"; gene_id "HP483415.1";identity=346312;
Group12.8	blast	exon	346312	347214	.	-	.	transcript_id "HP483415.1"; gene_id "HP483415.1";identity=99.45;
Group1.34	blast	transcript	298646	297604	.	+	.	transcript_id "HP483667.1"; gene_id "HP483667.1";identity=297604;
Group1.34	blast	exon	298646	297604	.	+	.	transcript_id "HP483667.1"; gene_id "HP483667.1";identity=98.95;
Group13.4	blast	transcript	584558	583926	.	+	.	transcript_id "HP484164.1"; gene_id "HP484164.1";identity=583926;
Group13.4	blast	exon	584558	583926	.	+	.	transcript_id "HP484164.1"; gene_id "HP484164.1";identity=95.75;
Group4.6	blast	transcript	636059	635575	.	+	.	transcript_id "HP484616.1"; gene_id "HP484616.1";identity=635575;
Group4.6	blast	exon	636059	635575	.	+	.	transcript_id "HP484616.1"; gene_id "HP484616.1";identity=98.97;
Group9.12	blast	transcript	1596743	1595872	.	-	.	transcript_id "HP484673.1"; gene_id "HP484673.1";identity=1595872;
Group9.12	blast	exon	1595872	1596743	.	-	.	transcript_id "HP484673.1"; gene_id "HP484673.1";identity=95.21;
Group1.34	blast	transcript	257738	257485	.	-	.	transcript_id "HP485045.1"; gene_id "HP485045.1";identity=257485;
Group1.34	blast	exon	257485	257738	.	-	.	transcript_id "HP485045.1"; gene_id "HP485045.1";identity=99.61;
GroupUn2170	blast	transcript	1276	1	.	+	.	transcript_id "HP485658.1"; gene_id "HP485658.1";identity=1;
GroupUn2170	blast	exon	1276	1	.	+	.	transcript_id "HP485658.1"; gene_id "HP485658.1";identity=98.12;
Group12.13	blast	transcript	921482	920708	.	+	.	transcript_id "HP486775.1"; gene_id "HP486775.1";identity=920708;
Group12.13	blast	exon	921482	920708	.	+	.	transcript_id "HP486775.1"; gene_id "HP486775.1";identity=97.03;
Group1.36	blast	transcript	173953	173501	.	+	.	transcript_id "HP487037.1"; gene_id "HP487037.1";identity=173501;
Group1.36	blast	exon	173953	173501	.	+	.	transcript_id "HP487037.1"; gene_id "HP487037.1";identity=99.56;
Group2.17	blast	transcript	1178575	1172435	.	-	.	transcript_id "HP487433.1"; gene_id "HP487433.1";identity=1172435;
Group2.17	blast	exon	1178030	1178575	.	-	.	transcript_id "HP487433.1"; gene_id "HP487433.1";identity=94.72;
Group2.17	blast	exon	1172435	1172778	.	-	.	transcript_id "HP487433.1"; gene_id "HP487433.1";identity=98.26;
Group9.10	blast	transcript	4152071	4151657	.	+	.	transcript_id "HP487712.1"; gene_id "HP487712.1";identity=4151657;
Group9.10	blast	exon	4152071	4151657	.	+	.	transcript_id "HP487712.1"; gene_id "HP487712.1";identity=99.76;
Group15.19	blast	transcript	66830	66052	.	-	.	transcript_id "HP487774.1"; gene_id "HP487774.1";identity=66052;
Group15.19	blast	exon	66052	66830	.	-	.	transcript_id "HP487774.1"; gene_id "HP487774.1";identity=97.85;
GroupUn65	blast	transcript	87190	86557	.	+	.	transcript_id "HP487787.1"; gene_id "HP487787.1";identity=86557;
GroupUn65	blast	exon	87190	86557	.	+	.	transcript_id "HP487787.1"; gene_id "HP487787.1";identity=100.00;
Group12.16	blast	transcript	657670	655248	.	+	.	transcript_id "HP488035.1"; gene_id "HP488035.1";identity=655248;
Group12.16	blast	exon	657670	656449	.	+	.	transcript_id "HP488035.1"; gene_id "HP488035.1";identity=90.16;
Group12.16	blast	exon	656491	655873	.	+	.	transcript_id "HP488035.1"; gene_id "HP488035.1";identity=85.92;
Group12.16	blast	exon	656489	656035	.	+	.	transcript_id "HP488035.1"; gene_id "HP488035.1";identity=90.99;
Group12.16	blast	exon	656960	656384	.	+	.	transcript_id "HP488035.1"; gene_id "HP488035.1";identity=82.52;
Group12.16	blast	exon	656396	655809	.	+	.	transcript_id "HP488035.1"; gene_id "HP488035.1";identity=82.15;
Group12.16	blast	exon	657204	656610	.	+	.	transcript_id "HP488035.1"; gene_id "HP488035.1";identity=80.20;
Group12.16	blast	exon	656082	655686	.	+	.	transcript_id "HP488035.1"; gene_id "HP488035.1";identity=83.13;
Group12.16	blast	exon	656847	656197	.	+	.	transcript_id "HP488035.1"; gene_id "HP488035.1";identity=76.18;
Group12.16	blast	exon	655547	655248	.	+	.	transcript_id "HP488035.1"; gene_id "HP488035.1";identity=84.52;
Group12.16	blast	exon	655557	655248	.	+	.	transcript_id "HP488035.1"; gene_id "HP488035.1";identity=83.07;
Group12.16	blast	exon	657123	656687	.	+	.	transcript_id "HP488035.1"; gene_id "HP488035.1";identity=78.63;
Group12.16	blast	exon	655531	655280	.	+	.	transcript_id "HP488035.1"; gene_id "HP488035.1";identity=86.56;
Group12.16	blast	exon	657214	656776	.	+	.	transcript_id "HP488035.1"; gene_id "HP488035.1";identity=78.46;
Group12.16	blast	exon	655909	655269	.	+	.	transcript_id "HP488035.1"; gene_id "HP488035.1";identity=75.59;
Group12.16	blast	exon	656071	655365	.	+	.	transcript_id "HP488035.1"; gene_id "HP488035.1";identity=74.66;
Group12.16	blast	exon	656233	655809	.	+	.	transcript_id "HP488035.1"; gene_id "HP488035.1";identity=77.61;
Group12.16	blast	exon	656239	655706	.	+	.	transcript_id "HP488035.1"; gene_id "HP488035.1";identity=76.19;
Group12.16	blast	exon	656485	656098	.	+	.	transcript_id "HP488035.1"; gene_id "HP488035.1";identity=76.68;
Group12.16	blast	exon	656491	656261	.	+	.	transcript_id "HP488035.1"; gene_id "HP488035.1";identity=82.92;
Group12.16	blast	exon	655510	655349	.	+	.	transcript_id "HP488035.1"; gene_id "HP488035.1";identity=87.12;
Group12.16	blast	exon	657122	656736	.	+	.	transcript_id "HP488035.1"; gene_id "HP488035.1";identity=76.71;
Group15.19	blast	transcript	3227091	3162973	.	+	.	transcript_id "HP488091.1"; gene_id "HP488091.1";identity=3162973;
Group15.19	blast	exon	3163736	3162973	.	+	.	transcript_id "HP488091.1"; gene_id "HP488091.1";identity=98.57;
Group15.19	blast	exon	3227091	3226844	.	+	.	transcript_id "HP488091.1"; gene_id "HP488091.1";identity=98.02;
Group12.17	blast	transcript	760376	757751	.	+	.	transcript_id "HP488563.1"; gene_id "HP488563.1";identity=757751;
Group12.17	blast	exon	760376	757751	.	+	.	transcript_id "HP488563.1"; gene_id "HP488563.1";identity=98.90;
Group10.27	blast	transcript	50691	49366	.	+	.	transcript_id "HP488864.1"; gene_id "HP488864.1";identity=49366;
Group10.27	blast	exon	50691	49366	.	+	.	transcript_id "HP488864.1"; gene_id "HP488864.1";identity=99.55;
Group14.14	blast	transcript	141715	139781	.	+	.	transcript_id "HP489201.1"; gene_id "HP489201.1";identity=139781;
Group14.14	blast	exon	141715	139781	.	+	.	transcript_id "HP489201.1"; gene_id "HP489201.1";identity=99.64;
Group8.9	blast	transcript	371929	369978	.	+	.	transcript_id "HP489235.1"; gene_id "HP489235.1";identity=369978;
Group8.9	blast	exon	371929	370637	.	+	.	transcript_id "HP489235.1"; gene_id "HP489235.1";identity=96.39;
Group8.9	blast	exon	370544	370252	.	+	.	transcript_id "HP489235.1"; gene_id "HP489235.1";identity=87.00;
Group8.9	blast	exon	370666	370375	.	+	.	transcript_id "HP489235.1"; gene_id "HP489235.1";identity=86.96;
Group8.9	blast	exon	370405	370114	.	+	.	transcript_id "HP489235.1"; gene_id "HP489235.1";identity=86.67;
Group8.9	blast	exon	370801	370513	.	+	.	transcript_id "HP489235.1"; gene_id "HP489235.1";identity=86.67;
Group8.9	blast	exon	370283	369978	.	+	.	transcript_id "HP489235.1"; gene_id "HP489235.1";identity=85.11;
Group8.9	blast	exon	370925	370771	.	+	.	transcript_id "HP489235.1"; gene_id "HP489235.1";identity=91.30;
Group1.43	blast	transcript	932285	931178	.	-	.	transcript_id "HP489306.1"; gene_id "HP489306.1";identity=931178;
Group1.43	blast	exon	931178	932285	.	-	.	transcript_id "HP489306.1"; gene_id "HP489306.1";identity=98.02;
Group7.22	blast	transcript	549624	548659	.	+	.	transcript_id "HP489485.1"; gene_id "HP489485.1";identity=548659;
Group7.22	blast	exon	549624	548659	.	+	.	transcript_id "HP489485.1"; gene_id "HP489485.1";identity=100.00;
Group1.3	blast	transcript	363394	362237	.	-	.	transcript_id "HP490318.1"; gene_id "HP490318.1";identity=362237;
Group1.3	blast	exon	362237	363394	.	-	.	transcript_id "HP490318.1"; gene_id "HP490318.1";identity=95.13;
Group9.10	blast	transcript	2350948	2349817	.	-	.	transcript_id "HP490398.1"; gene_id "HP490398.1";identity=2349817;
Group9.10	blast	exon	2349817	2350948	.	-	.	transcript_id "HP490398.1"; gene_id "HP490398.1";identity=99.56;
GroupUn64	blast	transcript	76018	74907	.	-	.	transcript_id "HP490439.1"; gene_id "HP490439.1";identity=74907;
GroupUn64	blast	exon	74907	76018	.	-	.	transcript_id "HP490439.1"; gene_id "HP490439.1";identity=97.33;
Group1.34	blast	transcript	217539	217033	.	+	.	transcript_id "HP490477.1"; gene_id "HP490477.1";identity=217033;
Group1.34	blast	exon	217539	217033	.	+	.	transcript_id "HP490477.1"; gene_id "HP490477.1";identity=98.82;
Group2.7	blast	transcript	958659	957605	.	+	.	transcript_id "HP490673.1"; gene_id "HP490673.1";identity=957605;
Group2.7	blast	exon	958659	957605	.	+	.	transcript_id "HP490673.1"; gene_id "HP490673.1";identity=99.53;
Group8.6	blast	transcript	202633	201003	.	-	.	transcript_id "HP490743.1"; gene_id "HP490743.1";identity=201003;
Group8.6	blast	exon	201003	202633	.	-	.	transcript_id "HP490743.1"; gene_id "HP490743.1";identity=99.94;
Group12.13	blast	transcript	924844	922198	.	-	.	transcript_id "HP490804.1"; gene_id "HP490804.1";identity=922198;
Group12.13	blast	exon	923024	923897	.	-	.	transcript_id "HP490804.1"; gene_id "HP490804.1";identity=99.54;
Group12.13	blast	exon	924398	924844	.	-	.	transcript_id "HP490804.1"; gene_id "HP490804.1";identity=98.00;
Group12.13	blast	exon	922198	922567	.	-	.	transcript_id "HP490804.1"; gene_id "HP490804.1";identity=96.80;
Group12.13	blast	exon	923966	924251	.	-	.	transcript_id "HP490804.1"; gene_id "HP490804.1";identity=97.23;
Group12.13	blast	exon	924234	924327	.	-	.	transcript_id "HP490804.1"; gene_id "HP490804.1";identity=96.81;
Group11.18	blast	transcript	3609565	3609032	.	-	.	transcript_id "HP490868.1"; gene_id "HP490868.1";identity=3609032;
Group11.18	blast	exon	3609032	3609565	.	-	.	transcript_id "HP490868.1"; gene_id "HP490868.1";identity=99.25;
Group8.6	blast	transcript	287709	283243	.	-	.	transcript_id "HP490918.1"; gene_id "HP490918.1";identity=283243;
Group8.6	blast	exon	287135	287709	.	-	.	transcript_id "HP490918.1"; gene_id "HP490918.1";identity=99.83;
Group8.6	blast	exon	283243	283515	.	-	.	transcript_id "HP490918.1"; gene_id "HP490918.1";identity=100.00;
Group8.6	blast	exon	286273	286538	.	-	.	transcript_id "HP490918.1"; gene_id "HP490918.1";identity=100.00;
Group14.3	blast	transcript	102831	100428	.	-	.	transcript_id "HP491091.1"; gene_id "HP491091.1";identity=100428;
Group14.3	blast	exon	101012	102831	.	-	.	transcript_id "HP491091.1"; gene_id "HP491091.1";identity=97.49;
Group14.3	blast	exon	100428	100803	.	-	.	transcript_id "HP491091.1"; gene_id "HP491091.1";identity=96.37;
Group14.3	blast	exon	100804	100918	.	-	.	transcript_id "HP491091.1"; gene_id "HP491091.1";identity=100.00;
Group14.3	blast	exon	100919	100987	.	-	.	transcript_id "HP491091.1"; gene_id "HP491091.1";identity=95.65;
Group8.21	blast	transcript	507358	506322	.	-	.	transcript_id "HP491303.1"; gene_id "HP491303.1";identity=506322;
Group8.21	blast	exon	506322	507358	.	-	.	transcript_id "HP491303.1"; gene_id "HP491303.1";identity=97.32;
Group11.20	blast	transcript	7982	7088	.	-	.	transcript_id "HP491600.1"; gene_id "HP491600.1";identity=7088;
Group11.20	blast	exon	7088	7982	.	-	.	transcript_id "HP491600.1"; gene_id "HP491600.1";identity=99.44;
Group3.16	blast	transcript	745769	652197	.	+	.	transcript_id "HP491704.1"; gene_id "HP491704.1";identity=652197;
Group3.16	blast	exon	745769	745376	.	+	.	transcript_id "HP491704.1"; gene_id "HP491704.1";identity=99.24;
Group3.16	blast	exon	652522	652197	.	+	.	transcript_id "HP491704.1"; gene_id "HP491704.1";identity=99.69;
Group3.16	blast	exon	663173	663087	.	+	.	transcript_id "HP491704.1"; gene_id "HP491704.1";identity=100.00;
Group3.5	blast	transcript	297372	296614	.	-	.	transcript_id "HP491974.1"; gene_id "HP491974.1";identity=296614;
Group3.5	blast	exon	296614	297372	.	-	.	transcript_id "HP491974.1"; gene_id "HP491974.1";identity=93.68;
Group10.18	blast	transcript	38099	26128	.	-	.	transcript_id "HP492041.1"; gene_id "HP492041.1";identity=26128;
Group10.18	blast	exon	31526	32524	.	-	.	transcript_id "HP492041.1"; gene_id "HP492041.1";identity=99.10;
Group10.18	blast	exon	26128	27147	.	-	.	transcript_id "HP492041.1"; gene_id "HP492041.1";identity=96.19;
Group10.18	blast	exon	37799	38099	.	-	.	transcript_id "HP492041.1"; gene_id "HP492041.1";identity=99.34;
Group1.41	blast	transcript	975943	975356	.	-	.	transcript_id "HP492145.1"; gene_id "HP492145.1";identity=975356;
Group1.41	blast	exon	975356	975943	.	-	.	transcript_id "HP492145.1"; gene_id "HP492145.1";identity=98.14;
Group4.9	blast	transcript	416548	416055	.	-	.	transcript_id "HP492304.1"; gene_id "HP492304.1";identity=416055;
Group4.9	blast	exon	416055	416548	.	-	.	transcript_id "HP492304.1"; gene_id "HP492304.1";identity=99.60;
Group1.9	blast	transcript	177524	176691	.	-	.	transcript_id "HP492390.1"; gene_id "HP492390.1";identity=176691;
Group1.9	blast	exon	176691	176845	.	-	.	transcript_id "HP492390.1"; gene_id "HP492390.1";identity=96.13;
Group1.9	blast	exon	177040	177178	.	-	.	transcript_id "HP492390.1"; gene_id "HP492390.1";identity=89.21;
Group1.9	blast	exon	177395	177524	.	-	.	transcript_id "HP492390.1"; gene_id "HP492390.1";identity=80.67;
Group1.9	blast	exon	177302	177355	.	-	.	transcript_id "HP492390.1"; gene_id "HP492390.1";identity=98.15;
GroupUn23	blast	transcript	70889	70747	.	+	.	transcript_id "HP492665.1"; gene_id "HP492665.1";identity=70747;
GroupUn23	blast	exon	70889	70747	.	+	.	transcript_id "HP492665.1"; gene_id "HP492665.1";identity=99.30;
GroupUn23	blast	transcript	1227	1	.	-	.	transcript_id "HP492667.1"; gene_id "HP492667.1";identity=1;
GroupUn23	blast	exon	1	1227	.	-	.	transcript_id "HP492667.1"; gene_id "HP492667.1";identity=98.39;
Group16.5	blast	transcript	210739	209656	.	+	.	transcript_id "HP492918.1"; gene_id "HP492918.1";identity=209656;
Group16.5	blast	exon	210083	209656	.	+	.	transcript_id "HP492918.1"; gene_id "HP492918.1";identity=99.07;
Group16.5	blast	exon	210661	210444	.	+	.	transcript_id "HP492918.1"; gene_id "HP492918.1";identity=86.90;
Group16.5	blast	exon	210266	210102	.	+	.	transcript_id "HP492918.1"; gene_id "HP492918.1";identity=84.97;
Group16.5	blast	exon	210422	210337	.	+	.	transcript_id "HP492918.1"; gene_id "HP492918.1";identity=93.02;
Group16.5	blast	exon	210739	210610	.	+	.	transcript_id "HP492918.1"; gene_id "HP492918.1";identity=81.75;
Group13.14	blast	transcript	188030	184988	.	-	.	transcript_id "HP492920.1"; gene_id "HP492920.1";identity=184988;
Group13.14	blast	exon	184988	188030	.	-	.	transcript_id "HP492920.1"; gene_id "HP492920.1";identity=98.72;
Group3.16	blast	transcript	565110	563779	.	+	.	transcript_id "HP493079.1"; gene_id "HP493079.1";identity=563779;
Group3.16	blast	exon	565110	563779	.	+	.	transcript_id "HP493079.1"; gene_id "HP493079.1";identity=97.62;
Group4.9	blast	transcript	147251	146560	.	-	.	transcript_id "HP493229.1"; gene_id "HP493229.1";identity=146560;
Group4.9	blast	exon	146560	147251	.	-	.	transcript_id "HP493229.1"; gene_id "HP493229.1";identity=98.27;
Group10.6	blast	transcript	37391	1689	.	+	.	transcript_id "HP493233.1"; gene_id "HP493233.1";identity=1689;
Group10.6	blast	exon	2015	1689	.	+	.	transcript_id "HP493233.1"; gene_id "HP493233.1";identity=97.27;
Group10.6	blast	exon	37391	37243	.	+	.	transcript_id "HP493233.1"; gene_id "HP493233.1";identity=99.33;
Group5.9	blast	transcript	519874	518000	.	-	.	transcript_id "HP493309.1"; gene_id "HP493309.1";identity=518000;
Group5.9	blast	exon	518000	519797	.	-	.	transcript_id "HP493309.1"; gene_id "HP493309.1";identity=98.00;
Group5.9	blast	exon	519732	519874	.	-	.	transcript_id "HP493309.1"; gene_id "HP493309.1";identity=83.22;
Group5.9	blast	exon	519694	519774	.	-	.	transcript_id "HP493309.1"; gene_id "HP493309.1";identity=88.89;
Group3.16	blast	transcript	558647	556680	.	+	.	transcript_id "HP493332.1"; gene_id "HP493332.1";identity=556680;
Group3.16	blast	exon	558647	556680	.	+	.	transcript_id "HP493332.1"; gene_id "HP493332.1";identity=97.25;
Group11.18	blast	transcript	608905	607944	.	+	.	transcript_id "HP493455.1"; gene_id "HP493455.1";identity=607944;
Group11.18	blast	exon	608905	607944	.	+	.	transcript_id "HP493455.1"; gene_id "HP493455.1";identity=95.46;
GroupUn193	blast	transcript	51874	50872	.	-	.	transcript_id "HP493633.1"; gene_id "HP493633.1";identity=50872;
GroupUn193	blast	exon	50872	51874	.	-	.	transcript_id "HP493633.1"; gene_id "HP493633.1";identity=99.20;
Group12.13	blast	transcript	918745	918140	.	-	.	transcript_id "HP493663.1"; gene_id "HP493663.1";identity=918140;
Group12.13	blast	exon	918140	918745	.	-	.	transcript_id "HP493663.1"; gene_id "HP493663.1";identity=99.67;
Group8.4	blast	transcript	116103	115048	.	+	.	transcript_id "HP493825.1"; gene_id "HP493825.1";identity=115048;
Group8.4	blast	exon	116103	115048	.	+	.	transcript_id "HP493825.1"; gene_id "HP493825.1";identity=99.25;
Group6.37	blast	transcript	513774	513372	.	+	.	transcript_id "HP493912.1"; gene_id "HP493912.1";identity=513372;
Group6.37	blast	exon	513774	513372	.	+	.	transcript_id "HP493912.1"; gene_id "HP493912.1";identity=100.00;
Group1.15	blast	transcript	1084507	1084223	.	+	.	transcript_id "HP493990.1"; gene_id "HP493990.1";identity=1084223;
Group1.15	blast	exon	1084507	1084223	.	+	.	transcript_id "HP493990.1"; gene_id "HP493990.1";identity=91.32;
Group6.38	blast	transcript	804560	804064	.	-	.	transcript_id "HP494054.1"; gene_id "HP494054.1";identity=804064;
Group6.38	blast	exon	804064	804560	.	-	.	transcript_id "HP494054.1"; gene_id "HP494054.1";identity=96.40;
Group1.9	blast	transcript	170193	169251	.	-	.	transcript_id "HP494162.1"; gene_id "HP494162.1";identity=169251;
Group1.9	blast	exon	170027	170193	.	-	.	transcript_id "HP494162.1"; gene_id "HP494162.1";identity=99.40;
Group1.9	blast	exon	169251	169381	.	-	.	transcript_id "HP494162.1"; gene_id "HP494162.1";identity=97.71;
Group1.1	blast	transcript	645095	644470	.	+	.	transcript_id "HP494196.1"; gene_id "HP494196.1";identity=644470;
Group1.1	blast	exon	645095	644470	.	+	.	transcript_id "HP494196.1"; gene_id "HP494196.1";identity=99.84;
Group7.9	blast	transcript	663377	662681	.	-	.	transcript_id "HP494231.1"; gene_id "HP494231.1";identity=662681;
Group7.9	blast	exon	662681	663377	.	-	.	transcript_id "HP494231.1"; gene_id "HP494231.1";identity=98.43;
Group1.6	blast	transcript	163178	162708	.	-	.	transcript_id "HP494293.1"; gene_id "HP494293.1";identity=162708;
Group1.6	blast	exon	162708	163178	.	-	.	transcript_id "HP494293.1"; gene_id "HP494293.1";identity=96.61;
Group10.26	blast	transcript	939669	939400	.	+	.	transcript_id "HP494321.1"; gene_id "HP494321.1";identity=939400;
Group10.26	blast	exon	939669	939400	.	+	.	transcript_id "HP494321.1"; gene_id "HP494321.1";identity=99.26;
Group3.9	blast	transcript	2408372	2408155	.	+	.	transcript_id "HP494373.1"; gene_id "HP494373.1";identity=2408155;
Group3.9	blast	exon	2408372	2408155	.	+	.	transcript_id "HP494373.1"; gene_id "HP494373.1";identity=100.00;
Group6.1	blast	transcript	302858	302454	.	+	.	transcript_id "HP494380.1"; gene_id "HP494380.1";identity=302454;
Group6.1	blast	exon	302858	302454	.	+	.	transcript_id "HP494380.1"; gene_id "HP494380.1";identity=100.00;
Group1.21	blast	transcript	226622	225651	.	+	.	transcript_id "HP494414.1"; gene_id "HP494414.1";identity=225651;
Group1.21	blast	exon	226622	225651	.	+	.	transcript_id "HP494414.1"; gene_id "HP494414.1";identity=98.78;
Group8.8	blast	transcript	854523	854028	.	-	.	transcript_id "HP494537.1"; gene_id "HP494537.1";identity=854028;
Group8.8	blast	exon	854028	854523	.	-	.	transcript_id "HP494537.1"; gene_id "HP494537.1";identity=99.40;
Group12.16	blast	transcript	616831	616635	.	-	.	transcript_id "HP494566.1"; gene_id "HP494566.1";identity=616635;
Group12.16	blast	exon	616635	616831	.	-	.	transcript_id "HP494566.1"; gene_id "HP494566.1";identity=99.49;
GroupUn4164	blast	transcript	5470	2866	.	+	.	transcript_id "HP494580.1"; gene_id "HP494580.1";identity=2866;
GroupUn4164	blast	exon	5470	3806	.	+	.	transcript_id "HP494580.1"; gene_id "HP494580.1";identity=99.64;
GroupUn4164	blast	exon	3709	2866	.	+	.	transcript_id "HP494580.1"; gene_id "HP494580.1";identity=99.53;
GroupUn4164	blast	exon	4506	4360	.	+	.	transcript_id "HP494580.1"; gene_id "HP494580.1";identity=97.99;
GroupUn4164	blast	exon	4653	4505	.	+	.	transcript_id "HP494580.1"; gene_id "HP494580.1";identity=97.32;
Group2.15	blast	transcript	1103934	1103643	.	+	.	transcript_id "HP494616.1"; gene_id "HP494616.1";identity=1103643;
Group2.15	blast	exon	1103934	1103643	.	+	.	transcript_id "HP494616.1"; gene_id "HP494616.1";identity=99.66;
Group9.10	blast	transcript	422351	419088	.	-	.	transcript_id "HP494619.1"; gene_id "HP494619.1";identity=419088;
Group9.10	blast	exon	419869	422351	.	-	.	transcript_id "HP494619.1"; gene_id "HP494619.1";identity=97.53;
Group9.10	blast	exon	419088	419829	.	-	.	transcript_id "HP494619.1"; gene_id "HP494619.1";identity=94.81;
Group1.10	blast	transcript	686381	685514	.	-	.	transcript_id "HP494686.1"; gene_id "HP494686.1";identity=685514;
Group1.10	blast	exon	685514	686381	.	-	.	transcript_id "HP494686.1"; gene_id "HP494686.1";identity=96.34;
GroupUn856	blast	transcript	3323	2861	.	-	.	transcript_id "HP494716.1"; gene_id "HP494716.1";identity=2861;
GroupUn856	blast	exon	2861	3323	.	-	.	transcript_id "HP494716.1"; gene_id "HP494716.1";identity=98.92;
Group10.24	blast	transcript	307221	306716	.	-	.	transcript_id "HP494717.1"; gene_id "HP494717.1";identity=306716;
Group10.24	blast	exon	306716	307221	.	-	.	transcript_id "HP494717.1"; gene_id "HP494717.1";identity=98.63;
Group2.19	blast	transcript	2974854	2973631	.	+	.	transcript_id "HP494798.1"; gene_id "HP494798.1";identity=2973631;
Group2.19	blast	exon	2974854	2973631	.	+	.	transcript_id "HP494798.1"; gene_id "HP494798.1";identity=97.48;
GroupUn1238	blast	transcript	5203	2811	.	+	.	transcript_id "HP494807.1"; gene_id "HP494807.1";identity=2811;
GroupUn1238	blast	exon	5203	2811	.	+	.	transcript_id "HP494807.1"; gene_id "HP494807.1";identity=99.79;
Group2.7	blast	transcript	957333	955319	.	+	.	transcript_id "HP494884.1"; gene_id "HP494884.1";identity=955319;
Group2.7	blast	exon	957333	955319	.	+	.	transcript_id "HP494884.1"; gene_id "HP494884.1";identity=96.58;
Group16.4	blast	transcript	712141	711582	.	+	.	transcript_id "HP494919.1"; gene_id "HP494919.1";identity=711582;
Group16.4	blast	exon	712141	711582	.	+	.	transcript_id "HP494919.1"; gene_id "HP494919.1";identity=99.29;
Group2.13	blast	transcript	147734	147380	.	-	.	transcript_id "HP495025.1"; gene_id "HP495025.1";identity=147380;
Group2.13	blast	exon	147380	147734	.	-	.	transcript_id "HP495025.1"; gene_id "HP495025.1";identity=98.87;
Group10.26	blast	transcript	1412605	1411316	.	+	.	transcript_id "HP495029.1"; gene_id "HP495029.1";identity=1411316;
Group10.26	blast	exon	1412605	1411316	.	+	.	transcript_id "HP495029.1"; gene_id "HP495029.1";identity=98.00;
Group7.22	blast	transcript	561301	560832	.	-	.	transcript_id "HP495032.1"; gene_id "HP495032.1";identity=560832;
Group7.22	blast	exon	560832	561301	.	-	.	transcript_id "HP495032.1"; gene_id "HP495032.1";identity=99.57;
GroupUn1	blast	transcript	532853	527875	.	+	.	transcript_id "HP495060.1"; gene_id "HP495060.1";identity=527875;
GroupUn1	blast	exon	528277	527875	.	+	.	transcript_id "HP495060.1"; gene_id "HP495060.1";identity=100.00;
GroupUn1	blast	exon	532853	532556	.	+	.	transcript_id "HP495060.1"; gene_id "HP495060.1";identity=100.00;
Group4.9	blast	transcript	424238	422904	.	-	.	transcript_id "HP495156.1"; gene_id "HP495156.1";identity=422904;
Group4.9	blast	exon	423508	424238	.	-	.	transcript_id "HP495156.1"; gene_id "HP495156.1";identity=98.64;
Group4.9	blast	exon	422904	423325	.	-	.	transcript_id "HP495156.1"; gene_id "HP495156.1";identity=99.29;
Group4.9	blast	exon	423306	423469	.	-	.	transcript_id "HP495156.1"; gene_id "HP495156.1";identity=88.17;
Group7.20	blast	transcript	138816	138617	.	+	.	transcript_id "HP495177.1"; gene_id "HP495177.1";identity=138617;
Group7.20	blast	exon	138816	138617	.	+	.	transcript_id "HP495177.1"; gene_id "HP495177.1";identity=99.50;
Group1.22	blast	transcript	106706	106115	.	+	.	transcript_id "HP495195.1"; gene_id "HP495195.1";identity=106115;
Group1.22	blast	exon	106706	106115	.	+	.	transcript_id "HP495195.1"; gene_id "HP495195.1";identity=99.83;
Group6.37	blast	transcript	268532	268097	.	-	.	transcript_id "HP495215.1"; gene_id "HP495215.1";identity=268097;
Group6.37	blast	exon	268097	268532	.	-	.	transcript_id "HP495215.1"; gene_id "HP495215.1";identity=98.40;
Group13.7	blast	transcript	1152039	1151777	.	+	.	transcript_id "HP495322.1"; gene_id "HP495322.1";identity=1151777;
Group13.7	blast	exon	1152039	1151777	.	+	.	transcript_id "HP495322.1"; gene_id "HP495322.1";identity=100.00;
GroupUn3305	blast	transcript	3312	2213	.	-	.	transcript_id "HP495686.1"; gene_id "HP495686.1";identity=2213;
GroupUn3305	blast	exon	2879	3312	.	-	.	transcript_id "HP495686.1"; gene_id "HP495686.1";identity=99.31;
GroupUn3305	blast	exon	2659	2790	.	-	.	transcript_id "HP495686.1"; gene_id "HP495686.1";identity=94.24;
GroupUn3305	blast	exon	2213	2344	.	-	.	transcript_id "HP495686.1"; gene_id "HP495686.1";identity=93.53;
GroupUn3305	blast	exon	2435	2566	.	-	.	transcript_id "HP495686.1"; gene_id "HP495686.1";identity=93.53;
Group15.13	blast	transcript	159991	159609	.	-	.	transcript_id "HP495794.1"; gene_id "HP495794.1";identity=159609;
Group15.13	blast	exon	159609	159991	.	-	.	transcript_id "HP495794.1"; gene_id "HP495794.1";identity=97.93;
Group3.4	blast	transcript	769440	769084	.	-	.	transcript_id "HP496341.1"; gene_id "HP496341.1";identity=769084;
Group3.4	blast	exon	769084	769440	.	-	.	transcript_id "HP496341.1"; gene_id "HP496341.1";identity=99.72;
Group13.7	blast	transcript	1233344	1233088	.	-	.	transcript_id "HP496343.1"; gene_id "HP496343.1";identity=1233088;
Group13.7	blast	exon	1233088	1233344	.	-	.	transcript_id "HP496343.1"; gene_id "HP496343.1";identity=98.06;
Group1.10	blast	transcript	787017	786001	.	-	.	transcript_id "HP496430.1"; gene_id "HP496430.1";identity=786001;
Group1.10	blast	exon	786001	787017	.	-	.	transcript_id "HP496430.1"; gene_id "HP496430.1";identity=99.02;
Group10.26	blast	transcript	2418661	2417952	.	+	.	transcript_id "HP496450.1"; gene_id "HP496450.1";identity=2417952;
Group10.26	blast	exon	2418448	2418029	.	+	.	transcript_id "HP496450.1"; gene_id "HP496450.1";identity=98.81;
Group10.26	blast	exon	2418086	2417962	.	+	.	transcript_id "HP496450.1"; gene_id "HP496450.1";identity=96.80;
Group10.26	blast	exon	2418019	2417952	.	+	.	transcript_id "HP496450.1"; gene_id "HP496450.1";identity=91.18;
Group10.26	blast	exon	2418661	2418628	.	+	.	transcript_id "HP496450.1"; gene_id "HP496450.1";identity=100.00;
Group2.19	blast	transcript	30207	29782	.	-	.	transcript_id "HP496504.1"; gene_id "HP496504.1";identity=29782;
Group2.19	blast	exon	29782	30207	.	-	.	transcript_id "HP496504.1"; gene_id "HP496504.1";identity=98.59;
Group8.21	blast	transcript	844080	843706	.	-	.	transcript_id "HP496664.1"; gene_id "HP496664.1";identity=843706;
Group8.21	blast	exon	843706	844080	.	-	.	transcript_id "HP496664.1"; gene_id "HP496664.1";identity=99.47;
Group7.17	blast	transcript	552077	551005	.	-	.	transcript_id "HP496786.1"; gene_id "HP496786.1";identity=551005;
Group7.17	blast	exon	551005	552077	.	-	.	transcript_id "HP496786.1"; gene_id "HP496786.1";identity=97.95;
Group11.5	blast	transcript	42330	41605	.	+	.	transcript_id "HP496815.1"; gene_id "HP496815.1";identity=41605;
Group11.5	blast	exon	42330	41688	.	+	.	transcript_id "HP496815.1"; gene_id "HP496815.1";identity=94.63;
Group11.5	blast	exon	41819	41605	.	+	.	transcript_id "HP496815.1"; gene_id "HP496815.1";identity=80.50;
Group1.2	blast	transcript	441887	441202	.	-	.	transcript_id "HP496892.1"; gene_id "HP496892.1";identity=441202;
Group1.2	blast	exon	441202	441887	.	-	.	transcript_id "HP496892.1"; gene_id "HP496892.1";identity=99.56;
Group11.5	blast	transcript	48708	46815	.	-	.	transcript_id "HP496900.1"; gene_id "HP496900.1";identity=46815;
Group11.5	blast	exon	47785	48708	.	-	.	transcript_id "HP496900.1"; gene_id "HP496900.1";identity=95.16;
Group11.5	blast	exon	46815	47176	.	-	.	transcript_id "HP496900.1"; gene_id "HP496900.1";identity=98.90;
Group11.5	blast	exon	47325	47661	.	-	.	transcript_id "HP496900.1"; gene_id "HP496900.1";identity=97.04;
Group3.15	blast	transcript	732676	732326	.	-	.	transcript_id "HP496964.1"; gene_id "HP496964.1";identity=732326;
Group3.15	blast	exon	732326	732676	.	-	.	transcript_id "HP496964.1"; gene_id "HP496964.1";identity=95.17;
Group16.4	blast	transcript	1724284	1723962	.	-	.	transcript_id "HP496980.1"; gene_id "HP496980.1";identity=1723962;
Group16.4	blast	exon	1723962	1724284	.	-	.	transcript_id "HP496980.1"; gene_id "HP496980.1";identity=99.38;
Group13.3	blast	transcript	421759	421428	.	+	.	transcript_id "HP497041.1"; gene_id "HP497041.1";identity=421428;
Group13.3	blast	exon	421759	421428	.	+	.	transcript_id "HP497041.1"; gene_id "HP497041.1";identity=98.50;
Group5.9	blast	transcript	1550902	1550633	.	+	.	transcript_id "HP497120.1"; gene_id "HP497120.1";identity=1550633;
Group5.9	blast	exon	1550902	1550633	.	+	.	transcript_id "HP497120.1"; gene_id "HP497120.1";identity=99.26;
Group10.9	blast	transcript	94537	94025	.	+	.	transcript_id "HP497142.1"; gene_id "HP497142.1";identity=94025;
Group10.9	blast	exon	94537	94025	.	+	.	transcript_id "HP497142.1"; gene_id "HP497142.1";identity=98.45;
GroupUn2628	blast	transcript	4562	4176	.	+	.	transcript_id "HP497166.1"; gene_id "HP497166.1";identity=4176;
GroupUn2628	blast	exon	4562	4176	.	+	.	transcript_id "HP497166.1"; gene_id "HP497166.1";identity=99.23;
Group13.4	blast	transcript	582035	581606	.	-	.	transcript_id "HP497168.1"; gene_id "HP497168.1";identity=581606;
Group13.4	blast	exon	581606	582035	.	-	.	transcript_id "HP497168.1"; gene_id "HP497168.1";identity=99.30;
Group7.21	blast	transcript	1109855	1109258	.	-	.	transcript_id "HP497207.1"; gene_id "HP497207.1";identity=1109258;
Group7.21	blast	exon	1109258	1109855	.	-	.	transcript_id "HP497207.1"; gene_id "HP497207.1";identity=99.83;
Group1.2	blast	transcript	560082	559056	.	-	.	transcript_id "HP497283.1"; gene_id "HP497283.1";identity=559056;
Group1.2	blast	exon	559056	560082	.	-	.	transcript_id "HP497283.1"; gene_id "HP497283.1";identity=99.42;
Group10.22	blast	transcript	138947	138308	.	+	.	transcript_id "HP497320.1"; gene_id "HP497320.1";identity=138308;
Group10.22	blast	exon	138947	138308	.	+	.	transcript_id "HP497320.1"; gene_id "HP497320.1";identity=97.22;
Group12.17	blast	transcript	773629	772944	.	-	.	transcript_id "HP497368.1"; gene_id "HP497368.1";identity=772944;
Group12.17	blast	exon	772944	773629	.	-	.	transcript_id "HP497368.1"; gene_id "HP497368.1";identity=97.98;
Group10.23	blast	transcript	519231	518889	.	-	.	transcript_id "HP497376.1"; gene_id "HP497376.1";identity=518889;
Group10.23	blast	exon	518889	519231	.	-	.	transcript_id "HP497376.1"; gene_id "HP497376.1";identity=100.00;
Group1.10	blast	transcript	874026	871206	.	+	.	transcript_id "HP497434.1"; gene_id "HP497434.1";identity=871206;
Group1.10	blast	exon	871602	871206	.	+	.	transcript_id "HP497434.1"; gene_id "HP497434.1";identity=96.03;
Group1.10	blast	exon	874026	873890	.	+	.	transcript_id "HP497434.1"; gene_id "HP497434.1";identity=98.54;
Group1.10	blast	exon	871861	871708	.	+	.	transcript_id "HP497434.1"; gene_id "HP497434.1";identity=90.91;
Group7.6	blast	transcript	115779	115398	.	+	.	transcript_id "HP497443.1"; gene_id "HP497443.1";identity=115398;
Group7.6	blast	exon	115779	115398	.	+	.	transcript_id "HP497443.1"; gene_id "HP497443.1";identity=95.55;
Group16.6	blast	transcript	66450	66163	.	+	.	transcript_id "HP497477.1"; gene_id "HP497477.1";identity=66163;
Group16.6	blast	exon	66450	66163	.	+	.	transcript_id "HP497477.1"; gene_id "HP497477.1";identity=94.92;
GroupUn23	blast	transcript	14838	9101	.	-	.	transcript_id "HP497511.1"; gene_id "HP497511.1";identity=9101;
GroupUn23	blast	exon	9101	9546	.	-	.	transcript_id "HP497511.1"; gene_id "HP497511.1";identity=98.88;
GroupUn23	blast	exon	14039	14332	.	-	.	transcript_id "HP497511.1"; gene_id "HP497511.1";identity=77.10;
GroupUn23	blast	exon	13566	13821	.	-	.	transcript_id "HP497511.1"; gene_id "HP497511.1";identity=77.61;
GroupUn23	blast	exon	10862	11157	.	-	.	transcript_id "HP497511.1"; gene_id "HP497511.1";identity=76.33;
GroupUn23	blast	exon	14544	14838	.	-	.	transcript_id "HP497511.1"; gene_id "HP497511.1";identity=75.17;
Group1.2	blast	transcript	354609	354221	.	-	.	transcript_id "HP497512.1"; gene_id "HP497512.1";identity=354221;
Group1.2	blast	exon	354221	354609	.	-	.	transcript_id "HP497512.1"; gene_id "HP497512.1";identity=97.94;
Group2.11	blast	transcript	369375	368938	.	-	.	transcript_id "HP497577.1"; gene_id "HP497577.1";identity=368938;
Group2.11	blast	exon	368938	369375	.	-	.	transcript_id "HP497577.1"; gene_id "HP497577.1";identity=97.75;
Group2.7	blast	transcript	959552	958661	.	-	.	transcript_id "HP497644.1"; gene_id "HP497644.1";identity=958661;
Group2.7	blast	exon	958661	959552	.	-	.	transcript_id "HP497644.1"; gene_id "HP497644.1";identity=99.44;
Group2.9	blast	transcript	184602	183979	.	-	.	transcript_id "HP497690.1"; gene_id "HP497690.1";identity=183979;
Group2.9	blast	exon	183979	184602	.	-	.	transcript_id "HP497690.1"; gene_id "HP497690.1";identity=98.41;
Group5.12	blast	transcript	986767	982766	.	-	.	transcript_id "HP497772.1"; gene_id "HP497772.1";identity=982766;
Group5.12	blast	exon	982766	984938	.	-	.	transcript_id "HP497772.1"; gene_id "HP497772.1";identity=96.79;
Group5.12	blast	exon	985371	986767	.	-	.	transcript_id "HP497772.1"; gene_id "HP497772.1";identity=99.14;
GroupUn110	blast	transcript	20538	20276	.	-	.	transcript_id "HP497877.1"; gene_id "HP497877.1";identity=20276;
GroupUn110	blast	exon	20276	20538	.	-	.	transcript_id "HP497877.1"; gene_id "HP497877.1";identity=98.10;
GroupUn3044	blast	transcript	2094	1423	.	-	.	transcript_id "HP497903.1"; gene_id "HP497903.1";identity=1423;
GroupUn3044	blast	exon	1423	2094	.	-	.	transcript_id "HP497903.1"; gene_id "HP497903.1";identity=96.14;
Group8.7	blast	transcript	1037591	1037040	.	+	.	transcript_id "HP497937.1"; gene_id "HP497937.1";identity=1037040;
Group8.7	blast	exon	1037591	1037040	.	+	.	transcript_id "HP497937.1"; gene_id "HP497937.1";identity=100.00;
GroupUn22	blast	transcript	17155	16736	.	+	.	transcript_id "HP497945.1"; gene_id "HP497945.1";identity=16736;
GroupUn22	blast	exon	17155	16736	.	+	.	transcript_id "HP497945.1"; gene_id "HP497945.1";identity=98.35;
Group4.6	blast	transcript	346606	344773	.	-	.	transcript_id "HP497976.1"; gene_id "HP497976.1";identity=344773;
Group4.6	blast	exon	344773	346606	.	-	.	transcript_id "HP497976.1"; gene_id "HP497976.1";identity=97.02;
Group10.27	blast	transcript	585281	584721	.	-	.	transcript_id "HP497991.1"; gene_id "HP497991.1";identity=584721;
Group10.27	blast	exon	584721	585281	.	-	.	transcript_id "HP497991.1"; gene_id "HP497991.1";identity=98.58;
Group5.14	blast	transcript	1811211	1809883	.	+	.	transcript_id "HP497998.1"; gene_id "HP497998.1";identity=1809883;
Group5.14	blast	exon	1810928	1810417	.	+	.	transcript_id "HP497998.1"; gene_id "HP497998.1";identity=96.49;
Group5.14	blast	exon	1810329	1809883	.	+	.	transcript_id "HP497998.1"; gene_id "HP497998.1";identity=95.30;
Group5.14	blast	exon	1811211	1811025	.	+	.	transcript_id "HP497998.1"; gene_id "HP497998.1";identity=98.93;
Group12.5	blast	transcript	79061	78052	.	+	.	transcript_id "HP498020.1"; gene_id "HP498020.1";identity=78052;
Group12.5	blast	exon	79061	78052	.	+	.	transcript_id "HP498020.1"; gene_id "HP498020.1";identity=97.93;
Group9.12	blast	transcript	1630105	1629544	.	-	.	transcript_id "HP498025.1"; gene_id "HP498025.1";identity=1629544;
Group9.12	blast	exon	1629544	1630105	.	-	.	transcript_id "HP498025.1"; gene_id "HP498025.1";identity=95.58;
GroupUn2347	blast	transcript	3144	2393	.	-	.	transcript_id "HP498068.1"; gene_id "HP498068.1";identity=2393;
GroupUn2347	blast	exon	2393	3144	.	-	.	transcript_id "HP498068.1"; gene_id "HP498068.1";identity=99.60;
Group6.37	blast	transcript	966852	963945	.	-	.	transcript_id "HP498202.1"; gene_id "HP498202.1";identity=963945;
Group6.37	blast	exon	965904	966852	.	-	.	transcript_id "HP498202.1"; gene_id "HP498202.1";identity=99.58;
Group6.37	blast	exon	963945	964204	.	-	.	transcript_id "HP498202.1"; gene_id "HP498202.1";identity=98.85;
Group6.37	blast	exon	964522	964577	.	-	.	transcript_id "HP498202.1"; gene_id "HP498202.1";identity=98.21;
Group6.37	blast	exon	964896	964951	.	-	.	transcript_id "HP498202.1"; gene_id "HP498202.1";identity=96.43;
Group6.37	blast	exon	965091	965146	.	-	.	transcript_id "HP498202.1"; gene_id "HP498202.1";identity=96.43;
Group6.37	blast	exon	965284	965339	.	-	.	transcript_id "HP498202.1"; gene_id "HP498202.1";identity=96.43;
Group6.37	blast	exon	965838	965882	.	-	.	transcript_id "HP498202.1"; gene_id "HP498202.1";identity=100.00;
Group1.14	blast	transcript	166736	166403	.	+	.	transcript_id "HP498234.1"; gene_id "HP498234.1";identity=166403;
Group1.14	blast	exon	166736	166403	.	+	.	transcript_id "HP498234.1"; gene_id "HP498234.1";identity=97.94;
Group16.5	blast	transcript	792975	792243	.	+	.	transcript_id "HP498248.1"; gene_id "HP498248.1";identity=792243;
Group16.5	blast	exon	792975	792243	.	+	.	transcript_id "HP498248.1"; gene_id "HP498248.1";identity=99.18;
GroupUn4137	blast	transcript	3136	2737	.	+	.	transcript_id "HP498275.1"; gene_id "HP498275.1";identity=2737;
GroupUn4137	blast	exon	3136	2737	.	+	.	transcript_id "HP498275.1"; gene_id "HP498275.1";identity=98.00;
GroupUn101	blast	transcript	6104	5426	.	+	.	transcript_id "HP498298.1"; gene_id "HP498298.1";identity=5426;
GroupUn101	blast	exon	6104	5426	.	+	.	transcript_id "HP498298.1"; gene_id "HP498298.1";identity=99.85;
Group6.37	blast	transcript	252158	251787	.	+	.	transcript_id "HP498413.1"; gene_id "HP498413.1";identity=251787;
Group6.37	blast	exon	252158	251787	.	+	.	transcript_id "HP498413.1"; gene_id "HP498413.1";identity=100.00;
Group8.4	blast	transcript	50466	49986	.	-	.	transcript_id "HP498557.1"; gene_id "HP498557.1";identity=49986;
Group8.4	blast	exon	49986	50466	.	-	.	transcript_id "HP498557.1"; gene_id "HP498557.1";identity=99.38;
GroupUn1296	blast	transcript	14552	14191	.	+	.	transcript_id "HP498582.1"; gene_id "HP498582.1";identity=14191;
GroupUn1296	blast	exon	14552	14191	.	+	.	transcript_id "HP498582.1"; gene_id "HP498582.1";identity=96.14;
Group16.2	blast	transcript	1097130	1096918	.	-	.	transcript_id "HP498599.1"; gene_id "HP498599.1";identity=1096918;
Group16.2	blast	exon	1096918	1097130	.	-	.	transcript_id "HP498599.1"; gene_id "HP498599.1";identity=94.39;
Group14.3	blast	transcript	105376	103368	.	-	.	transcript_id "HP498619.1"; gene_id "HP498619.1";identity=103368;
Group14.3	blast	exon	103368	105376	.	-	.	transcript_id "HP498619.1"; gene_id "HP498619.1";identity=99.10;
GroupUn14	blast	transcript	116126	115533	.	+	.	transcript_id "HP498621.1"; gene_id "HP498621.1";identity=115533;
GroupUn14	blast	exon	116126	115533	.	+	.	transcript_id "HP498621.1"; gene_id "HP498621.1";identity=99.00;
Group4.16	blast	transcript	820866	820299	.	-	.	transcript_id "HP498622.1"; gene_id "HP498622.1";identity=820299;
Group4.16	blast	exon	820299	820677	.	-	.	transcript_id "HP498622.1"; gene_id "HP498622.1";identity=99.47;
Group4.16	blast	exon	820730	820866	.	-	.	transcript_id "HP498622.1"; gene_id "HP498622.1";identity=93.57;
Group6.14	blast	transcript	851630	851123	.	+	.	transcript_id "HP498628.1"; gene_id "HP498628.1";identity=851123;
Group6.14	blast	exon	851630	851123	.	+	.	transcript_id "HP498628.1"; gene_id "HP498628.1";identity=99.41;
Group3.9	blast	transcript	2411129	2410594	.	-	.	transcript_id "HP498680.1"; gene_id "HP498680.1";identity=2410594;
Group3.9	blast	exon	2410594	2411129	.	-	.	transcript_id "HP498680.1"; gene_id "HP498680.1";identity=98.70;
Group11.18	blast	transcript	1841941	1841245	.	+	.	transcript_id "HP498709.1"; gene_id "HP498709.1";identity=1841245;
Group11.18	blast	exon	1841941	1841245	.	+	.	transcript_id "HP498709.1"; gene_id "HP498709.1";identity=96.12;
Group1.22	blast	transcript	452639	452324	.	-	.	transcript_id "HP498720.1"; gene_id "HP498720.1";identity=452324;
Group1.22	blast	exon	452324	452639	.	-	.	transcript_id "HP498720.1"; gene_id "HP498720.1";identity=99.37;
GroupUn846	blast	transcript	880	362	.	+	.	transcript_id "HP498729.1"; gene_id "HP498729.1";identity=362;
GroupUn846	blast	exon	880	362	.	+	.	transcript_id "HP498729.1"; gene_id "HP498729.1";identity=99.61;
GroupUn4560	blast	transcript	901	704	.	-	.	transcript_id "HP498831.1"; gene_id "HP498831.1";identity=704;
GroupUn4560	blast	exon	704	901	.	-	.	transcript_id "HP498831.1"; gene_id "HP498831.1";identity=96.98;
Group9.12	blast	transcript	1029066	1028797	.	-	.	transcript_id "HP498913.1"; gene_id "HP498913.1";identity=1028797;
Group9.12	blast	exon	1028797	1029066	.	-	.	transcript_id "HP498913.1"; gene_id "HP498913.1";identity=99.63;
Group14.15	blast	transcript	1546953	1546651	.	+	.	transcript_id "HP498920.1"; gene_id "HP498920.1";identity=1546651;
Group14.15	blast	exon	1546953	1546651	.	+	.	transcript_id "HP498920.1"; gene_id "HP498920.1";identity=99.01;
GroupUn1349	blast	transcript	999	1	.	+	.	transcript_id "HP498956.1"; gene_id "HP498956.1";identity=1;
GroupUn1349	blast	exon	999	1	.	+	.	transcript_id "HP498956.1"; gene_id "HP498956.1";identity=99.20;
Group8.17	blast	transcript	805451	805178	.	-	.	transcript_id "HP499005.1"; gene_id "HP499005.1";identity=805178;
Group8.17	blast	exon	805178	805451	.	-	.	transcript_id "HP499005.1"; gene_id "HP499005.1";identity=99.27;
Group7.21	blast	transcript	1529026	1528523	.	+	.	transcript_id "HP499046.1"; gene_id "HP499046.1";identity=1528523;
Group7.21	blast	exon	1529026	1528523	.	+	.	transcript_id "HP499046.1"; gene_id "HP499046.1";identity=99.21;
GroupUn2166	blast	transcript	3952	3482	.	+	.	transcript_id "HP499070.1"; gene_id "HP499070.1";identity=3482;
GroupUn2166	blast	exon	3952	3482	.	+	.	transcript_id "HP499070.1"; gene_id "HP499070.1";identity=98.11;
Group3.18	blast	transcript	234232	233610	.	-	.	transcript_id "HP499079.1"; gene_id "HP499079.1";identity=233610;
Group3.18	blast	exon	233610	234232	.	-	.	transcript_id "HP499079.1"; gene_id "HP499079.1";identity=97.91;
Group6.32	blast	transcript	81800	80371	.	-	.	transcript_id "HP499130.1"; gene_id "HP499130.1";identity=80371;
Group6.32	blast	exon	80371	81800	.	-	.	transcript_id "HP499130.1"; gene_id "HP499130.1";identity=99.65;
Group15.19	blast	transcript	2357198	2355495	.	+	.	transcript_id "HP499147.1"; gene_id "HP499147.1";identity=2355495;
Group15.19	blast	exon	2357198	2355495	.	+	.	transcript_id "HP499147.1"; gene_id "HP499147.1";identity=98.60;
Group2.19	blast	transcript	1260762	1260066	.	-	.	transcript_id "HP499222.1"; gene_id "HP499222.1";identity=1260066;
Group2.19	blast	exon	1260066	1260762	.	-	.	transcript_id "HP499222.1"; gene_id "HP499222.1";identity=98.42;
Group8.6	blast	transcript	707644	707134	.	-	.	transcript_id "HP499302.1"; gene_id "HP499302.1";identity=707134;
Group8.6	blast	exon	707134	707644	.	-	.	transcript_id "HP499302.1"; gene_id "HP499302.1";identity=99.22;
Group8.1	blast	transcript	71934	69425	.	-	.	transcript_id "HP499368.1"; gene_id "HP499368.1";identity=69425;
Group8.1	blast	exon	69425	71934	.	-	.	transcript_id "HP499368.1"; gene_id "HP499368.1";identity=97.78;
Group10.8	blast	transcript	206782	206383	.	-	.	transcript_id "HP499385.1"; gene_id "HP499385.1";identity=206383;
Group10.8	blast	exon	206383	206782	.	-	.	transcript_id "HP499385.1"; gene_id "HP499385.1";identity=100.00;
Group5.11	blast	transcript	726184	725992	.	+	.	transcript_id "HP499498.1"; gene_id "HP499498.1";identity=725992;
Group5.11	blast	exon	726184	725992	.	+	.	transcript_id "HP499498.1"; gene_id "HP499498.1";identity=99.48;
GroupUn4793	blast	transcript	837	415	.	+	.	transcript_id "HP499511.1"; gene_id "HP499511.1";identity=415;
GroupUn4793	blast	exon	837	415	.	+	.	transcript_id "HP499511.1"; gene_id "HP499511.1";identity=98.35;
Group12.11	blast	transcript	654992	653445	.	+	.	transcript_id "HP499512.1"; gene_id "HP499512.1";identity=653445;
Group12.11	blast	exon	654992	653445	.	+	.	transcript_id "HP499512.1"; gene_id "HP499512.1";identity=99.16;
Group8.15	blast	transcript	40354	39639	.	-	.	transcript_id "HP499517.1"; gene_id "HP499517.1";identity=39639;
Group8.15	blast	exon	39639	40084	.	-	.	transcript_id "HP499517.1"; gene_id "HP499517.1";identity=98.43;
Group8.15	blast	exon	40286	40354	.	-	.	transcript_id "HP499517.1"; gene_id "HP499517.1";identity=94.20;
GroupUn2761	blast	transcript	1365	954	.	+	.	transcript_id "HP499570.1"; gene_id "HP499570.1";identity=954;
GroupUn2761	blast	exon	1365	954	.	+	.	transcript_id "HP499570.1"; gene_id "HP499570.1";identity=99.03;
Group6.37	blast	transcript	522047	521423	.	-	.	transcript_id "HP499626.1"; gene_id "HP499626.1";identity=521423;
Group6.37	blast	exon	521423	522047	.	-	.	transcript_id "HP499626.1"; gene_id "HP499626.1";identity=99.52;
Group5.9	blast	transcript	978516	978178	.	+	.	transcript_id "HP499675.1"; gene_id "HP499675.1";identity=978178;
Group5.9	blast	exon	978516	978178	.	+	.	transcript_id "HP499675.1"; gene_id "HP499675.1";identity=99.12;
Group7.22	blast	transcript	890968	889607	.	+	.	transcript_id "HP499687.1"; gene_id "HP499687.1";identity=889607;
Group7.22	blast	exon	890968	889607	.	+	.	transcript_id "HP499687.1"; gene_id "HP499687.1";identity=99.19;
GroupUn61	blast	transcript	3676	3165	.	-	.	transcript_id "HP499709.1"; gene_id "HP499709.1";identity=3165;
GroupUn61	blast	exon	3165	3676	.	-	.	transcript_id "HP499709.1"; gene_id "HP499709.1";identity=98.45;
Group7.6	blast	transcript	115256	114417	.	+	.	transcript_id "HP499760.1"; gene_id "HP499760.1";identity=114417;
Group7.6	blast	exon	115256	114417	.	+	.	transcript_id "HP499760.1"; gene_id "HP499760.1";identity=98.93;
Group10.26	blast	transcript	1710816	1709784	.	-	.	transcript_id "HP499781.1"; gene_id "HP499781.1";identity=1709784;
Group10.26	blast	exon	1710075	1710417	.	-	.	transcript_id "HP499781.1"; gene_id "HP499781.1";identity=93.66;
Group10.26	blast	exon	1710495	1710816	.	-	.	transcript_id "HP499781.1"; gene_id "HP499781.1";identity=92.84;
Group10.26	blast	exon	1709784	1709993	.	-	.	transcript_id "HP499781.1"; gene_id "HP499781.1";identity=91.71;
Group8.8	blast	transcript	843994	843529	.	+	.	transcript_id "HP499915.1"; gene_id "HP499915.1";identity=843529;
Group8.8	blast	exon	843994	843529	.	+	.	transcript_id "HP499915.1"; gene_id "HP499915.1";identity=98.29;
Group5.20	blast	transcript	189747	189377	.	+	.	transcript_id "HP500060.1"; gene_id "HP500060.1";identity=189377;
Group5.20	blast	exon	189747	189377	.	+	.	transcript_id "HP500060.1"; gene_id "HP500060.1";identity=99.73;
Group3.5	blast	transcript	469759	468560	.	+	.	transcript_id "HP500162.1"; gene_id "HP500162.1";identity=468560;
Group3.5	blast	exon	469759	468560	.	+	.	transcript_id "HP500162.1"; gene_id "HP500162.1";identity=95.77;
Group6.38	blast	transcript	677048	676203	.	+	.	transcript_id "HP500191.1"; gene_id "HP500191.1";identity=676203;
Group6.38	blast	exon	677048	676203	.	+	.	transcript_id "HP500191.1"; gene_id "HP500191.1";identity=95.44;
Group8.6	blast	transcript	1131527	1131090	.	+	.	transcript_id "HP500219.1"; gene_id "HP500219.1";identity=1131090;
Group8.6	blast	exon	1131527	1131090	.	+	.	transcript_id "HP500219.1"; gene_id "HP500219.1";identity=98.41;
Group8.9	blast	transcript	661226	660501	.	-	.	transcript_id "HP500307.1"; gene_id "HP500307.1";identity=660501;
Group8.9	blast	exon	660501	660949	.	-	.	transcript_id "HP500307.1"; gene_id "HP500307.1";identity=99.55;
Group8.9	blast	exon	661000	661226	.	-	.	transcript_id "HP500307.1"; gene_id "HP500307.1";identity=99.56;
GroupUn1017	blast	transcript	1387	1027	.	+	.	transcript_id "HP500321.1"; gene_id "HP500321.1";identity=1027;
GroupUn1017	blast	exon	1387	1027	.	+	.	transcript_id "HP500321.1"; gene_id "HP500321.1";identity=99.72;
Group6.15	blast	transcript	223561	222902	.	-	.	transcript_id "HP500393.1"; gene_id "HP500393.1";identity=222902;
Group6.15	blast	exon	222902	223561	.	-	.	transcript_id "HP500393.1"; gene_id "HP500393.1";identity=97.73;
Group7.7	blast	transcript	109731	108303	.	-	.	transcript_id "HP500422.1"; gene_id "HP500422.1";identity=108303;
Group7.7	blast	exon	108303	109731	.	-	.	transcript_id "HP500422.1"; gene_id "HP500422.1";identity=99.72;
Group8.5	blast	transcript	411694	411301	.	+	.	transcript_id "HP500446.1"; gene_id "HP500446.1";identity=411301;
Group8.5	blast	exon	411694	411301	.	+	.	transcript_id "HP500446.1"; gene_id "HP500446.1";identity=99.75;
Group1.2	blast	transcript	200529	200213	.	+	.	transcript_id "HP500453.1"; gene_id "HP500453.1";identity=200213;
Group1.2	blast	exon	200529	200213	.	+	.	transcript_id "HP500453.1"; gene_id "HP500453.1";identity=100.00;
GroupUn3988	blast	transcript	903	556	.	+	.	transcript_id "HP500454.1"; gene_id "HP500454.1";identity=556;
GroupUn3988	blast	exon	903	556	.	+	.	transcript_id "HP500454.1"; gene_id "HP500454.1";identity=98.56;
Group2.3	blast	transcript	120978	120274	.	+	.	transcript_id "HP500501.1"; gene_id "HP500501.1";identity=120274;
Group2.3	blast	exon	120978	120274	.	+	.	transcript_id "HP500501.1"; gene_id "HP500501.1";identity=99.58;
GroupUn97	blast	transcript	33929	32901	.	+	.	transcript_id "HP500518.1"; gene_id "HP500518.1";identity=32901;
GroupUn97	blast	exon	33929	32901	.	+	.	transcript_id "HP500518.1"; gene_id "HP500518.1";identity=99.32;
GroupUn44	blast	transcript	25900	25318	.	+	.	transcript_id "HP500601.1"; gene_id "HP500601.1";identity=25318;
GroupUn44	blast	exon	25900	25318	.	+	.	transcript_id "HP500601.1"; gene_id "HP500601.1";identity=98.80;
Group1.15	blast	transcript	1080875	1080283	.	+	.	transcript_id "HP500607.1"; gene_id "HP500607.1";identity=1080283;
Group1.15	blast	exon	1080875	1080283	.	+	.	transcript_id "HP500607.1"; gene_id "HP500607.1";identity=99.50;
Group1.23	blast	transcript	73160	72888	.	-	.	transcript_id "HP500620.1"; gene_id "HP500620.1";identity=72888;
Group1.23	blast	exon	72888	73160	.	-	.	transcript_id "HP500620.1"; gene_id "HP500620.1";identity=98.91;
Group2.19	blast	transcript	1876022	1875588	.	-	.	transcript_id "HP500633.1"; gene_id "HP500633.1";identity=1875588;
Group2.19	blast	exon	1875588	1876022	.	-	.	transcript_id "HP500633.1"; gene_id "HP500633.1";identity=98.86;
Group10.27	blast	transcript	276189	274178	.	-	.	transcript_id "HP500698.1"; gene_id "HP500698.1";identity=274178;
Group10.27	blast	exon	275655	276189	.	-	.	transcript_id "HP500698.1"; gene_id "HP500698.1";identity=92.88;
Group10.27	blast	exon	274178	274566	.	-	.	transcript_id "HP500698.1"; gene_id "HP500698.1";identity=95.72;
Group10.27	blast	exon	275262	275582	.	-	.	transcript_id "HP500698.1"; gene_id "HP500698.1";identity=95.67;
Group10.27	blast	exon	274774	275134	.	-	.	transcript_id "HP500698.1"; gene_id "HP500698.1";identity=92.33;
Group10.27	blast	exon	274580	274682	.	-	.	transcript_id "HP500698.1"; gene_id "HP500698.1";identity=87.74;
Group10.27	blast	exon	274596	274651	.	-	.	transcript_id "HP500698.1"; gene_id "HP500698.1";identity=96.43;
Group10.27	blast	exon	274919	275007	.	-	.	transcript_id "HP500698.1"; gene_id "HP500698.1";identity=83.33;
Group10.27	blast	exon	275420	275527	.	-	.	transcript_id "HP500698.1"; gene_id "HP500698.1";identity=80.73;
Group10.27	blast	exon	275527	275613	.	-	.	transcript_id "HP500698.1"; gene_id "HP500698.1";identity=83.33;
Group10.27	blast	exon	275850	275928	.	-	.	transcript_id "HP500698.1"; gene_id "HP500698.1";identity=85.00;
Group10.27	blast	exon	274596	274651	.	-	.	transcript_id "HP500698.1"; gene_id "HP500698.1";identity=91.23;
Group6.32	blast	transcript	589676	589303	.	+	.	transcript_id "HP500724.1"; gene_id "HP500724.1";identity=589303;
Group6.32	blast	exon	589676	589303	.	+	.	transcript_id "HP500724.1"; gene_id "HP500724.1";identity=100.00;
GroupUn135	blast	transcript	28090	27886	.	+	.	transcript_id "HP500751.1"; gene_id "HP500751.1";identity=27886;
GroupUn135	blast	exon	28090	27886	.	+	.	transcript_id "HP500751.1"; gene_id "HP500751.1";identity=99.51;
GroupUn4828	blast	transcript	1308	443	.	-	.	transcript_id "HP500759.1"; gene_id "HP500759.1";identity=443;
GroupUn4828	blast	exon	443	1308	.	-	.	transcript_id "HP500759.1"; gene_id "HP500759.1";identity=98.96;
Group1.11	blast	transcript	1531	989	.	-	.	transcript_id "HP500788.1"; gene_id "HP500788.1";identity=989;
Group1.11	blast	exon	1170	1531	.	-	.	transcript_id "HP500788.1"; gene_id "HP500788.1";identity=99.72;
Group1.11	blast	exon	989	1044	.	-	.	transcript_id "HP500788.1"; gene_id "HP500788.1";identity=100.00;
GroupUn769	blast	transcript	1270	835	.	-	.	transcript_id "HP500825.1"; gene_id "HP500825.1";identity=835;
GroupUn769	blast	exon	835	1270	.	-	.	transcript_id "HP500825.1"; gene_id "HP500825.1";identity=98.86;
Group3.8	blast	transcript	354328	353637	.	-	.	transcript_id "HP500873.1"; gene_id "HP500873.1";identity=353637;
Group3.8	blast	exon	353637	354328	.	-	.	transcript_id "HP500873.1"; gene_id "HP500873.1";identity=99.13;
GroupUn3766	blast	transcript	1049	194	.	+	.	transcript_id "HP500884.1"; gene_id "HP500884.1";identity=194;
GroupUn3766	blast	exon	1049	194	.	+	.	transcript_id "HP500884.1"; gene_id "HP500884.1";identity=100.00;
GroupUn88	blast	transcript	63223	62281	.	+	.	transcript_id "HP500901.1"; gene_id "HP500901.1";identity=62281;
GroupUn88	blast	exon	63223	62281	.	+	.	transcript_id "HP500901.1"; gene_id "HP500901.1";identity=99.36;
Group12.5	blast	transcript	297447	295167	.	+	.	transcript_id "HP500993.1"; gene_id "HP500993.1";identity=295167;
Group12.5	blast	exon	295855	295167	.	+	.	transcript_id "HP500993.1"; gene_id "HP500993.1";identity=98.41;
Group12.5	blast	exon	297447	297139	.	+	.	transcript_id "HP500993.1"; gene_id "HP500993.1";identity=87.46;
Group12.5	blast	exon	296681	296501	.	+	.	transcript_id "HP500993.1"; gene_id "HP500993.1";identity=95.63;
Group12.5	blast	exon	296356	295950	.	+	.	transcript_id "HP500993.1"; gene_id "HP500993.1";identity=80.19;
Group12.5	blast	exon	296092	295811	.	+	.	transcript_id "HP500993.1"; gene_id "HP500993.1";identity=82.47;
Group12.5	blast	exon	296492	296211	.	+	.	transcript_id "HP500993.1"; gene_id "HP500993.1";identity=82.15;
Group12.5	blast	exon	297064	296878	.	+	.	transcript_id "HP500993.1"; gene_id "HP500993.1";identity=85.29;
Group7.22	blast	transcript	856470	855822	.	+	.	transcript_id "HP501039.1"; gene_id "HP501039.1";identity=855822;
Group7.22	blast	exon	856470	855822	.	+	.	transcript_id "HP501039.1"; gene_id "HP501039.1";identity=98.93;
Group13.15	blast	transcript	5972	5202	.	-	.	transcript_id "HP501045.1"; gene_id "HP501045.1";identity=5202;
Group13.15	blast	exon	5202	5972	.	-	.	transcript_id "HP501045.1"; gene_id "HP501045.1";identity=99.35;
Group3.15	blast	transcript	310111	309337	.	+	.	transcript_id "HP501050.1"; gene_id "HP501050.1";identity=309337;
Group3.15	blast	exon	310111	309337	.	+	.	transcript_id "HP501050.1"; gene_id "HP501050.1";identity=98.72;
Group9.12	blast	transcript	39689	39124	.	-	.	transcript_id "HP501074.1"; gene_id "HP501074.1";identity=39124;
Group9.12	blast	exon	39124	39689	.	-	.	transcript_id "HP501074.1"; gene_id "HP501074.1";identity=99.29;
Group10.23	blast	transcript	1078975	1078736	.	-	.	transcript_id "HP501075.1"; gene_id "HP501075.1";identity=1078736;
Group10.23	blast	exon	1078736	1078975	.	-	.	transcript_id "HP501075.1"; gene_id "HP501075.1";identity=98.75;
GroupUn2968	blast	transcript	1772	1023	.	-	.	transcript_id "HP501105.1"; gene_id "HP501105.1";identity=1023;
GroupUn2968	blast	exon	1023	1772	.	-	.	transcript_id "HP501105.1"; gene_id "HP501105.1";identity=97.87;
Group10.14	blast	transcript	2390	2170	.	-	.	transcript_id "HP501136.1"; gene_id "HP501136.1";identity=2170;
Group10.14	blast	exon	2170	2390	.	-	.	transcript_id "HP501136.1"; gene_id "HP501136.1";identity=100.00;
Group15.16	blast	transcript	135196	134300	.	+	.	transcript_id "HP501211.1"; gene_id "HP501211.1";identity=134300;
Group15.16	blast	exon	135196	134300	.	+	.	transcript_id "HP501211.1"; gene_id "HP501211.1";identity=97.27;
Group3.9	blast	transcript	596968	596484	.	+	.	transcript_id "HP501217.1"; gene_id "HP501217.1";identity=596484;
Group3.9	blast	exon	596968	596484	.	+	.	transcript_id "HP501217.1"; gene_id "HP501217.1";identity=96.29;
Group14.5	blast	transcript	266764	266125	.	-	.	transcript_id "HP501275.1"; gene_id "HP501275.1";identity=266125;
Group14.5	blast	exon	266125	266764	.	-	.	transcript_id "HP501275.1"; gene_id "HP501275.1";identity=99.69;
Group14.3	blast	transcript	110364	109827	.	-	.	transcript_id "HP501302.1"; gene_id "HP501302.1";identity=109827;
Group14.3	blast	exon	109827	110364	.	-	.	transcript_id "HP501302.1"; gene_id "HP501302.1";identity=98.71;
Group14.3	blast	transcript	111317	110698	.	+	.	transcript_id "HP501304.1"; gene_id "HP501304.1";identity=110698;
Group14.3	blast	exon	111317	110698	.	+	.	transcript_id "HP501304.1"; gene_id "HP501304.1";identity=99.20;
Group12.5	blast	transcript	84740	83669	.	+	.	transcript_id "HP501437.1"; gene_id "HP501437.1";identity=83669;
Group12.5	blast	exon	84740	83669	.	+	.	transcript_id "HP501437.1"; gene_id "HP501437.1";identity=95.48;
Group8.21	blast	transcript	496505	496104	.	+	.	transcript_id "HP501453.1"; gene_id "HP501453.1";identity=496104;
Group8.21	blast	exon	496505	496104	.	+	.	transcript_id "HP501453.1"; gene_id "HP501453.1";identity=99.50;
Group1.8	blast	transcript	331752	331129	.	+	.	transcript_id "HP501490.1"; gene_id "HP501490.1";identity=331129;
Group1.8	blast	exon	331752	331129	.	+	.	transcript_id "HP501490.1"; gene_id "HP501490.1";identity=99.68;
Group8.21	blast	transcript	631716	631211	.	-	.	transcript_id "HP501491.1"; gene_id "HP501491.1";identity=631211;
Group8.21	blast	exon	631211	631716	.	-	.	transcript_id "HP501491.1"; gene_id "HP501491.1";identity=97.04;
Group5.9	blast	transcript	1116286	1115863	.	-	.	transcript_id "HP501558.1"; gene_id "HP501558.1";identity=1115863;
Group5.9	blast	exon	1115863	1116286	.	-	.	transcript_id "HP501558.1"; gene_id "HP501558.1";identity=93.81;
Group6.32	blast	transcript	584611	584222	.	-	.	transcript_id "HP501608.1"; gene_id "HP501608.1";identity=584222;
Group6.32	blast	exon	584222	584611	.	-	.	transcript_id "HP501608.1"; gene_id "HP501608.1";identity=96.93;
Group1.17	blast	transcript	660819	660148	.	-	.	transcript_id "HP501684.1"; gene_id "HP501684.1";identity=660148;
Group1.17	blast	exon	660148	660819	.	-	.	transcript_id "HP501684.1"; gene_id "HP501684.1";identity=99.85;
Group4.13	blast	transcript	2217552	2215288	.	+	.	transcript_id "HP501824.1"; gene_id "HP501824.1";identity=2215288;
Group4.13	blast	exon	2217552	2215288	.	+	.	transcript_id "HP501824.1"; gene_id "HP501824.1";identity=98.85;
GroupUn100	blast	transcript	1379	1009	.	+	.	transcript_id "HP501906.1"; gene_id "HP501906.1";identity=1009;
GroupUn100	blast	exon	1379	1009	.	+	.	transcript_id "HP501906.1"; gene_id "HP501906.1";identity=98.14;
Group8.9	blast	transcript	16365	15993	.	+	.	transcript_id "HP501951.1"; gene_id "HP501951.1";identity=15993;
Group8.9	blast	exon	16365	15993	.	+	.	transcript_id "HP501951.1"; gene_id "HP501951.1";identity=95.28;
Group8.5	blast	transcript	105179	104193	.	-	.	transcript_id "HP501983.1"; gene_id "HP501983.1";identity=104193;
Group8.5	blast	exon	104193	105179	.	-	.	transcript_id "HP501983.1"; gene_id "HP501983.1";identity=99.29;
Group8.6	blast	transcript	1216141	1215336	.	-	.	transcript_id "HP501992.1"; gene_id "HP501992.1";identity=1215336;
Group8.6	blast	exon	1215336	1216141	.	-	.	transcript_id "HP501992.1"; gene_id "HP501992.1";identity=97.90;
Group13.3	blast	transcript	257101	256027	.	+	.	transcript_id "HP502044.1"; gene_id "HP502044.1";identity=256027;
Group13.3	blast	exon	256438	256027	.	+	.	transcript_id "HP502044.1"; gene_id "HP502044.1";identity=94.43;
Group13.3	blast	exon	256828	256426	.	+	.	transcript_id "HP502044.1"; gene_id "HP502044.1";identity=78.49;
Group13.3	blast	exon	257101	256689	.	+	.	transcript_id "HP502044.1"; gene_id "HP502044.1";identity=77.96;
Group13.3	blast	exon	256955	256559	.	+	.	transcript_id "HP502044.1"; gene_id "HP502044.1";identity=77.28;
Group13.3	blast	exon	256701	256332	.	+	.	transcript_id "HP502044.1"; gene_id "HP502044.1";identity=76.21;
Group9.12	blast	transcript	1687052	1686723	.	+	.	transcript_id "HP502054.1"; gene_id "HP502054.1";identity=1686723;
Group9.12	blast	exon	1687052	1686723	.	+	.	transcript_id "HP502054.1"; gene_id "HP502054.1";identity=100.00;
Group1.42	blast	transcript	153728	152735	.	-	.	transcript_id "HP502063.1"; gene_id "HP502063.1";identity=152735;
Group1.42	blast	exon	152735	153728	.	-	.	transcript_id "HP502063.1"; gene_id "HP502063.1";identity=98.80;
Group5.9	blast	transcript	512060	510566	.	+	.	transcript_id "HP502086.1"; gene_id "HP502086.1";identity=510566;
Group5.9	blast	exon	512060	510566	.	+	.	transcript_id "HP502086.1"; gene_id "HP502086.1";identity=98.80;
Group5.9	blast	exon	510608	510566	.	+	.	transcript_id "HP502086.1"; gene_id "HP502086.1";identity=100.00;
Group16.2	blast	transcript	1103567	1103092	.	+	.	transcript_id "HP502109.1"; gene_id "HP502109.1";identity=1103092;
Group16.2	blast	exon	1103567	1103092	.	+	.	transcript_id "HP502109.1"; gene_id "HP502109.1";identity=98.74;
Group15.2	blast	transcript	499281	498785	.	-	.	transcript_id "HP502230.1"; gene_id "HP502230.1";identity=498785;
Group15.2	blast	exon	498785	499281	.	-	.	transcript_id "HP502230.1"; gene_id "HP502230.1";identity=98.61;
Group5.12	blast	transcript	11716	10973	.	-	.	transcript_id "HP502259.1"; gene_id "HP502259.1";identity=10973;
Group5.12	blast	exon	10973	11716	.	-	.	transcript_id "HP502259.1"; gene_id "HP502259.1";identity=99.73;
Group1.23	blast	transcript	91243	90159	.	-	.	transcript_id "HP502411.1"; gene_id "HP502411.1";identity=90159;
Group1.23	blast	exon	90159	91243	.	-	.	transcript_id "HP502411.1"; gene_id "HP502411.1";identity=99.54;
Group7.22	blast	transcript	111028	110345	.	+	.	transcript_id "HP502413.1"; gene_id "HP502413.1";identity=110345;
Group7.22	blast	exon	111028	110345	.	+	.	transcript_id "HP502413.1"; gene_id "HP502413.1";identity=99.42;
Group10.10	blast	transcript	260003	259379	.	-	.	transcript_id "HP502514.1"; gene_id "HP502514.1";identity=259379;
Group10.10	blast	exon	259517	260003	.	-	.	transcript_id "HP502514.1"; gene_id "HP502514.1";identity=98.17;
Group10.10	blast	exon	259379	259500	.	-	.	transcript_id "HP502514.1"; gene_id "HP502514.1";identity=94.31;
Group14.15	blast	transcript	1462931	1462060	.	-	.	transcript_id "HP502570.1"; gene_id "HP502570.1";identity=1462060;
Group14.15	blast	exon	1462060	1462931	.	-	.	transcript_id "HP502570.1"; gene_id "HP502570.1";identity=97.51;
Group10.15	blast	transcript	118278	116842	.	+	.	transcript_id "HP502620.1"; gene_id "HP502620.1";identity=116842;
Group10.15	blast	exon	117144	116842	.	+	.	transcript_id "HP502620.1"; gene_id "HP502620.1";identity=96.37;
Group10.15	blast	exon	118278	118062	.	+	.	transcript_id "HP502620.1"; gene_id "HP502620.1";identity=94.93;
Group7.21	blast	transcript	1119172	1118259	.	+	.	transcript_id "HP502702.1"; gene_id "HP502702.1";identity=1118259;
Group7.21	blast	exon	1119172	1118259	.	+	.	transcript_id "HP502702.1"; gene_id "HP502702.1";identity=96.78;
GroupUn9	blast	transcript	35892	23070	.	+	.	transcript_id "HP502792.1"; gene_id "HP502792.1";identity=23070;
GroupUn9	blast	exon	35892	35193	.	+	.	transcript_id "HP502792.1"; gene_id "HP502792.1";identity=98.43;
GroupUn9	blast	exon	23333	23070	.	+	.	transcript_id "HP502792.1"; gene_id "HP502792.1";identity=98.86;
Group10.15	blast	transcript	19044	17979	.	+	.	transcript_id "HP502807.1"; gene_id "HP502807.1";identity=17979;
Group10.15	blast	exon	19044	17979	.	+	.	transcript_id "HP502807.1"; gene_id "HP502807.1";identity=97.76;
Group6.9	blast	transcript	26229	25747	.	-	.	transcript_id "HP502846.1"; gene_id "HP502846.1";identity=25747;
Group6.9	blast	exon	25747	26229	.	-	.	transcript_id "HP502846.1"; gene_id "HP502846.1";identity=95.93;
Group4.9	blast	transcript	342648	342125	.	+	.	transcript_id "HP502966.1"; gene_id "HP502966.1";identity=342125;
Group4.9	blast	exon	342648	342125	.	+	.	transcript_id "HP502966.1"; gene_id "HP502966.1";identity=99.62;
Group8.12	blast	transcript	100132	98880	.	-	.	transcript_id "HP502972.1"; gene_id "HP502972.1";identity=98880;
Group8.12	blast	exon	98880	100132	.	-	.	transcript_id "HP502972.1"; gene_id "HP502972.1";identity=97.94;
Group12.13	blast	transcript	2662223	2661765	.	+	.	transcript_id "HP502976.1"; gene_id "HP502976.1";identity=2661765;
Group12.13	blast	exon	2662223	2661765	.	+	.	transcript_id "HP502976.1"; gene_id "HP502976.1";identity=94.71;
GroupUn281	blast	transcript	59342	58840	.	+	.	transcript_id "HP503156.1"; gene_id "HP503156.1";identity=58840;
GroupUn281	blast	exon	59342	58840	.	+	.	transcript_id "HP503156.1"; gene_id "HP503156.1";identity=99.80;
Group10.24	blast	transcript	934550	933895	.	+	.	transcript_id "HP503252.1"; gene_id "HP503252.1";identity=933895;
Group10.24	blast	exon	934550	933895	.	+	.	transcript_id "HP503252.1"; gene_id "HP503252.1";identity=99.09;
Group1.4	blast	transcript	313729	313128	.	+	.	transcript_id "HP503500.1"; gene_id "HP503500.1";identity=313128;
Group1.4	blast	exon	313729	313128	.	+	.	transcript_id "HP503500.1"; gene_id "HP503500.1";identity=96.85;
Group7.21	blast	transcript	2610	1553	.	-	.	transcript_id "HP503573.1"; gene_id "HP503573.1";identity=1553;
Group7.21	blast	exon	1553	2610	.	-	.	transcript_id "HP503573.1"; gene_id "HP503573.1";identity=98.87;
Group8.9	blast	transcript	1580848	1579780	.	+	.	transcript_id "HP503582.1"; gene_id "HP503582.1";identity=1579780;
Group8.9	blast	exon	1580848	1579780	.	+	.	transcript_id "HP503582.1"; gene_id "HP503582.1";identity=99.63;
Group12.17	blast	transcript	772390	771467	.	-	.	transcript_id "HP503604.1"; gene_id "HP503604.1";identity=771467;
Group12.17	blast	exon	771467	772390	.	-	.	transcript_id "HP503604.1"; gene_id "HP503604.1";identity=99.78;
Group8.13	blast	transcript	406192	405643	.	+	.	transcript_id "HP503620.1"; gene_id "HP503620.1";identity=405643;
Group8.13	blast	exon	406192	405643	.	+	.	transcript_id "HP503620.1"; gene_id "HP503620.1";identity=98.73;
Group7.22	blast	transcript	664033	663578	.	-	.	transcript_id "HP503625.1"; gene_id "HP503625.1";identity=663578;
Group7.22	blast	exon	663578	664033	.	-	.	transcript_id "HP503625.1"; gene_id "HP503625.1";identity=99.12;
Group16.6	blast	transcript	601626	601085	.	-	.	transcript_id "HP503630.1"; gene_id "HP503630.1";identity=601085;
Group16.6	blast	exon	601085	601382	.	-	.	transcript_id "HP503630.1"; gene_id "HP503630.1";identity=95.38;
Group16.6	blast	exon	601398	601626	.	-	.	transcript_id "HP503630.1"; gene_id "HP503630.1";identity=98.26;
Group6.32	blast	transcript	78249	77523	.	+	.	transcript_id "HP503662.1"; gene_id "HP503662.1";identity=77523;
Group6.32	blast	exon	78249	77523	.	+	.	transcript_id "HP503662.1"; gene_id "HP503662.1";identity=99.86;
Group14.5	blast	transcript	306765	301510	.	+	.	transcript_id "HP503695.1"; gene_id "HP503695.1";identity=301510;
Group14.5	blast	exon	306765	301510	.	+	.	transcript_id "HP503695.1"; gene_id "HP503695.1";identity=99.28;
Group10.28	blast	transcript	92846	92296	.	-	.	transcript_id "HP503710.1"; gene_id "HP503710.1";identity=92296;
Group10.28	blast	exon	92296	92846	.	-	.	transcript_id "HP503710.1"; gene_id "HP503710.1";identity=99.64;
Group11.18	blast	transcript	4629622	4628852	.	+	.	transcript_id "HP503781.1"; gene_id "HP503781.1";identity=4628852;
Group11.18	blast	exon	4629622	4628852	.	+	.	transcript_id "HP503781.1"; gene_id "HP503781.1";identity=98.58;
Group13.12	blast	transcript	51539	51050	.	-	.	transcript_id "HP503889.1"; gene_id "HP503889.1";identity=51050;
Group13.12	blast	exon	51050	51539	.	-	.	transcript_id "HP503889.1"; gene_id "HP503889.1";identity=99.39;
Group5.4	blast	transcript	155001	154575	.	-	.	transcript_id "HP504082.1"; gene_id "HP504082.1";identity=154575;
Group5.4	blast	exon	154575	155001	.	-	.	transcript_id "HP504082.1"; gene_id "HP504082.1";identity=99.53;
Group2.19	blast	transcript	3675599	3674857	.	-	.	transcript_id "HP504235.1"; gene_id "HP504235.1";identity=3674857;
Group2.19	blast	exon	3674857	3675599	.	-	.	transcript_id "HP504235.1"; gene_id "HP504235.1";identity=98.38;
Group10.23	blast	transcript	40607	39563	.	-	.	transcript_id "HP504284.1"; gene_id "HP504284.1";identity=39563;
Group10.23	blast	exon	39563	40607	.	-	.	transcript_id "HP504284.1"; gene_id "HP504284.1";identity=98.47;
Group13.7	blast	transcript	332883	332081	.	-	.	transcript_id "HP504350.1"; gene_id "HP504350.1";identity=332081;
Group13.7	blast	exon	332081	332883	.	-	.	transcript_id "HP504350.1"; gene_id "HP504350.1";identity=99.75;
Group8.17	blast	transcript	319130	317693	.	+	.	transcript_id "HP504542.1"; gene_id "HP504542.1";identity=317693;
Group8.17	blast	exon	318564	317693	.	+	.	transcript_id "HP504542.1"; gene_id "HP504542.1";identity=99.66;
Group8.17	blast	exon	319130	318649	.	+	.	transcript_id "HP504542.1"; gene_id "HP504542.1";identity=99.79;
Group13.7	blast	transcript	1836271	1784312	.	+	.	transcript_id "HP504657.1"; gene_id "HP504657.1";identity=1784312;
Group13.7	blast	exon	1784974	1784312	.	+	.	transcript_id "HP504657.1"; gene_id "HP504657.1";identity=96.73;
Group13.7	blast	exon	1835327	1834973	.	+	.	transcript_id "HP504657.1"; gene_id "HP504657.1";identity=99.44;
Group13.7	blast	exon	1836271	1835951	.	+	.	transcript_id "HP504657.1"; gene_id "HP504657.1";identity=100.00;
Group13.7	blast	exon	1785388	1785120	.	+	.	transcript_id "HP504657.1"; gene_id "HP504657.1";identity=98.88;
Group11.18	blast	transcript	15130	14532	.	+	.	transcript_id "HP504665.1"; gene_id "HP504665.1";identity=14532;
Group11.18	blast	exon	15130	14532	.	+	.	transcript_id "HP504665.1"; gene_id "HP504665.1";identity=99.33;
Group7.9	blast	transcript	296433	296050	.	+	.	transcript_id "HP504896.1"; gene_id "HP504896.1";identity=296050;
Group7.9	blast	exon	296433	296050	.	+	.	transcript_id "HP504896.1"; gene_id "HP504896.1";identity=100.00;
Group10.22	blast	transcript	128574	127932	.	+	.	transcript_id "HP504957.1"; gene_id "HP504957.1";identity=127932;
Group10.22	blast	exon	128574	127932	.	+	.	transcript_id "HP504957.1"; gene_id "HP504957.1";identity=99.53;
Group11.18	blast	transcript	3586143	3585619	.	+	.	transcript_id "HP505179.1"; gene_id "HP505179.1";identity=3585619;
Group11.18	blast	exon	3586143	3585619	.	+	.	transcript_id "HP505179.1"; gene_id "HP505179.1";identity=99.62;
Group8.9	blast	transcript	1181363	1180871	.	+	.	transcript_id "HP505302.1"; gene_id "HP505302.1";identity=1180871;
Group8.9	blast	exon	1181363	1180871	.	+	.	transcript_id "HP505302.1"; gene_id "HP505302.1";identity=99.39;
Group7.13	blast	transcript	24989	23981	.	+	.	transcript_id "HP505444.1"; gene_id "HP505444.1";identity=23981;
Group7.13	blast	exon	24989	23981	.	+	.	transcript_id "HP505444.1"; gene_id "HP505444.1";identity=99.31;
Group1.14	blast	transcript	331757	331390	.	+	.	transcript_id "HP505580.1"; gene_id "HP505580.1";identity=331390;
Group1.14	blast	exon	331757	331390	.	+	.	transcript_id "HP505580.1"; gene_id "HP505580.1";identity=99.73;
Group3.7	blast	transcript	300592	298722	.	-	.	transcript_id "HP505977.1"; gene_id "HP505977.1";identity=298722;
Group3.7	blast	exon	298722	300592	.	-	.	transcript_id "HP505977.1"; gene_id "HP505977.1";identity=98.14;
Group6.38	blast	transcript	1889	1412	.	+	.	transcript_id "HP506006.1"; gene_id "HP506006.1";identity=1412;
Group6.38	blast	exon	1889	1412	.	+	.	transcript_id "HP506006.1"; gene_id "HP506006.1";identity=98.13;
Group1.41	blast	transcript	598125	597783	.	-	.	transcript_id "HP506035.1"; gene_id "HP506035.1";identity=597783;
Group1.41	blast	exon	597783	598125	.	-	.	transcript_id "HP506035.1"; gene_id "HP506035.1";identity=99.42;
GroupUn3525	blast	transcript	8202	7659	.	+	.	transcript_id "HP506119.1"; gene_id "HP506119.1";identity=7659;
GroupUn3525	blast	exon	8202	7659	.	+	.	transcript_id "HP506119.1"; gene_id "HP506119.1";identity=99.82;
Group12.16	blast	transcript	221372	221054	.	-	.	transcript_id "HP506120.1"; gene_id "HP506120.1";identity=221054;
Group12.16	blast	exon	221054	221372	.	-	.	transcript_id "HP506120.1"; gene_id "HP506120.1";identity=100.00;
Group15.9	blast	transcript	175149	174770	.	+	.	transcript_id "HP506151.1"; gene_id "HP506151.1";identity=174770;
Group15.9	blast	exon	175149	174918	.	+	.	transcript_id "HP506151.1"; gene_id "HP506151.1";identity=99.57;
Group15.9	blast	exon	174867	174770	.	+	.	transcript_id "HP506151.1"; gene_id "HP506151.1";identity=100.00;
Group5.9	blast	transcript	371168	370704	.	-	.	transcript_id "HP506202.1"; gene_id "HP506202.1";identity=370704;
Group5.9	blast	exon	370704	371168	.	-	.	transcript_id "HP506202.1"; gene_id "HP506202.1";identity=98.93;
Group5.9	blast	transcript	373969	373663	.	-	.	transcript_id "HP506305.1"; gene_id "HP506305.1";identity=373663;
Group5.9	blast	exon	373663	373969	.	-	.	transcript_id "HP506305.1"; gene_id "HP506305.1";identity=99.03;
Group12.8	blast	transcript	158083	157477	.	-	.	transcript_id "HP506517.1"; gene_id "HP506517.1";identity=157477;
Group12.8	blast	exon	157477	158083	.	-	.	transcript_id "HP506517.1"; gene_id "HP506517.1";identity=95.25;
Group1.10	blast	transcript	440150	438876	.	+	.	transcript_id "HP506521.1"; gene_id "HP506521.1";identity=438876;
Group1.10	blast	exon	439664	438876	.	+	.	transcript_id "HP506521.1"; gene_id "HP506521.1";identity=98.36;
Group1.10	blast	exon	440047	439781	.	+	.	transcript_id "HP506521.1"; gene_id "HP506521.1";identity=89.22;
Group1.10	blast	exon	440150	439945	.	+	.	transcript_id "HP506521.1"; gene_id "HP506521.1";identity=84.43;
Group1.10	blast	exon	439799	439500	.	+	.	transcript_id "HP506521.1"; gene_id "HP506521.1";identity=78.30;
Group6.9	blast	transcript	31490	31059	.	-	.	transcript_id "HP506541.1"; gene_id "HP506541.1";identity=31059;
Group6.9	blast	exon	31059	31490	.	-	.	transcript_id "HP506541.1"; gene_id "HP506541.1";identity=100.00;
Group11.9	blast	transcript	108146	106766	.	+	.	transcript_id "HP506575.1"; gene_id "HP506575.1";identity=106766;
Group11.9	blast	exon	108146	106839	.	+	.	transcript_id "HP506575.1"; gene_id "HP506575.1";identity=98.40;
Group11.9	blast	exon	106875	106766	.	+	.	transcript_id "HP506575.1"; gene_id "HP506575.1";identity=98.18;
Group15.14	blast	transcript	959282	958401	.	+	.	transcript_id "HP506581.1"; gene_id "HP506581.1";identity=958401;
Group15.14	blast	exon	959282	958401	.	+	.	transcript_id "HP506581.1"; gene_id "HP506581.1";identity=99.32;
Group1.43	blast	transcript	891360	890940	.	-	.	transcript_id "HP506646.1"; gene_id "HP506646.1";identity=890940;
Group1.43	blast	exon	890940	891360	.	-	.	transcript_id "HP506646.1"; gene_id "HP506646.1";identity=99.06;
Group7.7	blast	transcript	213180	212149	.	-	.	transcript_id "HP506680.1"; gene_id "HP506680.1";identity=212149;
Group7.7	blast	exon	212149	213180	.	-	.	transcript_id "HP506680.1"; gene_id "HP506680.1";identity=99.90;
Group6.1	blast	transcript	690964	690057	.	+	.	transcript_id "HP506698.1"; gene_id "HP506698.1";identity=690057;
Group6.1	blast	exon	690964	690057	.	+	.	transcript_id "HP506698.1"; gene_id "HP506698.1";identity=98.58;
Group13.9	blast	transcript	299571	298948	.	+	.	transcript_id "HP506701.1"; gene_id "HP506701.1";identity=298948;
Group13.9	blast	exon	299571	298948	.	+	.	transcript_id "HP506701.1"; gene_id "HP506701.1";identity=97.80;
Group8.9	blast	transcript	1112847	1112205	.	+	.	transcript_id "HP506722.1"; gene_id "HP506722.1";identity=1112205;
Group8.9	blast	exon	1112847	1112205	.	+	.	transcript_id "HP506722.1"; gene_id "HP506722.1";identity=99.84;
Group13.7	blast	transcript	1769514	1769011	.	-	.	transcript_id "HP506742.1"; gene_id "HP506742.1";identity=1769011;
Group13.7	blast	exon	1769011	1769514	.	-	.	transcript_id "HP506742.1"; gene_id "HP506742.1";identity=95.50;
Group1.29	blast	transcript	1277317	1276931	.	+	.	transcript_id "HP506772.1"; gene_id "HP506772.1";identity=1276931;
Group1.29	blast	exon	1277317	1276931	.	+	.	transcript_id "HP506772.1"; gene_id "HP506772.1";identity=99.23;
Group7.20	blast	transcript	284704	284157	.	+	.	transcript_id "HP506792.1"; gene_id "HP506792.1";identity=284157;
Group7.20	blast	exon	284704	284157	.	+	.	transcript_id "HP506792.1"; gene_id "HP506792.1";identity=98.00;
Group6.32	blast	transcript	447711	446924	.	-	.	transcript_id "HP506865.1"; gene_id "HP506865.1";identity=446924;
Group6.32	blast	exon	447300	447711	.	-	.	transcript_id "HP506865.1"; gene_id "HP506865.1";identity=98.55;
Group6.32	blast	exon	447030	447227	.	-	.	transcript_id "HP506865.1"; gene_id "HP506865.1";identity=95.98;
Group6.32	blast	exon	447156	447375	.	-	.	transcript_id "HP506865.1"; gene_id "HP506865.1";identity=84.62;
Group6.32	blast	exon	446924	447101	.	-	.	transcript_id "HP506865.1"; gene_id "HP506865.1";identity=85.96;
Group9.10	blast	transcript	2351636	2351329	.	-	.	transcript_id "HP506918.1"; gene_id "HP506918.1";identity=2351329;
Group9.10	blast	exon	2351329	2351636	.	-	.	transcript_id "HP506918.1"; gene_id "HP506918.1";identity=98.38;
Group3.15	blast	transcript	309261	308780	.	+	.	transcript_id "HP506925.1"; gene_id "HP506925.1";identity=308780;
Group3.15	blast	exon	309261	308780	.	+	.	transcript_id "HP506925.1"; gene_id "HP506925.1";identity=97.73;
GroupUn866	blast	transcript	1037	433	.	-	.	transcript_id "HP506955.1"; gene_id "HP506955.1";identity=433;
GroupUn866	blast	exon	433	1037	.	-	.	transcript_id "HP506955.1"; gene_id "HP506955.1";identity=98.35;
Group8.5	blast	transcript	411208	409997	.	+	.	transcript_id "HP507070.1"; gene_id "HP507070.1";identity=409997;
Group8.5	blast	exon	411208	409997	.	+	.	transcript_id "HP507070.1"; gene_id "HP507070.1";identity=99.42;
GroupUn64	blast	transcript	58235	57371	.	+	.	transcript_id "HP507095.1"; gene_id "HP507095.1";identity=57371;
GroupUn64	blast	exon	58235	57371	.	+	.	transcript_id "HP507095.1"; gene_id "HP507095.1";identity=99.88;
Group8.5	blast	transcript	99513	99038	.	-	.	transcript_id "HP507133.1"; gene_id "HP507133.1";identity=99038;
Group8.5	blast	exon	99038	99513	.	-	.	transcript_id "HP507133.1"; gene_id "HP507133.1";identity=98.96;
GroupUn3309	blast	transcript	1294	647	.	+	.	transcript_id "HP507216.1"; gene_id "HP507216.1";identity=647;
GroupUn3309	blast	exon	1294	647	.	+	.	transcript_id "HP507216.1"; gene_id "HP507216.1";identity=99.54;
Group11.3	blast	transcript	197388	196562	.	+	.	transcript_id "HP507232.1"; gene_id "HP507232.1";identity=196562;
Group11.3	blast	exon	197388	196562	.	+	.	transcript_id "HP507232.1"; gene_id "HP507232.1";identity=97.62;
GroupUn229	blast	transcript	8084	6537	.	+	.	transcript_id "HP507275.1"; gene_id "HP507275.1";identity=6537;
GroupUn229	blast	exon	6783	6537	.	+	.	transcript_id "HP507275.1"; gene_id "HP507275.1";identity=98.80;
GroupUn229	blast	exon	7248	7192	.	+	.	transcript_id "HP507275.1"; gene_id "HP507275.1";identity=94.83;
GroupUn229	blast	exon	7603	7547	.	+	.	transcript_id "HP507275.1"; gene_id "HP507275.1";identity=93.10;
GroupUn229	blast	exon	7828	7772	.	+	.	transcript_id "HP507275.1"; gene_id "HP507275.1";identity=93.10;
GroupUn229	blast	exon	7603	7561	.	+	.	transcript_id "HP507275.1"; gene_id "HP507275.1";identity=100.00;
GroupUn229	blast	exon	7828	7786	.	+	.	transcript_id "HP507275.1"; gene_id "HP507275.1";identity=100.00;
GroupUn229	blast	exon	7603	7563	.	+	.	transcript_id "HP507275.1"; gene_id "HP507275.1";identity=100.00;
GroupUn229	blast	exon	7828	7788	.	+	.	transcript_id "HP507275.1"; gene_id "HP507275.1";identity=100.00;
GroupUn229	blast	exon	8084	8042	.	+	.	transcript_id "HP507275.1"; gene_id "HP507275.1";identity=97.67;
Group6.14	blast	transcript	452251	450165	.	+	.	transcript_id "HP507354.1"; gene_id "HP507354.1";identity=450165;
Group6.14	blast	exon	452251	450165	.	+	.	transcript_id "HP507354.1"; gene_id "HP507354.1";identity=98.90;
Group1.32	blast	transcript	3570	3057	.	+	.	transcript_id "HP507372.1"; gene_id "HP507372.1";identity=3057;
Group1.32	blast	exon	3570	3057	.	+	.	transcript_id "HP507372.1"; gene_id "HP507372.1";identity=97.88;
Group5.20	blast	transcript	471901	471280	.	-	.	transcript_id "HP507414.1"; gene_id "HP507414.1";identity=471280;
Group5.20	blast	exon	471280	471901	.	-	.	transcript_id "HP507414.1"; gene_id "HP507414.1";identity=100.00;
Group16.2	blast	transcript	1107021	1106270	.	-	.	transcript_id "HP507428.1"; gene_id "HP507428.1";identity=1106270;
Group16.2	blast	exon	1106270	1107021	.	-	.	transcript_id "HP507428.1"; gene_id "HP507428.1";identity=98.67;
Group1.43	blast	transcript	174743	174457	.	-	.	transcript_id "HP507459.1"; gene_id "HP507459.1";identity=174457;
Group1.43	blast	exon	174457	174743	.	-	.	transcript_id "HP507459.1"; gene_id "HP507459.1";identity=100.00;
Group8.6	blast	transcript	204516	202817	.	+	.	transcript_id "HP507516.1"; gene_id "HP507516.1";identity=202817;
Group8.6	blast	exon	204516	202817	.	+	.	transcript_id "HP507516.1"; gene_id "HP507516.1";identity=99.65;
Group16.2	blast	transcript	1556405	1556185	.	+	.	transcript_id "HP507591.1"; gene_id "HP507591.1";identity=1556185;
Group16.2	blast	exon	1556405	1556185	.	+	.	transcript_id "HP507591.1"; gene_id "HP507591.1";identity=98.22;
Group3.4	blast	transcript	287609	286596	.	-	.	transcript_id "HP507597.1"; gene_id "HP507597.1";identity=286596;
Group3.4	blast	exon	286596	287609	.	-	.	transcript_id "HP507597.1"; gene_id "HP507597.1";identity=99.51;
Group1.43	blast	transcript	927765	927392	.	+	.	transcript_id "HP507615.1"; gene_id "HP507615.1";identity=927392;
Group1.43	blast	exon	927765	927392	.	+	.	transcript_id "HP507615.1"; gene_id "HP507615.1";identity=99.73;
Group1.17	blast	transcript	506202	505621	.	+	.	transcript_id "HP507627.1"; gene_id "HP507627.1";identity=505621;
Group1.17	blast	exon	506202	505621	.	+	.	transcript_id "HP507627.1"; gene_id "HP507627.1";identity=100.00;
Group11.18	blast	transcript	910595	910099	.	+	.	transcript_id "HP507668.1"; gene_id "HP507668.1";identity=910099;
Group11.18	blast	exon	910595	910099	.	+	.	transcript_id "HP507668.1"; gene_id "HP507668.1";identity=99.60;
Group5.9	blast	transcript	370568	369675	.	+	.	transcript_id "HP507676.1"; gene_id "HP507676.1";identity=369675;
Group5.9	blast	exon	370568	369675	.	+	.	transcript_id "HP507676.1"; gene_id "HP507676.1";identity=99.66;
Group13.7	blast	transcript	791962	791540	.	-	.	transcript_id "HP507783.1"; gene_id "HP507783.1";identity=791540;
Group13.7	blast	exon	791540	791962	.	-	.	transcript_id "HP507783.1"; gene_id "HP507783.1";identity=99.53;
Group1.7	blast	transcript	646660	645509	.	+	.	transcript_id "HP507814.1"; gene_id "HP507814.1";identity=645509;
Group1.7	blast	exon	646660	646101	.	+	.	transcript_id "HP507814.1"; gene_id "HP507814.1";identity=99.64;
Group1.7	blast	exon	645826	645509	.	+	.	transcript_id "HP507814.1"; gene_id "HP507814.1";identity=100.00;
GroupUn2761	blast	transcript	2615	2149	.	+	.	transcript_id "HP507896.1"; gene_id "HP507896.1";identity=2149;
GroupUn2761	blast	exon	2615	2149	.	+	.	transcript_id "HP507896.1"; gene_id "HP507896.1";identity=84.85;
GroupUn3044	blast	transcript	4958	4315	.	-	.	transcript_id "HP507964.1"; gene_id "HP507964.1";identity=4315;
GroupUn3044	blast	exon	4315	4958	.	-	.	transcript_id "HP507964.1"; gene_id "HP507964.1";identity=99.69;
Group11.12	blast	transcript	53814	50878	.	+	.	transcript_id "HP508010.1"; gene_id "HP508010.1";identity=50878;
Group11.12	blast	exon	53814	50878	.	+	.	transcript_id "HP508010.1"; gene_id "HP508010.1";identity=99.73;
Group4.9	blast	transcript	893356	891617	.	-	.	transcript_id "HP508028.1"; gene_id "HP508028.1";identity=891617;
Group4.9	blast	exon	891617	893356	.	-	.	transcript_id "HP508028.1"; gene_id "HP508028.1";identity=99.31;
GroupUn3044	blast	transcript	2719	2221	.	-	.	transcript_id "HP508184.1"; gene_id "HP508184.1";identity=2221;
GroupUn3044	blast	exon	2221	2719	.	-	.	transcript_id "HP508184.1"; gene_id "HP508184.1";identity=99.40;
GroupUn471	blast	transcript	621	136	.	-	.	transcript_id "HP508205.1"; gene_id "HP508205.1";identity=136;
GroupUn471	blast	exon	136	621	.	-	.	transcript_id "HP508205.1"; gene_id "HP508205.1";identity=98.17;
Group9.10	blast	transcript	66195	65375	.	-	.	transcript_id "HP508230.1"; gene_id "HP508230.1";identity=65375;
Group9.10	blast	exon	65375	66195	.	-	.	transcript_id "HP508230.1"; gene_id "HP508230.1";identity=99.51;
Group1.43	blast	transcript	180957	180613	.	-	.	transcript_id "HP508296.1"; gene_id "HP508296.1";identity=180613;
Group1.43	blast	exon	180613	180957	.	-	.	transcript_id "HP508296.1"; gene_id "HP508296.1";identity=97.69;
Group1.40	blast	transcript	510678	510377	.	-	.	transcript_id "HP508374.1"; gene_id "HP508374.1";identity=510377;
Group1.40	blast	exon	510377	510678	.	-	.	transcript_id "HP508374.1"; gene_id "HP508374.1";identity=98.69;
Group3.15	blast	transcript	862994	862480	.	-	.	transcript_id "HP508410.1"; gene_id "HP508410.1";identity=862480;
Group3.15	blast	exon	862480	862994	.	-	.	transcript_id "HP508410.1"; gene_id "HP508410.1";identity=99.22;
Group10.23	blast	transcript	1364206	1363575	.	+	.	transcript_id "HP508427.1"; gene_id "HP508427.1";identity=1363575;
Group10.23	blast	exon	1364206	1363575	.	+	.	transcript_id "HP508427.1"; gene_id "HP508427.1";identity=99.84;
Group6.15	blast	transcript	407950	406887	.	+	.	transcript_id "HP508452.1"; gene_id "HP508452.1";identity=406887;
Group6.15	blast	exon	407950	406887	.	+	.	transcript_id "HP508452.1"; gene_id "HP508452.1";identity=100.00;
Group3.4	blast	transcript	816489	815308	.	+	.	transcript_id "HP508467.1"; gene_id "HP508467.1";identity=815308;
Group3.4	blast	exon	816305	815308	.	+	.	transcript_id "HP508467.1"; gene_id "HP508467.1";identity=98.00;
Group3.4	blast	exon	816489	816323	.	+	.	transcript_id "HP508467.1"; gene_id "HP508467.1";identity=98.20;
Group3.15	blast	transcript	313624	312896	.	+	.	transcript_id "HP508566.1"; gene_id "HP508566.1";identity=312896;
Group3.15	blast	exon	313624	312896	.	+	.	transcript_id "HP508566.1"; gene_id "HP508566.1";identity=98.22;
GroupUn4978	blast	transcript	1464	485	.	-	.	transcript_id "HP508645.1"; gene_id "HP508645.1";identity=485;
GroupUn4978	blast	exon	485	1464	.	-	.	transcript_id "HP508645.1"; gene_id "HP508645.1";identity=99.29;
Group4.13	blast	transcript	1288384	1287920	.	-	.	transcript_id "HP508674.1"; gene_id "HP508674.1";identity=1287920;
Group4.13	blast	exon	1287920	1288384	.	-	.	transcript_id "HP508674.1"; gene_id "HP508674.1";identity=99.79;
Group12.16	blast	transcript	891075	890518	.	-	.	transcript_id "HP508677.1"; gene_id "HP508677.1";identity=890518;
Group12.16	blast	exon	890518	891075	.	-	.	transcript_id "HP508677.1"; gene_id "HP508677.1";identity=98.93;
Group12.5	blast	transcript	64434	63508	.	+	.	transcript_id "HP508709.1"; gene_id "HP508709.1";identity=63508;
Group12.5	blast	exon	64434	63508	.	+	.	transcript_id "HP508709.1"; gene_id "HP508709.1";identity=99.46;
Group3.15	blast	transcript	401088	395356	.	+	.	transcript_id "HP508739.1"; gene_id "HP508739.1";identity=395356;
Group3.15	blast	exon	401088	400468	.	+	.	transcript_id "HP508739.1"; gene_id "HP508739.1";identity=96.83;
Group3.15	blast	exon	395970	395356	.	+	.	transcript_id "HP508739.1"; gene_id "HP508739.1";identity=95.55;
Group3.15	blast	exon	396129	395941	.	+	.	transcript_id "HP508739.1"; gene_id "HP508739.1";identity=94.71;
Group3.15	blast	exon	396280	396100	.	+	.	transcript_id "HP508739.1"; gene_id "HP508739.1";identity=92.55;
Group3.15	blast	exon	395820	395791	.	+	.	transcript_id "HP508739.1"; gene_id "HP508739.1";identity=100.00;
GroupUn5110	blast	transcript	2670	2151	.	-	.	transcript_id "HP508854.1"; gene_id "HP508854.1";identity=2151;
GroupUn5110	blast	exon	2151	2670	.	-	.	transcript_id "HP508854.1"; gene_id "HP508854.1";identity=99.23;
Group9.10	blast	transcript	2618243	2617769	.	-	.	transcript_id "HP508940.1"; gene_id "HP508940.1";identity=2617769;
Group9.10	blast	exon	2617769	2618243	.	-	.	transcript_id "HP508940.1"; gene_id "HP508940.1";identity=97.52;
Group7.22	blast	transcript	109564	108936	.	+	.	transcript_id "HP508972.1"; gene_id "HP508972.1";identity=108936;
Group7.22	blast	exon	109564	108936	.	+	.	transcript_id "HP508972.1"; gene_id "HP508972.1";identity=99.37;
Group1.14	blast	transcript	115343	114248	.	-	.	transcript_id "HP509028.1"; gene_id "HP509028.1";identity=114248;
Group1.14	blast	exon	114248	115343	.	-	.	transcript_id "HP509028.1"; gene_id "HP509028.1";identity=97.29;
Group2.19	blast	transcript	3801891	3801285	.	+	.	transcript_id "HP509237.1"; gene_id "HP509237.1";identity=3801285;
Group2.19	blast	exon	3801891	3801285	.	+	.	transcript_id "HP509237.1"; gene_id "HP509237.1";identity=98.85;
Group10.11	blast	transcript	148575	148041	.	+	.	transcript_id "HP509393.1"; gene_id "HP509393.1";identity=148041;
Group10.11	blast	exon	148575	148041	.	+	.	transcript_id "HP509393.1"; gene_id "HP509393.1";identity=97.79;
Group5.9	blast	transcript	485660	484024	.	+	.	transcript_id "HP511047.1"; gene_id "HP511047.1";identity=484024;
Group5.9	blast	exon	485660	484024	.	+	.	transcript_id "HP511047.1"; gene_id "HP511047.1";identity=99.15;
Group1.23	blast	transcript	457450	456763	.	-	.	transcript_id "HP511395.1"; gene_id "HP511395.1";identity=456763;
Group1.23	blast	exon	456763	457450	.	-	.	transcript_id "HP511395.1"; gene_id "HP511395.1";identity=96.76;
Group10.26	blast	transcript	1548550	1547792	.	-	.	transcript_id "HP511403.1"; gene_id "HP511403.1";identity=1547792;
Group10.26	blast	exon	1547792	1548550	.	-	.	transcript_id "HP511403.1"; gene_id "HP511403.1";identity=95.94;
Group5.9	blast	transcript	479752	475537	.	+	.	transcript_id "HP512402.1"; gene_id "HP512402.1";identity=475537;
Group5.9	blast	exon	479752	475537	.	+	.	transcript_id "HP512402.1"; gene_id "HP512402.1";identity=98.20;
Group1.7	blast	transcript	373544	372846	.	+	.	transcript_id "HP512625.1"; gene_id "HP512625.1";identity=372846;
Group1.7	blast	exon	373544	372846	.	+	.	transcript_id "HP512625.1"; gene_id "HP512625.1";identity=98.86;
Group10.17	blast	transcript	335624	335391	.	-	.	transcript_id "HP512867.1"; gene_id "HP512867.1";identity=335391;
Group10.17	blast	exon	335391	335624	.	-	.	transcript_id "HP512867.1"; gene_id "HP512867.1";identity=94.98;
Group11.18	blast	transcript	4407872	4407676	.	-	.	transcript_id "HP513278.1"; gene_id "HP513278.1";identity=4407676;
Group11.18	blast	exon	4407676	4407872	.	-	.	transcript_id "HP513278.1"; gene_id "HP513278.1";identity=100.00;
Group3.8	blast	transcript	2097341	2096376	.	-	.	transcript_id "HP513385.1"; gene_id "HP513385.1";identity=2096376;
Group3.8	blast	exon	2096376	2097341	.	-	.	transcript_id "HP513385.1"; gene_id "HP513385.1";identity=96.27;
Group5.9	blast	transcript	494143	491614	.	+	.	transcript_id "HP513635.1"; gene_id "HP513635.1";identity=491614;
Group5.9	blast	exon	494143	491614	.	+	.	transcript_id "HP513635.1"; gene_id "HP513635.1";identity=98.39;
Group16.1	blast	transcript	31949	31579	.	+	.	transcript_id "HP513870.1"; gene_id "HP513870.1";identity=31579;
Group16.1	blast	exon	31949	31579	.	+	.	transcript_id "HP513870.1"; gene_id "HP513870.1";identity=99.73;
Group1.29	blast	transcript	310163	309660	.	+	.	transcript_id "HP514779.1"; gene_id "HP514779.1";identity=309660;
Group1.29	blast	exon	310163	309660	.	+	.	transcript_id "HP514779.1"; gene_id "HP514779.1";identity=99.01;
Group13.7	blast	transcript	2124599	2123674	.	+	.	transcript_id "HP515282.1"; gene_id "HP515282.1";identity=2123674;
Group13.7	blast	exon	2124599	2123674	.	+	.	transcript_id "HP515282.1"; gene_id "HP515282.1";identity=97.09;
Group6.37	blast	transcript	768869	768385	.	-	.	transcript_id "HP515527.1"; gene_id "HP515527.1";identity=768385;
Group6.37	blast	exon	768385	768869	.	-	.	transcript_id "HP515527.1"; gene_id "HP515527.1";identity=98.38;
Group12.16	blast	transcript	860663	860185	.	-	.	transcript_id "HP515841.1"; gene_id "HP515841.1";identity=860185;
Group12.16	blast	exon	860185	860663	.	-	.	transcript_id "HP515841.1"; gene_id "HP515841.1";identity=97.93;
Group2.17	blast	transcript	1061628	1061214	.	+	.	transcript_id "HP515920.1"; gene_id "HP515920.1";identity=1061214;
Group2.17	blast	exon	1061628	1061214	.	+	.	transcript_id "HP515920.1"; gene_id "HP515920.1";identity=99.04;
Group12.13	blast	transcript	914929	914673	.	+	.	transcript_id "HP516016.1"; gene_id "HP516016.1";identity=914673;
Group12.13	blast	exon	914929	914673	.	+	.	transcript_id "HP516016.1"; gene_id "HP516016.1";identity=96.50;
Group1.8	blast	transcript	174284	174125	.	+	.	transcript_id "HP516064.1"; gene_id "HP516064.1";identity=174125;
Group1.8	blast	exon	174284	174125	.	+	.	transcript_id "HP516064.1"; gene_id "HP516064.1";identity=95.62;
Group4.6	blast	transcript	628220	627992	.	+	.	transcript_id "HP516223.1"; gene_id "HP516223.1";identity=627992;
Group4.6	blast	exon	628220	627992	.	+	.	transcript_id "HP516223.1"; gene_id "HP516223.1";identity=99.56;
Group13.5	blast	transcript	378693	377912	.	-	.	transcript_id "HP516279.1"; gene_id "HP516279.1";identity=377912;
Group13.5	blast	exon	377912	378693	.	-	.	transcript_id "HP516279.1"; gene_id "HP516279.1";identity=98.34;
Group3.5	blast	transcript	317526	317306	.	+	.	transcript_id "HP516416.1"; gene_id "HP516416.1";identity=317306;
Group3.5	blast	exon	317526	317306	.	+	.	transcript_id "HP516416.1"; gene_id "HP516416.1";identity=99.55;
Group10.15	blast	transcript	220045	219440	.	+	.	transcript_id "HP516440.1"; gene_id "HP516440.1";identity=219440;
Group10.15	blast	exon	220045	219895	.	+	.	transcript_id "HP516440.1"; gene_id "HP516440.1";identity=100.00;
Group10.15	blast	exon	219515	219440	.	+	.	transcript_id "HP516440.1"; gene_id "HP516440.1";identity=100.00;
Group9.10	blast	transcript	3081652	3080175	.	-	.	transcript_id "HP516478.1"; gene_id "HP516478.1";identity=3080175;
Group9.10	blast	exon	3080175	3081652	.	-	.	transcript_id "HP516478.1"; gene_id "HP516478.1";identity=99.86;
Group2.11	blast	transcript	1641472	1640791	.	-	.	transcript_id "HP516516.1"; gene_id "HP516516.1";identity=1640791;
Group2.11	blast	exon	1640791	1641472	.	-	.	transcript_id "HP516516.1"; gene_id "HP516516.1";identity=99.41;
Group10.26	blast	transcript	1561851	1559328	.	+	.	transcript_id "HP516540.1"; gene_id "HP516540.1";identity=1559328;
Group10.26	blast	exon	1561851	1561256	.	+	.	transcript_id "HP516540.1"; gene_id "HP516540.1";identity=99.83;
Group10.26	blast	exon	1560022	1559762	.	+	.	transcript_id "HP516540.1"; gene_id "HP516540.1";identity=99.23;
Group10.26	blast	exon	1559566	1559328	.	+	.	transcript_id "HP516540.1"; gene_id "HP516540.1";identity=98.34;
Group10.26	blast	exon	1560635	1560438	.	+	.	transcript_id "HP516540.1"; gene_id "HP516540.1";identity=99.49;
Group16.8	blast	transcript	104794	104622	.	+	.	transcript_id "HP516695.1"; gene_id "HP516695.1";identity=104622;
Group16.8	blast	exon	104794	104622	.	+	.	transcript_id "HP516695.1"; gene_id "HP516695.1";identity=100.00;
Group16.4	blast	transcript	495200	494297	.	+	.	transcript_id "HP516843.1"; gene_id "HP516843.1";identity=494297;
Group16.4	blast	exon	495200	494297	.	+	.	transcript_id "HP516843.1"; gene_id "HP516843.1";identity=96.24;
Group13.7	blast	transcript	290794	289561	.	-	.	transcript_id "HP516909.1"; gene_id "HP516909.1";identity=289561;
Group13.7	blast	exon	289561	290794	.	-	.	transcript_id "HP516909.1"; gene_id "HP516909.1";identity=99.27;
Group2.15	blast	transcript	1169616	1169278	.	-	.	transcript_id "HP516928.1"; gene_id "HP516928.1";identity=1169278;
Group2.15	blast	exon	1169278	1169616	.	-	.	transcript_id "HP516928.1"; gene_id "HP516928.1";identity=98.82;
Group7.22	blast	transcript	484227	483723	.	+	.	transcript_id "HP517084.1"; gene_id "HP517084.1";identity=483723;
Group7.22	blast	exon	484227	483723	.	+	.	transcript_id "HP517084.1"; gene_id "HP517084.1";identity=99.41;
Group8.21	blast	transcript	225447	225151	.	-	.	transcript_id "HP517273.1"; gene_id "HP517273.1";identity=225151;
Group8.21	blast	exon	225151	225447	.	-	.	transcript_id "HP517273.1"; gene_id "HP517273.1";identity=99.33;
Group10.1	blast	transcript	271067	270810	.	-	.	transcript_id "HP517280.1"; gene_id "HP517280.1";identity=270810;
Group10.1	blast	exon	270810	271067	.	-	.	transcript_id "HP517280.1"; gene_id "HP517280.1";identity=99.23;
Group15.8	blast	transcript	137634	137379	.	-	.	transcript_id "HP517334.1"; gene_id "HP517334.1";identity=137379;
Group15.8	blast	exon	137379	137634	.	-	.	transcript_id "HP517334.1"; gene_id "HP517334.1";identity=99.22;
Group3.1	blast	transcript	15309	14970	.	+	.	transcript_id "HP517407.1"; gene_id "HP517407.1";identity=14970;
Group3.1	blast	exon	15309	14970	.	+	.	transcript_id "HP517407.1"; gene_id "HP517407.1";identity=98.83;
Group12.8	blast	transcript	199594	199353	.	+	.	transcript_id "HP517443.1"; gene_id "HP517443.1";identity=199353;
Group12.8	blast	exon	199594	199353	.	+	.	transcript_id "HP517443.1"; gene_id "HP517443.1";identity=98.76;
Group12.8	blast	transcript	199227	199000	.	+	.	transcript_id "HP517444.1"; gene_id "HP517444.1";identity=199000;
Group12.8	blast	exon	199227	199000	.	+	.	transcript_id "HP517444.1"; gene_id "HP517444.1";identity=99.12;
Group14.15	blast	transcript	1451563	1451235	.	+	.	transcript_id "HP517507.1"; gene_id "HP517507.1";identity=1451235;
Group14.15	blast	exon	1451563	1451235	.	+	.	transcript_id "HP517507.1"; gene_id "HP517507.1";identity=98.48;
Group5.12	blast	transcript	7522	7251	.	+	.	transcript_id "HP517550.1"; gene_id "HP517550.1";identity=7251;
Group5.12	blast	exon	7522	7251	.	+	.	transcript_id "HP517550.1"; gene_id "HP517550.1";identity=99.26;
Group5.18	blast	transcript	191341	187189	.	+	.	transcript_id "HP517886.1"; gene_id "HP517886.1";identity=187189;
Group5.18	blast	exon	188426	187189	.	+	.	transcript_id "HP517886.1"; gene_id "HP517886.1";identity=99.35;
Group5.18	blast	exon	190103	191341	.	-	.	transcript_id "HP517886.1"; gene_id "HP517886.1";identity=98.14;
Group5.14	blast	transcript	1325015	1322504	.	-	.	transcript_id "HP517938.1"; gene_id "HP517938.1";identity=1322504;
Group5.14	blast	exon	1322504	1324259	.	-	.	transcript_id "HP517938.1"; gene_id "HP517938.1";identity=99.60;
Group5.14	blast	exon	1324580	1324763	.	-	.	transcript_id "HP517938.1"; gene_id "HP517938.1";identity=93.09;
Group5.14	blast	exon	1324451	1324639	.	-	.	transcript_id "HP517938.1"; gene_id "HP517938.1";identity=92.15;
Group5.14	blast	exon	1324326	1324507	.	-	.	transcript_id "HP517938.1"; gene_id "HP517938.1";identity=90.91;
Group5.14	blast	exon	1324204	1324384	.	-	.	transcript_id "HP517938.1"; gene_id "HP517938.1";identity=89.89;
Group5.14	blast	exon	1324707	1324906	.	-	.	transcript_id "HP517938.1"; gene_id "HP517938.1";identity=81.37;
Group5.14	blast	exon	1324951	1324999	.	-	.	transcript_id "HP517938.1"; gene_id "HP517938.1";identity=100.00;
Group5.14	blast	exon	1324947	1325015	.	-	.	transcript_id "HP517938.1"; gene_id "HP517938.1";identity=86.84;
Group5.14	blast	exon	1324074	1324132	.	-	.	transcript_id "HP517938.1"; gene_id "HP517938.1";identity=88.14;
Group9.10	blast	transcript	1138523	1126220	.	+	.	transcript_id "HP518007.1"; gene_id "HP518007.1";identity=1126220;
Group9.10	blast	exon	1138523	1138228	.	+	.	transcript_id "HP518007.1"; gene_id "HP518007.1";identity=96.96;
Group9.10	blast	exon	1127254	1127032	.	+	.	transcript_id "HP518007.1"; gene_id "HP518007.1";identity=94.22;
Group9.10	blast	exon	1137820	1137641	.	+	.	transcript_id "HP518007.1"; gene_id "HP518007.1";identity=96.11;
Group9.10	blast	exon	1126694	1126491	.	+	.	transcript_id "HP518007.1"; gene_id "HP518007.1";identity=90.69;
Group9.10	blast	exon	1138293	1138114	.	+	.	transcript_id "HP518007.1"; gene_id "HP518007.1";identity=93.33;
Group9.10	blast	exon	1126393	1126220	.	+	.	transcript_id "HP518007.1"; gene_id "HP518007.1";identity=90.00;
Group9.10	blast	exon	1126867	1126665	.	+	.	transcript_id "HP518007.1"; gene_id "HP518007.1";identity=86.76;
Group9.10	blast	exon	1127059	1126838	.	+	.	transcript_id "HP518007.1"; gene_id "HP518007.1";identity=82.91;
Group10.10	blast	transcript	172544	171863	.	+	.	transcript_id "HP518083.1"; gene_id "HP518083.1";identity=171863;
Group10.10	blast	exon	172544	172205	.	+	.	transcript_id "HP518083.1"; gene_id "HP518083.1";identity=100.00;
Group10.10	blast	exon	172088	171863	.	+	.	transcript_id "HP518083.1"; gene_id "HP518083.1";identity=96.90;
Group10.10	blast	exon	172211	171973	.	+	.	transcript_id "HP518083.1"; gene_id "HP518083.1";identity=84.80;
Group8.8	blast	transcript	11216	9774	.	+	.	transcript_id "HP518143.1"; gene_id "HP518143.1";identity=9774;
Group8.8	blast	exon	11216	10718	.	+	.	transcript_id "HP518143.1"; gene_id "HP518143.1";identity=98.00;
Group8.8	blast	exon	10899	10440	.	+	.	transcript_id "HP518143.1"; gene_id "HP518143.1";identity=96.34;
Group8.8	blast	exon	10621	10159	.	+	.	transcript_id "HP518143.1"; gene_id "HP518143.1";identity=94.44;
Group8.8	blast	exon	10343	9874	.	+	.	transcript_id "HP518143.1"; gene_id "HP518143.1";identity=93.43;
Group8.8	blast	exon	10059	9774	.	+	.	transcript_id "HP518143.1"; gene_id "HP518143.1";identity=93.36;
Group8.8	blast	exon	11181	10996	.	+	.	transcript_id "HP518143.1"; gene_id "HP518143.1";identity=96.77;
Group3.15	blast	transcript	877448	876744	.	+	.	transcript_id "HP518218.1"; gene_id "HP518218.1";identity=876744;
Group3.15	blast	exon	877448	876744	.	+	.	transcript_id "HP518218.1"; gene_id "HP518218.1";identity=99.57;
Group6.20	blast	transcript	232888	232380	.	-	.	transcript_id "HP518447.1"; gene_id "HP518447.1";identity=232380;
Group6.20	blast	exon	232380	232888	.	-	.	transcript_id "HP518447.1"; gene_id "HP518447.1";identity=99.22;
Group1.1	blast	transcript	186350	185520	.	+	.	transcript_id "HP518503.1"; gene_id "HP518503.1";identity=185520;
Group1.1	blast	exon	186350	186011	.	+	.	transcript_id "HP518503.1"; gene_id "HP518503.1";identity=96.25;
Group1.1	blast	exon	185815	185520	.	+	.	transcript_id "HP518503.1"; gene_id "HP518503.1";identity=97.30;
Group1.1	blast	exon	186061	185765	.	+	.	transcript_id "HP518503.1"; gene_id "HP518503.1";identity=86.56;
Group1.1	blast	exon	186136	185888	.	+	.	transcript_id "HP518503.1"; gene_id "HP518503.1";identity=86.96;
Group1.1	blast	exon	185938	185683	.	+	.	transcript_id "HP518503.1"; gene_id "HP518503.1";identity=86.31;
Group3.8	blast	transcript	6682	6106	.	+	.	transcript_id "HP518527.1"; gene_id "HP518527.1";identity=6106;
Group3.8	blast	exon	6682	6106	.	+	.	transcript_id "HP518527.1"; gene_id "HP518527.1";identity=99.31;
Group2.17	blast	transcript	1426595	1426157	.	-	.	transcript_id "HP518593.1"; gene_id "HP518593.1";identity=1426157;
Group2.17	blast	exon	1426157	1426595	.	-	.	transcript_id "HP518593.1"; gene_id "HP518593.1";identity=94.48;
Group5.9	blast	transcript	108626	107326	.	-	.	transcript_id "HP518616.1"; gene_id "HP518616.1";identity=107326;
Group5.9	blast	exon	107326	108626	.	-	.	transcript_id "HP518616.1"; gene_id "HP518616.1";identity=98.09;
Group8.9	blast	transcript	1306451	1306247	.	-	.	transcript_id "HP518620.1"; gene_id "HP518620.1";identity=1306247;
Group8.9	blast	exon	1306247	1306451	.	-	.	transcript_id "HP518620.1"; gene_id "HP518620.1";identity=99.51;
Group1.10	blast	transcript	1287466	1287185	.	+	.	transcript_id "HP518643.1"; gene_id "HP518643.1";identity=1287185;
Group1.10	blast	exon	1287466	1287185	.	+	.	transcript_id "HP518643.1"; gene_id "HP518643.1";identity=99.30;
Group5.14	blast	transcript	2525222	2524855	.	+	.	transcript_id "HP518941.1"; gene_id "HP518941.1";identity=2524855;
Group5.14	blast	exon	2525222	2524855	.	+	.	transcript_id "HP518941.1"; gene_id "HP518941.1";identity=99.18;
Group12.6	blast	transcript	185876	156247	.	+	.	transcript_id "HP518944.1"; gene_id "HP518944.1";identity=156247;
Group12.6	blast	exon	156506	156362	.	+	.	transcript_id "HP518944.1"; gene_id "HP518944.1";identity=97.93;
Group12.6	blast	exon	156321	156247	.	+	.	transcript_id "HP518944.1"; gene_id "HP518944.1";identity=100.00;
Group12.6	blast	exon	185876	185815	.	+	.	transcript_id "HP518944.1"; gene_id "HP518944.1";identity=100.00;
Group12.6	blast	exon	182140	182090	.	+	.	transcript_id "HP518944.1"; gene_id "HP518944.1";identity=98.04;
Group8.17	blast	transcript	852672	852408	.	-	.	transcript_id "HP518946.1"; gene_id "HP518946.1";identity=852408;
Group8.17	blast	exon	852408	852672	.	-	.	transcript_id "HP518946.1"; gene_id "HP518946.1";identity=97.36;
Group1.14	blast	transcript	280001	279772	.	+	.	transcript_id "HP518979.1"; gene_id "HP518979.1";identity=279772;
Group1.14	blast	exon	280001	279772	.	+	.	transcript_id "HP518979.1"; gene_id "HP518979.1";identity=99.57;
Group16.4	blast	transcript	952228	951847	.	+	.	transcript_id "HP519028.1"; gene_id "HP519028.1";identity=951847;
Group16.4	blast	exon	952228	951847	.	+	.	transcript_id "HP519028.1"; gene_id "HP519028.1";identity=96.08;
Group7.22	blast	transcript	555906	555414	.	-	.	transcript_id "HP519032.1"; gene_id "HP519032.1";identity=555414;
Group7.22	blast	exon	555414	555906	.	-	.	transcript_id "HP519032.1"; gene_id "HP519032.1";identity=98.60;
Group13.7	blast	transcript	2130101	2128376	.	+	.	transcript_id "HP519052.1"; gene_id "HP519052.1";identity=2128376;
Group13.7	blast	exon	2130101	2128376	.	+	.	transcript_id "HP519052.1"; gene_id "HP519052.1";identity=99.13;
Group11.18	blast	transcript	725485	723868	.	+	.	transcript_id "HP519070.1"; gene_id "HP519070.1";identity=723868;
Group11.18	blast	exon	725485	723868	.	+	.	transcript_id "HP519070.1"; gene_id "HP519070.1";identity=97.85;
GroupUn1141	blast	transcript	1601	430	.	+	.	transcript_id "HP519092.1"; gene_id "HP519092.1";identity=430;
GroupUn1141	blast	exon	1601	1141	.	+	.	transcript_id "HP519092.1"; gene_id "HP519092.1";identity=99.13;
GroupUn1141	blast	exon	563	430	.	+	.	transcript_id "HP519092.1"; gene_id "HP519092.1";identity=85.07;
Group6.23	blast	transcript	507473	507154	.	+	.	transcript_id "HP519108.1"; gene_id "HP519108.1";identity=507154;
Group6.23	blast	exon	507473	507154	.	+	.	transcript_id "HP519108.1"; gene_id "HP519108.1";identity=99.69;
Group9.10	blast	transcript	1040656	1039310	.	+	.	transcript_id "HP519132.1"; gene_id "HP519132.1";identity=1039310;
Group9.10	blast	exon	1040656	1039310	.	+	.	transcript_id "HP519132.1"; gene_id "HP519132.1";identity=98.67;
Group12.13	blast	transcript	364202	363673	.	-	.	transcript_id "HP519185.1"; gene_id "HP519185.1";identity=363673;
Group12.13	blast	exon	363673	364202	.	-	.	transcript_id "HP519185.1"; gene_id "HP519185.1";identity=98.87;
Group10.10	blast	transcript	51331	51171	.	+	.	transcript_id "HP519268.1"; gene_id "HP519268.1";identity=51171;
Group10.10	blast	exon	51331	51171	.	+	.	transcript_id "HP519268.1"; gene_id "HP519268.1";identity=98.76;
Group3.8	blast	transcript	496200	495754	.	+	.	transcript_id "HP519415.1"; gene_id "HP519415.1";identity=495754;
Group3.8	blast	exon	496200	495754	.	+	.	transcript_id "HP519415.1"; gene_id "HP519415.1";identity=96.51;
Group14.9	blast	transcript	1415495	1415009	.	-	.	transcript_id "HP519529.1"; gene_id "HP519529.1";identity=1415009;
Group14.9	blast	exon	1415009	1415495	.	-	.	transcript_id "HP519529.1"; gene_id "HP519529.1";identity=98.77;
Group11.18	blast	transcript	789818	789631	.	+	.	transcript_id "HP519639.1"; gene_id "HP519639.1";identity=789631;
Group11.18	blast	exon	789818	789631	.	+	.	transcript_id "HP519639.1"; gene_id "HP519639.1";identity=93.62;
Group4.16	blast	transcript	816859	816625	.	-	.	transcript_id "HP519645.1"; gene_id "HP519645.1";identity=816625;
Group4.16	blast	exon	816625	816859	.	-	.	transcript_id "HP519645.1"; gene_id "HP519645.1";identity=99.57;
GroupUn4666	blast	transcript	1187	726	.	+	.	transcript_id "HP519659.1"; gene_id "HP519659.1";identity=726;
GroupUn4666	blast	exon	1187	726	.	+	.	transcript_id "HP519659.1"; gene_id "HP519659.1";identity=98.71;
Group5.14	blast	transcript	1385870	1385557	.	+	.	transcript_id "HP519660.1"; gene_id "HP519660.1";identity=1385557;
Group5.14	blast	exon	1385870	1385557	.	+	.	transcript_id "HP519660.1"; gene_id "HP519660.1";identity=97.50;
Group9.8	blast	transcript	500015	499112	.	+	.	transcript_id "HP519678.1"; gene_id "HP519678.1";identity=499112;
Group9.8	blast	exon	500015	499112	.	+	.	transcript_id "HP519678.1"; gene_id "HP519678.1";identity=96.58;
Group3.9	blast	transcript	1797826	1796877	.	-	.	transcript_id "HP519747.1"; gene_id "HP519747.1";identity=1796877;
Group3.9	blast	exon	1797066	1797826	.	-	.	transcript_id "HP519747.1"; gene_id "HP519747.1";identity=95.97;
Group3.9	blast	exon	1796950	1797116	.	-	.	transcript_id "HP519747.1"; gene_id "HP519747.1";identity=95.21;
Group3.9	blast	exon	1796877	1797000	.	-	.	transcript_id "HP519747.1"; gene_id "HP519747.1";identity=93.55;
Group14.9	blast	transcript	1315347	1314988	.	-	.	transcript_id "HP519821.1"; gene_id "HP519821.1";identity=1314988;
Group14.9	blast	exon	1314988	1315347	.	-	.	transcript_id "HP519821.1"; gene_id "HP519821.1";identity=98.90;
Group10.21	blast	transcript	103584	103288	.	-	.	transcript_id "HP519874.1"; gene_id "HP519874.1";identity=103288;
Group10.21	blast	exon	103288	103584	.	-	.	transcript_id "HP519874.1"; gene_id "HP519874.1";identity=99.66;
Group15.13	blast	transcript	156844	156480	.	+	.	transcript_id "HP519947.1"; gene_id "HP519947.1";identity=156480;
Group15.13	blast	exon	156844	156480	.	+	.	transcript_id "HP519947.1"; gene_id "HP519947.1";identity=100.00;
Group8.21	blast	transcript	950179	949861	.	-	.	transcript_id "HP519969.1"; gene_id "HP519969.1";identity=949861;
Group8.21	blast	exon	949861	950179	.	-	.	transcript_id "HP519969.1"; gene_id "HP519969.1";identity=97.81;
GroupUn27	blast	transcript	15251	14901	.	+	.	transcript_id "HP519993.1"; gene_id "HP519993.1";identity=14901;
GroupUn27	blast	exon	15251	14901	.	+	.	transcript_id "HP519993.1"; gene_id "HP519993.1";identity=99.72;
GroupUn2595	blast	transcript	817	520	.	+	.	transcript_id "HP520011.1"; gene_id "HP520011.1";identity=520;
GroupUn2595	blast	exon	817	520	.	+	.	transcript_id "HP520011.1"; gene_id "HP520011.1";identity=99.33;
Group11.18	blast	transcript	3608253	3607667	.	-	.	transcript_id "HP520124.1"; gene_id "HP520124.1";identity=3607667;
Group11.18	blast	exon	3607667	3608253	.	-	.	transcript_id "HP520124.1"; gene_id "HP520124.1";identity=97.61;
GroupUn4246	blast	transcript	1259	630	.	-	.	transcript_id "HP520155.1"; gene_id "HP520155.1";identity=630;
GroupUn4246	blast	exon	630	1259	.	-	.	transcript_id "HP520155.1"; gene_id "HP520155.1";identity=98.57;
GroupUn4601	blast	transcript	801	310	.	+	.	transcript_id "HP520208.1"; gene_id "HP520208.1";identity=310;
GroupUn4601	blast	exon	801	310	.	+	.	transcript_id "HP520208.1"; gene_id "HP520208.1";identity=98.37;
Group9.12	blast	transcript	1629279	1628754	.	+	.	transcript_id "HP520292.1"; gene_id "HP520292.1";identity=1628754;
Group9.12	blast	exon	1629279	1628754	.	+	.	transcript_id "HP520292.1"; gene_id "HP520292.1";identity=93.55;
Group1.31	blast	transcript	104298	103996	.	+	.	transcript_id "HP520302.1"; gene_id "HP520302.1";identity=103996;
Group1.31	blast	exon	104298	103996	.	+	.	transcript_id "HP520302.1"; gene_id "HP520302.1";identity=93.85;
Group15.19	blast	transcript	3886791	3886462	.	+	.	transcript_id "HP520340.1"; gene_id "HP520340.1";identity=3886462;
Group15.19	blast	exon	3886791	3886462	.	+	.	transcript_id "HP520340.1"; gene_id "HP520340.1";identity=97.60;
Group6.23	blast	transcript	97964	97508	.	+	.	transcript_id "HP520356.1"; gene_id "HP520356.1";identity=97508;
Group6.23	blast	exon	97964	97508	.	+	.	transcript_id "HP520356.1"; gene_id "HP520356.1";identity=95.65;
Group7.6	blast	transcript	338476	337660	.	+	.	transcript_id "HP520452.1"; gene_id "HP520452.1";identity=337660;
Group7.6	blast	exon	338274	337660	.	+	.	transcript_id "HP520452.1"; gene_id "HP520452.1";identity=96.46;
Group7.6	blast	exon	338476	338395	.	+	.	transcript_id "HP520452.1"; gene_id "HP520452.1";identity=100.00;
Group8.13	blast	transcript	110261	109380	.	+	.	transcript_id "HP520591.1"; gene_id "HP520591.1";identity=109380;
Group8.13	blast	exon	109908	109380	.	+	.	transcript_id "HP520591.1"; gene_id "HP520591.1";identity=96.80;
Group8.13	blast	exon	110261	110150	.	+	.	transcript_id "HP520591.1"; gene_id "HP520591.1";identity=94.64;
Group9.12	blast	transcript	1493454	1492962	.	-	.	transcript_id "HP520642.1"; gene_id "HP520642.1";identity=1492962;
Group9.12	blast	exon	1492962	1493454	.	-	.	transcript_id "HP520642.1"; gene_id "HP520642.1";identity=97.98;
Group3.9	blast	transcript	1316472	1315296	.	+	.	transcript_id "HP520665.1"; gene_id "HP520665.1";identity=1315296;
Group3.9	blast	exon	1315780	1315296	.	+	.	transcript_id "HP520665.1"; gene_id "HP520665.1";identity=93.87;
Group3.9	blast	exon	1316472	1316339	.	+	.	transcript_id "HP520665.1"; gene_id "HP520665.1";identity=94.89;
Group3.9	blast	exon	1316248	1316112	.	+	.	transcript_id "HP520665.1"; gene_id "HP520665.1";identity=88.28;
Group9.10	blast	transcript	2646656	2646185	.	-	.	transcript_id "HP520694.1"; gene_id "HP520694.1";identity=2646185;
Group9.10	blast	exon	2646185	2646656	.	-	.	transcript_id "HP520694.1"; gene_id "HP520694.1";identity=98.53;
Group7.6	blast	transcript	337601	337379	.	+	.	transcript_id "HP520902.1"; gene_id "HP520902.1";identity=337379;
Group7.6	blast	exon	337601	337379	.	+	.	transcript_id "HP520902.1"; gene_id "HP520902.1";identity=86.10;
Group9.10	blast	transcript	1162317	1161666	.	+	.	transcript_id "HP520903.1"; gene_id "HP520903.1";identity=1161666;
Group9.10	blast	exon	1162317	1162095	.	+	.	transcript_id "HP520903.1"; gene_id "HP520903.1";identity=90.43;
Group9.10	blast	exon	1161856	1161666	.	+	.	transcript_id "HP520903.1"; gene_id "HP520903.1";identity=93.19;
Group9.10	blast	exon	1162073	1161881	.	+	.	transcript_id "HP520903.1"; gene_id "HP520903.1";identity=91.71;
Group7.6	blast	transcript	113832	112025	.	+	.	transcript_id "HP520916.1"; gene_id "HP520916.1";identity=112025;
Group7.6	blast	exon	113832	112025	.	+	.	transcript_id "HP520916.1"; gene_id "HP520916.1";identity=98.62;
Group5.11	blast	transcript	2268	1937	.	-	.	transcript_id "HP521119.1"; gene_id "HP521119.1";identity=1937;
Group5.11	blast	exon	1937	2268	.	-	.	transcript_id "HP521119.1"; gene_id "HP521119.1";identity=100.00;
GroupUn5071	blast	transcript	1074	382	.	-	.	transcript_id "HP521157.1"; gene_id "HP521157.1";identity=382;
GroupUn5071	blast	exon	618	1074	.	-	.	transcript_id "HP521157.1"; gene_id "HP521157.1";identity=99.13;
GroupUn5071	blast	exon	382	570	.	-	.	transcript_id "HP521157.1"; gene_id "HP521157.1";identity=89.00;
Group13.4	blast	transcript	22699	21751	.	+	.	transcript_id "HP521342.1"; gene_id "HP521342.1";identity=21751;
Group13.4	blast	exon	22699	21751	.	+	.	transcript_id "HP521342.1"; gene_id "HP521342.1";identity=99.47;
Group14.15	blast	transcript	1448243	1448056	.	+	.	transcript_id "HP521384.1"; gene_id "HP521384.1";identity=1448056;
Group14.15	blast	exon	1448243	1448056	.	+	.	transcript_id "HP521384.1"; gene_id "HP521384.1";identity=94.68;
Group12.17	blast	transcript	2203767	2202776	.	+	.	transcript_id "HP521397.1"; gene_id "HP521397.1";identity=2202776;
Group12.17	blast	exon	2203767	2202776	.	+	.	transcript_id "HP521397.1"; gene_id "HP521397.1";identity=95.91;
Group9.12	blast	transcript	1495154	1493554	.	-	.	transcript_id "HP521520.1"; gene_id "HP521520.1";identity=1493554;
Group9.12	blast	exon	1493554	1495154	.	-	.	transcript_id "HP521520.1"; gene_id "HP521520.1";identity=95.99;
GroupUn784	blast	transcript	782	52	.	+	.	transcript_id "HP521594.1"; gene_id "HP521594.1";identity=52;
GroupUn784	blast	exon	782	161	.	+	.	transcript_id "HP521594.1"; gene_id "HP521594.1";identity=98.56;
GroupUn784	blast	exon	301	52	.	+	.	transcript_id "HP521594.1"; gene_id "HP521594.1";identity=80.86;
Group11.18	blast	transcript	3818889	3818684	.	-	.	transcript_id "HP521599.1"; gene_id "HP521599.1";identity=3818684;
Group11.18	blast	exon	3818684	3818889	.	-	.	transcript_id "HP521599.1"; gene_id "HP521599.1";identity=98.06;
Group2.12	blast	transcript	32796	30889	.	-	.	transcript_id "HP521629.1"; gene_id "HP521629.1";identity=30889;
Group2.12	blast	exon	31625	32796	.	-	.	transcript_id "HP521629.1"; gene_id "HP521629.1";identity=96.00;
Group2.12	blast	exon	30889	31347	.	-	.	transcript_id "HP521629.1"; gene_id "HP521629.1";identity=93.97;
Group2.12	blast	exon	31033	31189	.	-	.	transcript_id "HP521629.1"; gene_id "HP521629.1";identity=83.02;
Group5.18	blast	transcript	57880	57386	.	-	.	transcript_id "HP522083.1"; gene_id "HP522083.1";identity=57386;
Group5.18	blast	exon	57386	57880	.	-	.	transcript_id "HP522083.1"; gene_id "HP522083.1";identity=98.79;
Group8.17	blast	transcript	323871	323595	.	-	.	transcript_id "HP522123.1"; gene_id "HP522123.1";identity=323595;
Group8.17	blast	exon	323595	323871	.	-	.	transcript_id "HP522123.1"; gene_id "HP522123.1";identity=96.39;
Group11.18	blast	transcript	2734713	2733489	.	+	.	transcript_id "HP522157.1"; gene_id "HP522157.1";identity=2733489;
Group11.18	blast	exon	2734713	2734489	.	+	.	transcript_id "HP522157.1"; gene_id "HP522157.1";identity=99.56;
Group11.18	blast	exon	2733602	2733489	.	+	.	transcript_id "HP522157.1"; gene_id "HP522157.1";identity=97.37;
Group6.23	blast	transcript	137986	137231	.	-	.	transcript_id "HP522168.1"; gene_id "HP522168.1";identity=137231;
Group6.23	blast	exon	137231	137719	.	-	.	transcript_id "HP522168.1"; gene_id "HP522168.1";identity=92.18;
Group6.23	blast	exon	137815	137986	.	-	.	transcript_id "HP522168.1"; gene_id "HP522168.1";identity=87.86;
Group12.17	blast	transcript	1421263	1420449	.	+	.	transcript_id "HP522332.1"; gene_id "HP522332.1";identity=1420449;
Group12.17	blast	exon	1421263	1420449	.	+	.	transcript_id "HP522332.1"; gene_id "HP522332.1";identity=100.00;
GroupUn4587	blast	transcript	2890	1929	.	+	.	transcript_id "HP522365.1"; gene_id "HP522365.1";identity=1929;
GroupUn4587	blast	exon	2890	1929	.	+	.	transcript_id "HP522365.1"; gene_id "HP522365.1";identity=99.06;
Group2.18	blast	transcript	913921	909481	.	+	.	transcript_id "HP522598.1"; gene_id "HP522598.1";identity=909481;
Group2.18	blast	exon	910339	910249	.	+	.	transcript_id "HP522598.1"; gene_id "HP522598.1";identity=100.00;
Group2.18	blast	exon	909565	909481	.	+	.	transcript_id "HP522598.1"; gene_id "HP522598.1";identity=100.00;
Group2.18	blast	exon	913108	913026	.	+	.	transcript_id "HP522598.1"; gene_id "HP522598.1";identity=98.80;
Group2.18	blast	exon	913921	913831	.	+	.	transcript_id "HP522598.1"; gene_id "HP522598.1";identity=95.60;
Group6.20	blast	transcript	3743	3227	.	+	.	transcript_id "HP522655.1"; gene_id "HP522655.1";identity=3227;
Group6.20	blast	exon	3743	3227	.	+	.	transcript_id "HP522655.1"; gene_id "HP522655.1";identity=98.45;
Group1.4	blast	transcript	228303	227687	.	+	.	transcript_id "HP522811.1"; gene_id "HP522811.1";identity=227687;
Group1.4	blast	exon	228303	227687	.	+	.	transcript_id "HP522811.1"; gene_id "HP522811.1";identity=99.84;
Group1.29	blast	transcript	1375697	1374003	.	-	.	transcript_id "HP522879.1"; gene_id "HP522879.1";identity=1374003;
Group1.29	blast	exon	1374003	1375697	.	-	.	transcript_id "HP522879.1"; gene_id "HP522879.1";identity=99.53;
Group3.16	blast	transcript	541033	540641	.	+	.	transcript_id "HP522923.1"; gene_id "HP522923.1";identity=540641;
Group3.16	blast	exon	541033	540641	.	+	.	transcript_id "HP522923.1"; gene_id "HP522923.1";identity=99.75;
Group11.9	blast	transcript	11117	9586	.	+	.	transcript_id "HP522989.1"; gene_id "HP522989.1";identity=9586;
Group11.9	blast	exon	11117	9586	.	+	.	transcript_id "HP522989.1"; gene_id "HP522989.1";identity=99.15;
Group1.14	blast	transcript	219532	219176	.	+	.	transcript_id "HP523127.1"; gene_id "HP523127.1";identity=219176;
Group1.14	blast	exon	219532	219176	.	+	.	transcript_id "HP523127.1"; gene_id "HP523127.1";identity=99.16;
Group5.11	blast	transcript	183643	182763	.	-	.	transcript_id "HP523154.1"; gene_id "HP523154.1";identity=182763;
Group5.11	blast	exon	183086	183643	.	-	.	transcript_id "HP523154.1"; gene_id "HP523154.1";identity=98.92;
Group5.11	blast	exon	182913	183061	.	-	.	transcript_id "HP523154.1"; gene_id "HP523154.1";identity=96.00;
Group5.11	blast	exon	182763	182906	.	-	.	transcript_id "HP523154.1"; gene_id "HP523154.1";identity=91.33;
Group15.19	blast	transcript	920435	919946	.	-	.	transcript_id "HP523217.1"; gene_id "HP523217.1";identity=919946;
Group15.19	blast	exon	919946	920435	.	-	.	transcript_id "HP523217.1"; gene_id "HP523217.1";identity=98.98;
Group11.18	blast	transcript	1720734	1720240	.	-	.	transcript_id "HP523317.1"; gene_id "HP523317.1";identity=1720240;
Group11.18	blast	exon	1720240	1720734	.	-	.	transcript_id "HP523317.1"; gene_id "HP523317.1";identity=95.23;
GroupUn764	blast	transcript	1099	201	.	+	.	transcript_id "HP523343.1"; gene_id "HP523343.1";identity=201;
GroupUn764	blast	exon	782	201	.	+	.	transcript_id "HP523343.1"; gene_id "HP523343.1";identity=100.00;
GroupUn764	blast	exon	1099	1022	.	+	.	transcript_id "HP523343.1"; gene_id "HP523343.1";identity=98.72;
Group8.6	blast	transcript	476733	475025	.	+	.	transcript_id "HP523410.1"; gene_id "HP523410.1";identity=475025;
Group8.6	blast	exon	476733	475025	.	+	.	transcript_id "HP523410.1"; gene_id "HP523410.1";identity=99.88;
Group6.16	blast	transcript	872386	871717	.	+	.	transcript_id "HP523430.1"; gene_id "HP523430.1";identity=871717;
Group6.16	blast	exon	872386	871717	.	+	.	transcript_id "HP523430.1"; gene_id "HP523430.1";identity=99.55;
Group14.10	blast	transcript	170066	169412	.	-	.	transcript_id "HP523444.1"; gene_id "HP523444.1";identity=169412;
Group14.10	blast	exon	169412	170066	.	-	.	transcript_id "HP523444.1"; gene_id "HP523444.1";identity=95.17;
Group15.2	blast	transcript	497619	496603	.	-	.	transcript_id "HP523475.1"; gene_id "HP523475.1";identity=496603;
Group15.2	blast	exon	496603	497619	.	-	.	transcript_id "HP523475.1"; gene_id "HP523475.1";identity=97.95;
GroupUn179	blast	transcript	9170	8546	.	-	.	transcript_id "HP523486.1"; gene_id "HP523486.1";identity=8546;
GroupUn179	blast	exon	8546	9170	.	-	.	transcript_id "HP523486.1"; gene_id "HP523486.1";identity=93.28;
Group6.16	blast	transcript	203812	203553	.	-	.	transcript_id "HP523495.1"; gene_id "HP523495.1";identity=203553;
Group6.16	blast	exon	203553	203812	.	-	.	transcript_id "HP523495.1"; gene_id "HP523495.1";identity=99.23;
Group1.15	blast	transcript	206420	206018	.	+	.	transcript_id "HP523522.1"; gene_id "HP523522.1";identity=206018;
Group1.15	blast	exon	206420	206018	.	+	.	transcript_id "HP523522.1"; gene_id "HP523522.1";identity=99.26;
Group12.8	blast	transcript	682694	682257	.	-	.	transcript_id "HP523550.1"; gene_id "HP523550.1";identity=682257;
Group12.8	blast	exon	682257	682694	.	-	.	transcript_id "HP523550.1"; gene_id "HP523550.1";identity=99.54;
Group6.1	blast	transcript	177849	176717	.	-	.	transcript_id "HP523579.1"; gene_id "HP523579.1";identity=176717;
Group6.1	blast	exon	176717	177849	.	-	.	transcript_id "HP523579.1"; gene_id "HP523579.1";identity=99.74;
Group14.7	blast	transcript	323185	322146	.	+	.	transcript_id "HP523725.1"; gene_id "HP523725.1";identity=322146;
Group14.7	blast	exon	322370	322146	.	+	.	transcript_id "HP523725.1"; gene_id "HP523725.1";identity=99.11;
Group14.7	blast	exon	323185	322976	.	+	.	transcript_id "HP523725.1"; gene_id "HP523725.1";identity=99.53;
Group5.7	blast	transcript	339899	339244	.	-	.	transcript_id "HP523783.1"; gene_id "HP523783.1";identity=339244;
Group5.7	blast	exon	339244	339523	.	-	.	transcript_id "HP523783.1"; gene_id "HP523783.1";identity=100.00;
Group5.7	blast	exon	339796	339899	.	-	.	transcript_id "HP523783.1"; gene_id "HP523783.1";identity=99.04;
Group12.16	blast	transcript	691060	690138	.	+	.	transcript_id "HP523825.1"; gene_id "HP523825.1";identity=690138;
Group12.16	blast	exon	690532	690138	.	+	.	transcript_id "HP523825.1"; gene_id "HP523825.1";identity=98.00;
Group12.16	blast	exon	690940	690640	.	+	.	transcript_id "HP523825.1"; gene_id "HP523825.1";identity=90.38;
Group12.16	blast	exon	691060	690847	.	+	.	transcript_id "HP523825.1"; gene_id "HP523825.1";identity=92.66;
Group7.21	blast	transcript	787081	784551	.	+	.	transcript_id "HP523828.1"; gene_id "HP523828.1";identity=784551;
Group7.21	blast	exon	787081	784979	.	+	.	transcript_id "HP523828.1"; gene_id "HP523828.1";identity=98.06;
Group7.21	blast	exon	784978	784551	.	+	.	transcript_id "HP523828.1"; gene_id "HP523828.1";identity=89.74;
GroupUn599	blast	transcript	506	39	.	-	.	transcript_id "HP523854.1"; gene_id "HP523854.1";identity=39;
GroupUn599	blast	exon	39	506	.	-	.	transcript_id "HP523854.1"; gene_id "HP523854.1";identity=94.95;
Group3.16	blast	transcript	566956	566629	.	+	.	transcript_id "HP523920.1"; gene_id "HP523920.1";identity=566629;
Group3.16	blast	exon	566956	566629	.	+	.	transcript_id "HP523920.1"; gene_id "HP523920.1";identity=98.78;
Group4.5	blast	transcript	392318	391662	.	-	.	transcript_id "HP523949.1"; gene_id "HP523949.1";identity=391662;
Group4.5	blast	exon	391662	392318	.	-	.	transcript_id "HP523949.1"; gene_id "HP523949.1";identity=100.00;
Group15.5	blast	transcript	552571	552088	.	-	.	transcript_id "HP524070.1"; gene_id "HP524070.1";identity=552088;
Group15.5	blast	exon	552088	552571	.	-	.	transcript_id "HP524070.1"; gene_id "HP524070.1";identity=100.00;
Group12.5	blast	transcript	293017	292560	.	-	.	transcript_id "HP524108.1"; gene_id "HP524108.1";identity=292560;
Group12.5	blast	exon	292560	293017	.	-	.	transcript_id "HP524108.1"; gene_id "HP524108.1";identity=99.78;
Group13.7	blast	transcript	1114306	1113913	.	-	.	transcript_id "HP524224.1"; gene_id "HP524224.1";identity=1113913;
Group13.7	blast	exon	1113913	1114306	.	-	.	transcript_id "HP524224.1"; gene_id "HP524224.1";identity=97.72;
Group11.6	blast	transcript	671010	670590	.	+	.	transcript_id "HP524254.1"; gene_id "HP524254.1";identity=670590;
Group11.6	blast	exon	671010	670590	.	+	.	transcript_id "HP524254.1"; gene_id "HP524254.1";identity=98.58;
Group10.13	blast	transcript	65611	65305	.	+	.	transcript_id "HP524266.1"; gene_id "HP524266.1";identity=65305;
Group10.13	blast	exon	65611	65305	.	+	.	transcript_id "HP524266.1"; gene_id "HP524266.1";identity=99.35;
Group1.32	blast	transcript	341692	238271	.	+	.	transcript_id "HP524299.1"; gene_id "HP524299.1";identity=238271;
Group1.32	blast	exon	341692	339450	.	+	.	transcript_id "HP524299.1"; gene_id "HP524299.1";identity=98.62;
Group1.32	blast	exon	238415	238271	.	+	.	transcript_id "HP524299.1"; gene_id "HP524299.1";identity=100.00;
Group1.32	blast	exon	299334	299230	.	+	.	transcript_id "HP524299.1"; gene_id "HP524299.1";identity=100.00;
Group16.5	blast	transcript	13978	12879	.	+	.	transcript_id "HP524370.1"; gene_id "HP524370.1";identity=12879;
Group16.5	blast	exon	13978	12879	.	+	.	transcript_id "HP524370.1"; gene_id "HP524370.1";identity=98.83;
Group8.6	blast	transcript	1194291	1193823	.	+	.	transcript_id "HP524381.1"; gene_id "HP524381.1";identity=1193823;
Group8.6	blast	exon	1194291	1194005	.	+	.	transcript_id "HP524381.1"; gene_id "HP524381.1";identity=99.65;
Group8.6	blast	exon	1193990	1193823	.	+	.	transcript_id "HP524381.1"; gene_id "HP524381.1";identity=98.81;
Group1.10	blast	transcript	1131518	1131193	.	+	.	transcript_id "HP524395.1"; gene_id "HP524395.1";identity=1131193;
Group1.10	blast	exon	1131518	1131193	.	+	.	transcript_id "HP524395.1"; gene_id "HP524395.1";identity=99.69;
Group13.5	blast	transcript	33938	33636	.	+	.	transcript_id "HP524444.1"; gene_id "HP524444.1";identity=33636;
Group13.5	blast	exon	33938	33636	.	+	.	transcript_id "HP524444.1"; gene_id "HP524444.1";identity=94.72;
Group5.11	blast	transcript	483519	482782	.	+	.	transcript_id "HP524456.1"; gene_id "HP524456.1";identity=482782;
Group5.11	blast	exon	482994	482782	.	+	.	transcript_id "HP524456.1"; gene_id "HP524456.1";identity=99.53;
Group5.11	blast	exon	483519	483329	.	+	.	transcript_id "HP524456.1"; gene_id "HP524456.1";identity=100.00;
Group3.12	blast	transcript	282906	282333	.	+	.	transcript_id "HP524498.1"; gene_id "HP524498.1";identity=282333;
Group3.12	blast	exon	282906	282333	.	+	.	transcript_id "HP524498.1"; gene_id "HP524498.1";identity=98.26;
Group1.41	blast	transcript	1082814	1080773	.	-	.	transcript_id "HP524506.1"; gene_id "HP524506.1";identity=1080773;
Group1.41	blast	exon	1080773	1081846	.	-	.	transcript_id "HP524506.1"; gene_id "HP524506.1";identity=96.93;
Group1.41	blast	exon	1082648	1082814	.	-	.	transcript_id "HP524506.1"; gene_id "HP524506.1";identity=85.88;
Group1.41	blast	exon	1082179	1082332	.	-	.	transcript_id "HP524506.1"; gene_id "HP524506.1";identity=86.62;
Group1.41	blast	exon	1081961	1082088	.	-	.	transcript_id "HP524506.1"; gene_id "HP524506.1";identity=89.84;
GroupUn252	blast	transcript	9580	9008	.	+	.	transcript_id "HP524570.1"; gene_id "HP524570.1";identity=9008;
GroupUn252	blast	exon	9580	9008	.	+	.	transcript_id "HP524570.1"; gene_id "HP524570.1";identity=96.17;
Group1.1	blast	transcript	235499	235010	.	-	.	transcript_id "HP524617.1"; gene_id "HP524617.1";identity=235010;
Group1.1	blast	exon	235010	235499	.	-	.	transcript_id "HP524617.1"; gene_id "HP524617.1";identity=98.37;
Group7.21	blast	transcript	1220138	1219755	.	+	.	transcript_id "HP524671.1"; gene_id "HP524671.1";identity=1219755;
Group7.21	blast	exon	1220138	1219755	.	+	.	transcript_id "HP524671.1"; gene_id "HP524671.1";identity=99.74;
Group9.12	blast	transcript	1606081	1605397	.	+	.	transcript_id "HP524777.1"; gene_id "HP524777.1";identity=1605397;
Group9.12	blast	exon	1605869	1605397	.	+	.	transcript_id "HP524777.1"; gene_id "HP524777.1";identity=87.90;
Group9.12	blast	exon	1606081	1605893	.	+	.	transcript_id "HP524777.1"; gene_id "HP524777.1";identity=98.41;
Group8.6	blast	transcript	639330	638904	.	-	.	transcript_id "HP524875.1"; gene_id "HP524875.1";identity=638904;
Group8.6	blast	exon	638904	639330	.	-	.	transcript_id "HP524875.1"; gene_id "HP524875.1";identity=99.77;
Group16.4	blast	transcript	851830	851495	.	+	.	transcript_id "HP524891.1"; gene_id "HP524891.1";identity=851495;
Group16.4	blast	exon	851830	851495	.	+	.	transcript_id "HP524891.1"; gene_id "HP524891.1";identity=99.40;
Group5.14	blast	transcript	1407689	1406421	.	+	.	transcript_id "HP524894.1"; gene_id "HP524894.1";identity=1406421;
Group5.14	blast	exon	1407689	1407204	.	+	.	transcript_id "HP524894.1"; gene_id "HP524894.1";identity=99.79;
Group5.14	blast	exon	1407097	1406858	.	+	.	transcript_id "HP524894.1"; gene_id "HP524894.1";identity=87.95;
Group5.14	blast	exon	1407310	1407116	.	+	.	transcript_id "HP524894.1"; gene_id "HP524894.1";identity=86.06;
Group5.14	blast	exon	1406819	1406607	.	+	.	transcript_id "HP524894.1"; gene_id "HP524894.1";identity=83.75;
Group5.14	blast	exon	1407481	1407371	.	+	.	transcript_id "HP524894.1"; gene_id "HP524894.1";identity=88.29;
Group5.14	blast	exon	1406520	1406421	.	+	.	transcript_id "HP524894.1"; gene_id "HP524894.1";identity=90.00;
Group5.14	blast	exon	1406787	1406711	.	+	.	transcript_id "HP524894.1"; gene_id "HP524894.1";identity=95.00;
Group3.9	blast	transcript	2405237	2404982	.	-	.	transcript_id "HP524960.1"; gene_id "HP524960.1";identity=2404982;
Group3.9	blast	exon	2404982	2405237	.	-	.	transcript_id "HP524960.1"; gene_id "HP524960.1";identity=99.22;
Group13.12	blast	transcript	1662776	1661954	.	-	.	transcript_id "HP525003.1"; gene_id "HP525003.1";identity=1661954;
Group13.12	blast	exon	1661954	1662776	.	-	.	transcript_id "HP525003.1"; gene_id "HP525003.1";identity=99.51;
Group1.14	blast	transcript	416783	415354	.	-	.	transcript_id "HP525208.1"; gene_id "HP525208.1";identity=415354;
Group1.14	blast	exon	415354	415711	.	-	.	transcript_id "HP525208.1"; gene_id "HP525208.1";identity=100.00;
Group1.14	blast	exon	416597	416783	.	-	.	transcript_id "HP525208.1"; gene_id "HP525208.1";identity=100.00;
Group2.11	blast	transcript	396634	396292	.	-	.	transcript_id "HP525418.1"; gene_id "HP525418.1";identity=396292;
Group2.11	blast	exon	396292	396634	.	-	.	transcript_id "HP525418.1"; gene_id "HP525418.1";identity=97.38;
Group1.9	blast	transcript	176072	175373	.	-	.	transcript_id "HP525448.1"; gene_id "HP525448.1";identity=175373;
Group1.9	blast	exon	175373	176072	.	-	.	transcript_id "HP525448.1"; gene_id "HP525448.1";identity=97.86;
Group1.31	blast	transcript	633803	633381	.	-	.	transcript_id "HP525540.1"; gene_id "HP525540.1";identity=633381;
Group1.31	blast	exon	633381	633803	.	-	.	transcript_id "HP525540.1"; gene_id "HP525540.1";identity=97.89;
Group15.19	blast	transcript	1269974	1269630	.	-	.	transcript_id "HP525543.1"; gene_id "HP525543.1";identity=1269630;
Group15.19	blast	exon	1269630	1269974	.	-	.	transcript_id "HP525543.1"; gene_id "HP525543.1";identity=99.71;
Group8.13	blast	transcript	179667	179063	.	-	.	transcript_id "HP525684.1"; gene_id "HP525684.1";identity=179063;
Group8.13	blast	exon	179063	179667	.	-	.	transcript_id "HP525684.1"; gene_id "HP525684.1";identity=91.69;
Group8.13	blast	transcript	151283	150876	.	-	.	transcript_id "HP525699.1"; gene_id "HP525699.1";identity=150876;
Group8.13	blast	exon	150876	151283	.	-	.	transcript_id "HP525699.1"; gene_id "HP525699.1";identity=94.87;
Group3.12	blast	transcript	372362	365608	.	-	.	transcript_id "HP525800.1"; gene_id "HP525800.1";identity=365608;
Group3.12	blast	exon	371840	372362	.	-	.	transcript_id "HP525800.1"; gene_id "HP525800.1";identity=99.81;
Group3.12	blast	exon	365608	366130	.	-	.	transcript_id "HP525800.1"; gene_id "HP525800.1";identity=99.24;
Group9.12	blast	transcript	1327858	1325743	.	+	.	transcript_id "HP525811.1"; gene_id "HP525811.1";identity=1325743;
Group9.12	blast	exon	1326275	1325743	.	+	.	transcript_id "HP525811.1"; gene_id "HP525811.1";identity=99.81;
Group9.12	blast	exon	1327858	1327767	.	+	.	transcript_id "HP525811.1"; gene_id "HP525811.1";identity=94.57;
Group9.12	blast	exon	1326836	1326742	.	+	.	transcript_id "HP525811.1"; gene_id "HP525811.1";identity=92.63;
Group9.12	blast	exon	1327235	1327141	.	+	.	transcript_id "HP525811.1"; gene_id "HP525811.1";identity=92.63;
Group9.12	blast	exon	1326626	1326532	.	+	.	transcript_id "HP525811.1"; gene_id "HP525811.1";identity=91.58;
Group9.12	blast	exon	1327055	1326967	.	+	.	transcript_id "HP525811.1"; gene_id "HP525811.1";identity=92.13;
Group9.12	blast	exon	1327442	1327352	.	+	.	transcript_id "HP525811.1"; gene_id "HP525811.1";identity=91.21;
Group6.26	blast	transcript	46864	46200	.	+	.	transcript_id "HP525841.1"; gene_id "HP525841.1";identity=46200;
Group6.26	blast	exon	46864	46200	.	+	.	transcript_id "HP525841.1"; gene_id "HP525841.1";identity=99.40;
Group14.13	blast	transcript	1290106	1289049	.	-	.	transcript_id "HP525860.1"; gene_id "HP525860.1";identity=1289049;
Group14.13	blast	exon	1289049	1290106	.	-	.	transcript_id "HP525860.1"; gene_id "HP525860.1";identity=99.91;
Group8.9	blast	transcript	547813	547426	.	+	.	transcript_id "HP525864.1"; gene_id "HP525864.1";identity=547426;
Group8.9	blast	exon	547813	547426	.	+	.	transcript_id "HP525864.1"; gene_id "HP525864.1";identity=96.66;
GroupUn278	blast	transcript	10703	10169	.	-	.	transcript_id "HP525962.1"; gene_id "HP525962.1";identity=10169;
GroupUn278	blast	exon	10169	10703	.	-	.	transcript_id "HP525962.1"; gene_id "HP525962.1";identity=99.63;
Group5.14	blast	transcript	252690	251853	.	+	.	transcript_id "HP526249.1"; gene_id "HP526249.1";identity=251853;
Group5.14	blast	exon	252690	251853	.	+	.	transcript_id "HP526249.1"; gene_id "HP526249.1";identity=99.28;
Group3.9	blast	transcript	278128	277761	.	+	.	transcript_id "HP526323.1"; gene_id "HP526323.1";identity=277761;
Group3.9	blast	exon	278128	277761	.	+	.	transcript_id "HP526323.1"; gene_id "HP526323.1";identity=98.39;
Group5.9	blast	transcript	458425	458055	.	+	.	transcript_id "HP526341.1"; gene_id "HP526341.1";identity=458055;
Group5.9	blast	exon	458425	458055	.	+	.	transcript_id "HP526341.1"; gene_id "HP526341.1";identity=97.07;
Group16.4	blast	transcript	876799	876282	.	-	.	transcript_id "HP526357.1"; gene_id "HP526357.1";identity=876282;
Group16.4	blast	exon	876282	876799	.	-	.	transcript_id "HP526357.1"; gene_id "HP526357.1";identity=99.81;
Group7.6	blast	transcript	336338	336147	.	+	.	transcript_id "HP526365.1"; gene_id "HP526365.1";identity=336147;
Group7.6	blast	exon	336338	336147	.	+	.	transcript_id "HP526365.1"; gene_id "HP526365.1";identity=98.96;
Group5.15	blast	transcript	147586	146681	.	+	.	transcript_id "HP526397.1"; gene_id "HP526397.1";identity=146681;
Group5.15	blast	exon	147204	146681	.	+	.	transcript_id "HP526397.1"; gene_id "HP526397.1";identity=96.20;
Group5.15	blast	exon	147586	147462	.	+	.	transcript_id "HP526397.1"; gene_id "HP526397.1";identity=95.28;
Group1.4	blast	transcript	289458	288792	.	+	.	transcript_id "HP526422.1"; gene_id "HP526422.1";identity=288792;
Group1.4	blast	exon	289458	288792	.	+	.	transcript_id "HP526422.1"; gene_id "HP526422.1";identity=97.45;
Group8.7	blast	transcript	756852	756410	.	-	.	transcript_id "HP526521.1"; gene_id "HP526521.1";identity=756410;
Group8.7	blast	exon	756410	756852	.	-	.	transcript_id "HP526521.1"; gene_id "HP526521.1";identity=94.43;
Group11.6	blast	transcript	1232850	1232666	.	+	.	transcript_id "HP526556.1"; gene_id "HP526556.1";identity=1232666;
Group11.6	blast	exon	1232850	1232666	.	+	.	transcript_id "HP526556.1"; gene_id "HP526556.1";identity=100.00;
Group1.29	blast	transcript	520343	519837	.	-	.	transcript_id "HP526628.1"; gene_id "HP526628.1";identity=519837;
Group1.29	blast	exon	519837	520343	.	-	.	transcript_id "HP526628.1"; gene_id "HP526628.1";identity=99.61;
Group1.17	blast	transcript	339693	337608	.	-	.	transcript_id "HP526660.1"; gene_id "HP526660.1";identity=337608;
Group1.17	blast	exon	338169	339693	.	-	.	transcript_id "HP526660.1"; gene_id "HP526660.1";identity=99.02;
Group1.17	blast	exon	337608	337722	.	-	.	transcript_id "HP526660.1"; gene_id "HP526660.1";identity=98.29;
GroupUn278	blast	transcript	9703	4847	.	-	.	transcript_id "HP526746.1"; gene_id "HP526746.1";identity=4847;
GroupUn278	blast	exon	8878	9703	.	-	.	transcript_id "HP526746.1"; gene_id "HP526746.1";identity=97.70;
GroupUn278	blast	exon	4847	5061	.	-	.	transcript_id "HP526746.1"; gene_id "HP526746.1";identity=100.00;
Group12.17	blast	transcript	1208154	1207046	.	+	.	transcript_id "HP526863.1"; gene_id "HP526863.1";identity=1207046;
Group12.17	blast	exon	1208154	1207618	.	+	.	transcript_id "HP526863.1"; gene_id "HP526863.1";identity=100.00;
Group12.17	blast	exon	1207255	1207046	.	+	.	transcript_id "HP526863.1"; gene_id "HP526863.1";identity=87.04;
Group9.10	blast	transcript	2479242	2478840	.	+	.	transcript_id "HP526899.1"; gene_id "HP526899.1";identity=2478840;
Group9.10	blast	exon	2479242	2478840	.	+	.	transcript_id "HP526899.1"; gene_id "HP526899.1";identity=100.00;
Group4.7	blast	transcript	32506	26690	.	-	.	transcript_id "HP526996.1"; gene_id "HP526996.1";identity=26690;
Group4.7	blast	exon	32005	32506	.	-	.	transcript_id "HP526996.1"; gene_id "HP526996.1";identity=99.20;
Group4.7	blast	exon	31477	31687	.	-	.	transcript_id "HP526996.1"; gene_id "HP526996.1";identity=99.53;
Group4.7	blast	exon	31153	31262	.	-	.	transcript_id "HP526996.1"; gene_id "HP526996.1";identity=99.09;
Group4.7	blast	exon	30281	30385	.	-	.	transcript_id "HP526996.1"; gene_id "HP526996.1";identity=85.98;
Group4.7	blast	exon	27555	27661	.	-	.	transcript_id "HP526996.1"; gene_id "HP526996.1";identity=85.32;
Group4.7	blast	exon	27343	27448	.	-	.	transcript_id "HP526996.1"; gene_id "HP526996.1";identity=85.19;
Group4.7	blast	exon	27978	28083	.	-	.	transcript_id "HP526996.1"; gene_id "HP526996.1";identity=85.19;
Group4.7	blast	exon	28186	28290	.	-	.	transcript_id "HP526996.1"; gene_id "HP526996.1";identity=85.05;
Group4.7	blast	exon	29653	29758	.	-	.	transcript_id "HP526996.1"; gene_id "HP526996.1";identity=84.26;
Group4.7	blast	exon	28396	28500	.	-	.	transcript_id "HP526996.1"; gene_id "HP526996.1";identity=83.96;
Group4.7	blast	exon	29235	29340	.	-	.	transcript_id "HP526996.1"; gene_id "HP526996.1";identity=83.33;
Group4.7	blast	exon	26690	26783	.	-	.	transcript_id "HP526996.1"; gene_id "HP526996.1";identity=83.51;
GroupUn1365	blast	transcript	2326	1692	.	-	.	transcript_id "HP527175.1"; gene_id "HP527175.1";identity=1692;
GroupUn1365	blast	exon	1692	2326	.	-	.	transcript_id "HP527175.1"; gene_id "HP527175.1";identity=98.74;
GroupUn405	blast	transcript	4783	4242	.	+	.	transcript_id "HP527202.1"; gene_id "HP527202.1";identity=4242;
GroupUn405	blast	exon	4783	4242	.	+	.	transcript_id "HP527202.1"; gene_id "HP527202.1";identity=98.36;
GroupUn881	blast	transcript	553	157	.	-	.	transcript_id "HP527330.1"; gene_id "HP527330.1";identity=157;
GroupUn881	blast	exon	157	553	.	-	.	transcript_id "HP527330.1"; gene_id "HP527330.1";identity=99.50;
Group10.26	blast	transcript	2063218	2060959	.	+	.	transcript_id "HP527365.1"; gene_id "HP527365.1";identity=2060959;
Group10.26	blast	exon	2061152	2060959	.	+	.	transcript_id "HP527365.1"; gene_id "HP527365.1";identity=97.45;
Group10.26	blast	exon	2063218	2063063	.	+	.	transcript_id "HP527365.1"; gene_id "HP527365.1";identity=100.00;
Group10.26	blast	exon	2061384	2061233	.	+	.	transcript_id "HP527365.1"; gene_id "HP527365.1";identity=98.03;
Group10.21	blast	transcript	62424	61349	.	-	.	transcript_id "HP527413.1"; gene_id "HP527413.1";identity=61349;
Group10.21	blast	exon	61349	61953	.	-	.	transcript_id "HP527413.1"; gene_id "HP527413.1";identity=98.52;
Group10.21	blast	exon	62015	62197	.	-	.	transcript_id "HP527413.1"; gene_id "HP527413.1";identity=91.89;
Group10.21	blast	exon	62304	62400	.	-	.	transcript_id "HP527413.1"; gene_id "HP527413.1";identity=91.92;
Group10.21	blast	exon	62382	62424	.	-	.	transcript_id "HP527413.1"; gene_id "HP527413.1";identity=100.00;
Group3.19	blast	transcript	91983	91005	.	+	.	transcript_id "HP527576.1"; gene_id "HP527576.1";identity=91005;
Group3.19	blast	exon	91983	91005	.	+	.	transcript_id "HP527576.1"; gene_id "HP527576.1";identity=96.55;
Group3.4	blast	transcript	794549	793071	.	-	.	transcript_id "HP527607.1"; gene_id "HP527607.1";identity=793071;
Group3.4	blast	exon	793071	794549	.	-	.	transcript_id "HP527607.1"; gene_id "HP527607.1";identity=99.53;
Group1.10	blast	transcript	475220	474540	.	+	.	transcript_id "HP527636.1"; gene_id "HP527636.1";identity=474540;
Group1.10	blast	exon	475220	474540	.	+	.	transcript_id "HP527636.1"; gene_id "HP527636.1";identity=98.97;
Group5.14	blast	transcript	1171480	1170289	.	+	.	transcript_id "HP527695.1"; gene_id "HP527695.1";identity=1170289;
Group5.14	blast	exon	1171480	1170691	.	+	.	transcript_id "HP527695.1"; gene_id "HP527695.1";identity=99.12;
Group5.14	blast	exon	1170727	1170523	.	+	.	transcript_id "HP527695.1"; gene_id "HP527695.1";identity=86.54;
Group5.14	blast	exon	1170599	1170329	.	+	.	transcript_id "HP527695.1"; gene_id "HP527695.1";identity=78.45;
Group5.14	blast	exon	1170420	1170289	.	+	.	transcript_id "HP527695.1"; gene_id "HP527695.1";identity=84.09;
Group2.18	blast	transcript	106433	105936	.	+	.	transcript_id "HP527711.1"; gene_id "HP527711.1";identity=105936;
Group2.18	blast	exon	106433	105936	.	+	.	transcript_id "HP527711.1"; gene_id "HP527711.1";identity=96.19;
Group14.15	blast	transcript	56977	56430	.	-	.	transcript_id "HP527795.1"; gene_id "HP527795.1";identity=56430;
Group14.15	blast	exon	56430	56977	.	-	.	transcript_id "HP527795.1"; gene_id "HP527795.1";identity=99.64;
Group7.22	blast	transcript	408472	406725	.	-	.	transcript_id "HP528320.1"; gene_id "HP528320.1";identity=406725;
Group7.22	blast	exon	406725	408472	.	-	.	transcript_id "HP528320.1"; gene_id "HP528320.1";identity=97.71;
Group14.15	blast	transcript	51083	50887	.	-	.	transcript_id "HP528657.1"; gene_id "HP528657.1";identity=50887;
Group14.15	blast	exon	50887	51083	.	-	.	transcript_id "HP528657.1"; gene_id "HP528657.1";identity=96.48;
Group11.18	blast	transcript	2291639	2291466	.	+	.	transcript_id "HP528876.1"; gene_id "HP528876.1";identity=2291466;
Group11.18	blast	exon	2291639	2291466	.	+	.	transcript_id "HP528876.1"; gene_id "HP528876.1";identity=98.85;
Group15.19	blast	transcript	1036383	1031932	.	+	.	transcript_id "HP528896.1"; gene_id "HP528896.1";identity=1031932;
Group15.19	blast	exon	1036383	1031932	.	+	.	transcript_id "HP528896.1"; gene_id "HP528896.1";identity=98.17;
Group5.18	blast	transcript	103398	103092	.	-	.	transcript_id "HP529039.1"; gene_id "HP529039.1";identity=103092;
Group5.18	blast	exon	103092	103398	.	-	.	transcript_id "HP529039.1"; gene_id "HP529039.1";identity=99.35;
Group5.14	blast	transcript	1733167	1732565	.	+	.	transcript_id "HP529095.1"; gene_id "HP529095.1";identity=1732565;
Group5.14	blast	exon	1733167	1732565	.	+	.	transcript_id "HP529095.1"; gene_id "HP529095.1";identity=99.50;
Group1.34	blast	transcript	291022	290745	.	-	.	transcript_id "HP529546.1"; gene_id "HP529546.1";identity=290745;
Group1.34	blast	exon	290745	291022	.	-	.	transcript_id "HP529546.1"; gene_id "HP529546.1";identity=98.57;
Group1.34	blast	transcript	292575	292247	.	-	.	transcript_id "HP529547.1"; gene_id "HP529547.1";identity=292247;
Group1.34	blast	exon	292247	292575	.	-	.	transcript_id "HP529547.1"; gene_id "HP529547.1";identity=96.39;
Group1.43	blast	transcript	363256	362621	.	-	.	transcript_id "HP529888.1"; gene_id "HP529888.1";identity=362621;
Group1.43	blast	exon	362621	363256	.	-	.	transcript_id "HP529888.1"; gene_id "HP529888.1";identity=99.37;
Group4.13	blast	transcript	1214341	1214232	.	+	.	transcript_id "HP529927.1"; gene_id "HP529927.1";identity=1214232;
Group4.13	blast	exon	1214341	1214232	.	+	.	transcript_id "HP529927.1"; gene_id "HP529927.1";identity=98.18;
Group3.9	blast	transcript	1493538	1491170	.	+	.	transcript_id "HP530552.1"; gene_id "HP530552.1";identity=1491170;
Group3.9	blast	exon	1491845	1491170	.	+	.	transcript_id "HP530552.1"; gene_id "HP530552.1";identity=98.67;
Group3.9	blast	exon	1493538	1493455	.	+	.	transcript_id "HP530552.1"; gene_id "HP530552.1";identity=100.00;
Group9.12	blast	transcript	306040	305407	.	+	.	transcript_id "HP530729.1"; gene_id "HP530729.1";identity=305407;
Group9.12	blast	exon	306040	305407	.	+	.	transcript_id "HP530729.1"; gene_id "HP530729.1";identity=99.68;
Group3.5	blast	transcript	554142	553928	.	-	.	transcript_id "HP530740.1"; gene_id "HP530740.1";identity=553928;
Group3.5	blast	exon	553928	554142	.	-	.	transcript_id "HP530740.1"; gene_id "HP530740.1";identity=99.07;
Group15.14	blast	transcript	676649	674749	.	-	.	transcript_id "HP530796.1"; gene_id "HP530796.1";identity=674749;
Group15.14	blast	exon	674749	675645	.	-	.	transcript_id "HP530796.1"; gene_id "HP530796.1";identity=98.22;
Group15.14	blast	exon	676331	676649	.	-	.	transcript_id "HP530796.1"; gene_id "HP530796.1";identity=96.55;
Group1.35	blast	transcript	641680	640703	.	+	.	transcript_id "HP530856.1"; gene_id "HP530856.1";identity=640703;
Group1.35	blast	exon	641680	640703	.	+	.	transcript_id "HP530856.1"; gene_id "HP530856.1";identity=98.26;
Group5.18	blast	transcript	339206	335785	.	-	.	transcript_id "HP530923.1"; gene_id "HP530923.1";identity=335785;
Group5.18	blast	exon	337519	339206	.	-	.	transcript_id "HP530923.1"; gene_id "HP530923.1";identity=99.76;
Group5.18	blast	exon	335785	336096	.	-	.	transcript_id "HP530923.1"; gene_id "HP530923.1";identity=99.36;
Group5.18	blast	exon	336695	336975	.	-	.	transcript_id "HP530923.1"; gene_id "HP530923.1";identity=100.00;
Group5.18	blast	exon	336401	336605	.	-	.	transcript_id "HP530923.1"; gene_id "HP530923.1";identity=99.02;
Group12.3	blast	transcript	122261	120936	.	+	.	transcript_id "HP531077.1"; gene_id "HP531077.1";identity=120936;
Group12.3	blast	exon	122261	120936	.	+	.	transcript_id "HP531077.1"; gene_id "HP531077.1";identity=97.33;
Group14.15	blast	transcript	1306176	1305922	.	+	.	transcript_id "HP531109.1"; gene_id "HP531109.1";identity=1305922;
Group14.15	blast	exon	1306176	1305922	.	+	.	transcript_id "HP531109.1"; gene_id "HP531109.1";identity=92.78;
Group3.3	blast	transcript	473518	473259	.	+	.	transcript_id "HP531577.1"; gene_id "HP531577.1";identity=473259;
Group3.3	blast	exon	473518	473259	.	+	.	transcript_id "HP531577.1"; gene_id "HP531577.1";identity=98.85;
Group7.22	blast	transcript	411504	410942	.	-	.	transcript_id "HP531766.1"; gene_id "HP531766.1";identity=410942;
Group7.22	blast	exon	410942	411504	.	-	.	transcript_id "HP531766.1"; gene_id "HP531766.1";identity=95.94;
Group5.20	blast	transcript	486614	485718	.	-	.	transcript_id "HP531855.1"; gene_id "HP531855.1";identity=485718;
Group5.20	blast	exon	485718	486614	.	-	.	transcript_id "HP531855.1"; gene_id "HP531855.1";identity=98.22;
Group6.37	blast	transcript	249794	246113	.	-	.	transcript_id "HP532191.1"; gene_id "HP532191.1";identity=246113;
Group6.37	blast	exon	248974	249472	.	-	.	transcript_id "HP532191.1"; gene_id "HP532191.1";identity=99.20;
Group6.37	blast	exon	249555	249794	.	-	.	transcript_id "HP532191.1"; gene_id "HP532191.1";identity=99.17;
Group6.37	blast	exon	246113	246270	.	-	.	transcript_id "HP532191.1"; gene_id "HP532191.1";identity=100.00;
Group3.9	blast	transcript	2052462	2052157	.	+	.	transcript_id "HP532212.1"; gene_id "HP532212.1";identity=2052157;
Group3.9	blast	exon	2052462	2052157	.	+	.	transcript_id "HP532212.1"; gene_id "HP532212.1";identity=98.71;
Group1.23	blast	transcript	777963	776941	.	-	.	transcript_id "HP532317.1"; gene_id "HP532317.1";identity=776941;
Group1.23	blast	exon	776941	777963	.	-	.	transcript_id "HP532317.1"; gene_id "HP532317.1";identity=98.44;
Group1.23	blast	transcript	779044	778891	.	-	.	transcript_id "HP532319.1"; gene_id "HP532319.1";identity=778891;
Group1.23	blast	exon	778891	779044	.	-	.	transcript_id "HP532319.1"; gene_id "HP532319.1";identity=97.40;
Group10.26	blast	transcript	1663360	1661697	.	-	.	transcript_id "HP532885.1"; gene_id "HP532885.1";identity=1661697;
Group10.26	blast	exon	1661697	1663360	.	-	.	transcript_id "HP532885.1"; gene_id "HP532885.1";identity=99.10;
Group10.27	blast	transcript	217140	216514	.	+	.	transcript_id "HP532946.1"; gene_id "HP532946.1";identity=216514;
Group10.27	blast	exon	217140	216514	.	+	.	transcript_id "HP532946.1"; gene_id "HP532946.1";identity=98.88;
Group7.10	blast	transcript	272648	271791	.	-	.	transcript_id "HP532964.1"; gene_id "HP532964.1";identity=271791;
Group7.10	blast	exon	271791	272648	.	-	.	transcript_id "HP532964.1"; gene_id "HP532964.1";identity=96.75;
Group13.10	blast	transcript	50858	43705	.	+	.	transcript_id "HP533032.1"; gene_id "HP533032.1";identity=43705;
Group13.10	blast	exon	45422	43705	.	+	.	transcript_id "HP533032.1"; gene_id "HP533032.1";identity=97.19;
Group13.10	blast	exon	50858	50680	.	+	.	transcript_id "HP533032.1"; gene_id "HP533032.1";identity=98.32;
Group13.10	blast	exon	45662	45528	.	+	.	transcript_id "HP533032.1"; gene_id "HP533032.1";identity=96.30;
Group9.10	blast	transcript	1072970	1071893	.	+	.	transcript_id "HP533133.1"; gene_id "HP533133.1";identity=1071893;
Group9.10	blast	exon	1072970	1072137	.	+	.	transcript_id "HP533133.1"; gene_id "HP533133.1";identity=98.20;
Group9.10	blast	exon	1071988	1071893	.	+	.	transcript_id "HP533133.1"; gene_id "HP533133.1";identity=91.67;
Group7.10	blast	transcript	205527	205208	.	-	.	transcript_id "HP533138.1"; gene_id "HP533138.1";identity=205208;
Group7.10	blast	exon	205208	205527	.	-	.	transcript_id "HP533138.1"; gene_id "HP533138.1";identity=99.06;
Group3.9	blast	transcript	1503330	1502117	.	-	.	transcript_id "HP533148.1"; gene_id "HP533148.1";identity=1502117;
Group3.9	blast	exon	1502117	1503185	.	-	.	transcript_id "HP533148.1"; gene_id "HP533148.1";identity=99.44;
Group3.9	blast	exon	1503090	1503330	.	-	.	transcript_id "HP533148.1"; gene_id "HP533148.1";identity=95.85;
Group3.9	blast	exon	1502754	1502849	.	-	.	transcript_id "HP533148.1"; gene_id "HP533148.1";identity=94.85;
Group3.9	blast	exon	1502705	1502767	.	-	.	transcript_id "HP533148.1"; gene_id "HP533148.1";identity=92.06;
Group9.10	blast	transcript	1657610	1657300	.	+	.	transcript_id "HP533182.1"; gene_id "HP533182.1";identity=1657300;
Group9.10	blast	exon	1657610	1657300	.	+	.	transcript_id "HP533182.1"; gene_id "HP533182.1";identity=98.73;
Group10.10	blast	transcript	42131	41846	.	+	.	transcript_id "HP533269.1"; gene_id "HP533269.1";identity=41846;
Group10.10	blast	exon	42131	41846	.	+	.	transcript_id "HP533269.1"; gene_id "HP533269.1";identity=98.26;
Group13.7	blast	transcript	173559	172868	.	+	.	transcript_id "HP533336.1"; gene_id "HP533336.1";identity=172868;
Group13.7	blast	exon	173559	172868	.	+	.	transcript_id "HP533336.1"; gene_id "HP533336.1";identity=99.71;
Group9.10	blast	transcript	643268	642587	.	+	.	transcript_id "HP533383.1"; gene_id "HP533383.1";identity=642587;
Group9.10	blast	exon	643268	642587	.	+	.	transcript_id "HP533383.1"; gene_id "HP533383.1";identity=98.83;
Group11.20	blast	transcript	228629	228142	.	-	.	transcript_id "HP533391.1"; gene_id "HP533391.1";identity=228142;
Group11.20	blast	exon	228142	228629	.	-	.	transcript_id "HP533391.1"; gene_id "HP533391.1";identity=98.78;
Group5.14	blast	transcript	1949532	1948293	.	+	.	transcript_id "HP533404.1"; gene_id "HP533404.1";identity=1948293;
Group5.14	blast	exon	1949110	1948293	.	+	.	transcript_id "HP533404.1"; gene_id "HP533404.1";identity=97.82;
Group5.14	blast	exon	1949532	1949404	.	+	.	transcript_id "HP533404.1"; gene_id "HP533404.1";identity=100.00;
Group5.14	blast	exon	1949335	1949218	.	+	.	transcript_id "HP533404.1"; gene_id "HP533404.1";identity=100.00;
Group11.20	blast	transcript	161667	161520	.	+	.	transcript_id "HP533432.1"; gene_id "HP533432.1";identity=161520;
Group11.20	blast	exon	161667	161520	.	+	.	transcript_id "HP533432.1"; gene_id "HP533432.1";identity=99.32;
Group1.3	blast	transcript	756602	756263	.	-	.	transcript_id "HP533560.1"; gene_id "HP533560.1";identity=756263;
Group1.3	blast	exon	756263	756602	.	-	.	transcript_id "HP533560.1"; gene_id "HP533560.1";identity=99.71;
Group4.1	blast	transcript	274528	273596	.	-	.	transcript_id "HP533567.1"; gene_id "HP533567.1";identity=273596;
Group4.1	blast	exon	273596	274528	.	-	.	transcript_id "HP533567.1"; gene_id "HP533567.1";identity=96.81;
Group8.17	blast	transcript	804573	803597	.	-	.	transcript_id "HP533568.1"; gene_id "HP533568.1";identity=803597;
Group8.17	blast	exon	803597	804573	.	-	.	transcript_id "HP533568.1"; gene_id "HP533568.1";identity=94.39;
Group4.9	blast	transcript	434606	434259	.	-	.	transcript_id "HP533576.1"; gene_id "HP533576.1";identity=434259;
Group4.9	blast	exon	434259	434606	.	-	.	transcript_id "HP533576.1"; gene_id "HP533576.1";identity=95.49;
Group12.16	blast	transcript	753252	752756	.	-	.	transcript_id "HP533623.1"; gene_id "HP533623.1";identity=752756;
Group12.16	blast	exon	752756	753252	.	-	.	transcript_id "HP533623.1"; gene_id "HP533623.1";identity=97.01;
Group14.9	blast	transcript	1464908	1463822	.	+	.	transcript_id "HP533691.1"; gene_id "HP533691.1";identity=1463822;
Group14.9	blast	exon	1464908	1463822	.	+	.	transcript_id "HP533691.1"; gene_id "HP533691.1";identity=96.89;
Group7.10	blast	transcript	641117	640335	.	-	.	transcript_id "HP533768.1"; gene_id "HP533768.1";identity=640335;
Group7.10	blast	exon	640335	641117	.	-	.	transcript_id "HP533768.1"; gene_id "HP533768.1";identity=100.00;
Group10.26	blast	transcript	2696251	2696070	.	-	.	transcript_id "HP533848.1"; gene_id "HP533848.1";identity=2696070;
Group10.26	blast	exon	2696070	2696251	.	-	.	transcript_id "HP533848.1"; gene_id "HP533848.1";identity=98.35;
Group7.12	blast	transcript	411978	411776	.	+	.	transcript_id "HP533900.1"; gene_id "HP533900.1";identity=411776;
Group7.12	blast	exon	411978	411776	.	+	.	transcript_id "HP533900.1"; gene_id "HP533900.1";identity=98.53;
Group15.9	blast	transcript	179750	178919	.	+	.	transcript_id "HP533934.1"; gene_id "HP533934.1";identity=178919;
Group15.9	blast	exon	179750	178919	.	+	.	transcript_id "HP533934.1"; gene_id "HP533934.1";identity=96.30;
Group1.34	blast	transcript	294219	293403	.	-	.	transcript_id "HP534012.1"; gene_id "HP534012.1";identity=293403;
Group1.34	blast	exon	293403	294219	.	-	.	transcript_id "HP534012.1"; gene_id "HP534012.1";identity=96.84;
Group14.13	blast	transcript	42774	42377	.	-	.	transcript_id "HP534141.1"; gene_id "HP534141.1";identity=42377;
Group14.13	blast	exon	42377	42774	.	-	.	transcript_id "HP534141.1"; gene_id "HP534141.1";identity=98.74;
GroupUn5	blast	transcript	227158	226750	.	-	.	transcript_id "HP534184.1"; gene_id "HP534184.1";identity=226750;
GroupUn5	blast	exon	226750	227158	.	-	.	transcript_id "HP534184.1"; gene_id "HP534184.1";identity=100.00;
Group11.16	blast	transcript	888987	888544	.	-	.	transcript_id "HP534203.1"; gene_id "HP534203.1";identity=888544;
Group11.16	blast	exon	888544	888987	.	-	.	transcript_id "HP534203.1"; gene_id "HP534203.1";identity=97.55;
Group14.14	blast	transcript	877840	876494	.	+	.	transcript_id "HP534350.1"; gene_id "HP534350.1";identity=876494;
Group14.14	blast	exon	877840	876494	.	+	.	transcript_id "HP534350.1"; gene_id "HP534350.1";identity=97.19;
Group10.20	blast	transcript	38435	38300	.	+	.	transcript_id "HP534407.1"; gene_id "HP534407.1";identity=38300;
Group10.20	blast	exon	38435	38300	.	+	.	transcript_id "HP534407.1"; gene_id "HP534407.1";identity=100.00;
Group2.7	blast	transcript	105718	102423	.	+	.	transcript_id "HP534429.1"; gene_id "HP534429.1";identity=102423;
Group2.7	blast	exon	105718	105505	.	+	.	transcript_id "HP534429.1"; gene_id "HP534429.1";identity=100.00;
Group2.7	blast	exon	102577	102423	.	+	.	transcript_id "HP534429.1"; gene_id "HP534429.1";identity=99.35;
GroupUn1171	blast	transcript	3290	1760	.	-	.	transcript_id "HP534438.1"; gene_id "HP534438.1";identity=1760;
GroupUn1171	blast	exon	3099	3290	.	-	.	transcript_id "HP534438.1"; gene_id "HP534438.1";identity=92.82;
GroupUn1171	blast	exon	1963	2164	.	-	.	transcript_id "HP534438.1"; gene_id "HP534438.1";identity=91.58;
GroupUn1171	blast	exon	2293	2510	.	-	.	transcript_id "HP534438.1"; gene_id "HP534438.1";identity=89.14;
GroupUn1171	blast	exon	1760	1902	.	-	.	transcript_id "HP534438.1"; gene_id "HP534438.1";identity=94.44;
GroupUn1171	blast	exon	2565	2776	.	-	.	transcript_id "HP534438.1"; gene_id "HP534438.1";identity=79.91;
GroupUn1171	blast	exon	2177	2208	.	-	.	transcript_id "HP534438.1"; gene_id "HP534438.1";identity=100.00;
Group8.17	blast	transcript	770282	769999	.	-	.	transcript_id "HP534447.1"; gene_id "HP534447.1";identity=769999;
Group8.17	blast	exon	769999	770282	.	-	.	transcript_id "HP534447.1"; gene_id "HP534447.1";identity=98.95;
Group9.12	blast	transcript	1325438	1324481	.	+	.	transcript_id "HP534614.1"; gene_id "HP534614.1";identity=1324481;
Group9.12	blast	exon	1325438	1324805	.	+	.	transcript_id "HP534614.1"; gene_id "HP534614.1";identity=97.35;
Group9.12	blast	exon	1324762	1324630	.	+	.	transcript_id "HP534614.1"; gene_id "HP534614.1";identity=86.99;
Group9.12	blast	exon	1324668	1324543	.	+	.	transcript_id "HP534614.1"; gene_id "HP534614.1";identity=87.32;
Group9.12	blast	exon	1324576	1324481	.	+	.	transcript_id "HP534614.1"; gene_id "HP534614.1";identity=90.57;
Group9.12	blast	exon	1324793	1324724	.	+	.	transcript_id "HP534614.1"; gene_id "HP534614.1";identity=98.59;
Group11.18	blast	transcript	1278529	1277561	.	+	.	transcript_id "HP534671.1"; gene_id "HP534671.1";identity=1277561;
Group11.18	blast	exon	1278529	1277561	.	+	.	transcript_id "HP534671.1"; gene_id "HP534671.1";identity=98.56;
Group15.9	blast	transcript	59669	58926	.	-	.	transcript_id "HP535057.1"; gene_id "HP535057.1";identity=58926;
Group15.9	blast	exon	58926	59669	.	-	.	transcript_id "HP535057.1"; gene_id "HP535057.1";identity=99.87;
Group15.19	blast	transcript	1675886	1675282	.	-	.	transcript_id "HP535210.1"; gene_id "HP535210.1";identity=1675282;
Group15.19	blast	exon	1675282	1675886	.	-	.	transcript_id "HP535210.1"; gene_id "HP535210.1";identity=99.83;
Group3.9	blast	transcript	1484571	1484216	.	+	.	transcript_id "HP535289.1"; gene_id "HP535289.1";identity=1484216;
Group3.9	blast	exon	1484571	1484216	.	+	.	transcript_id "HP535289.1"; gene_id "HP535289.1";identity=98.88;
Group12.16	blast	transcript	482988	482279	.	+	.	transcript_id "HP535326.1"; gene_id "HP535326.1";identity=482279;
Group12.16	blast	exon	482988	482279	.	+	.	transcript_id "HP535326.1"; gene_id "HP535326.1";identity=99.16;
Group10.23	blast	transcript	162930	161517	.	+	.	transcript_id "HP535555.1"; gene_id "HP535555.1";identity=161517;
Group10.23	blast	exon	162930	161517	.	+	.	transcript_id "HP535555.1"; gene_id "HP535555.1";identity=96.28;
Group3.4	blast	transcript	650550	650332	.	-	.	transcript_id "HP535632.1"; gene_id "HP535632.1";identity=650332;
Group3.4	blast	exon	650332	650550	.	-	.	transcript_id "HP535632.1"; gene_id "HP535632.1";identity=99.54;
GroupUn2568	blast	transcript	3053	2624	.	-	.	transcript_id "HP535657.1"; gene_id "HP535657.1";identity=2624;
GroupUn2568	blast	exon	2624	3053	.	-	.	transcript_id "HP535657.1"; gene_id "HP535657.1";identity=99.07;
Group14.5	blast	transcript	6723	5570	.	-	.	transcript_id "HP535673.1"; gene_id "HP535673.1";identity=5570;
Group14.5	blast	exon	5570	6068	.	-	.	transcript_id "HP535673.1"; gene_id "HP535673.1";identity=99.00;
Group14.5	blast	exon	6227	6392	.	-	.	transcript_id "HP535673.1"; gene_id "HP535673.1";identity=96.41;
Group14.5	blast	exon	6535	6723	.	-	.	transcript_id "HP535673.1"; gene_id "HP535673.1";identity=79.79;
Group7.12	blast	transcript	174658	171626	.	+	.	transcript_id "HP535703.1"; gene_id "HP535703.1";identity=171626;
Group7.12	blast	exon	174658	174031	.	+	.	transcript_id "HP535703.1"; gene_id "HP535703.1";identity=99.21;
Group7.12	blast	exon	172242	171626	.	+	.	transcript_id "HP535703.1"; gene_id "HP535703.1";identity=99.20;
Group8.13	blast	transcript	109150	108344	.	-	.	transcript_id "HP535728.1"; gene_id "HP535728.1";identity=108344;
Group8.13	blast	exon	108344	108622	.	-	.	transcript_id "HP535728.1"; gene_id "HP535728.1";identity=92.28;
Group8.13	blast	exon	108949	109150	.	-	.	transcript_id "HP535728.1"; gene_id "HP535728.1";identity=89.24;
Group8.13	blast	exon	108684	108886	.	-	.	transcript_id "HP535728.1"; gene_id "HP535728.1";identity=88.79;
Group5.18	blast	transcript	290048	289688	.	-	.	transcript_id "HP535764.1"; gene_id "HP535764.1";identity=289688;
Group5.18	blast	exon	289688	290048	.	-	.	transcript_id "HP535764.1"; gene_id "HP535764.1";identity=98.90;
Group10.26	blast	transcript	2694662	2694059	.	+	.	transcript_id "HP535780.1"; gene_id "HP535780.1";identity=2694059;
Group10.26	blast	exon	2694662	2694059	.	+	.	transcript_id "HP535780.1"; gene_id "HP535780.1";identity=98.20;
Group2.11	blast	transcript	2039098	2038382	.	-	.	transcript_id "HP535881.1"; gene_id "HP535881.1";identity=2038382;
Group2.11	blast	exon	2038382	2039098	.	-	.	transcript_id "HP535881.1"; gene_id "HP535881.1";identity=98.47;
Group8.14	blast	transcript	192211	191949	.	+	.	transcript_id "HP535885.1"; gene_id "HP535885.1";identity=191949;
Group8.14	blast	exon	192211	191949	.	+	.	transcript_id "HP535885.1"; gene_id "HP535885.1";identity=99.24;
Group10.23	blast	transcript	700992	700610	.	-	.	transcript_id "HP535969.1"; gene_id "HP535969.1";identity=700610;
Group10.23	blast	exon	700610	700992	.	-	.	transcript_id "HP535969.1"; gene_id "HP535969.1";identity=99.48;
Group8.6	blast	transcript	635884	635553	.	+	.	transcript_id "HP536000.1"; gene_id "HP536000.1";identity=635553;
Group8.6	blast	exon	635884	635553	.	+	.	transcript_id "HP536000.1"; gene_id "HP536000.1";identity=99.10;
Group10.17	blast	transcript	124658	123933	.	-	.	transcript_id "HP536002.1"; gene_id "HP536002.1";identity=123933;
Group10.17	blast	exon	123933	124658	.	-	.	transcript_id "HP536002.1"; gene_id "HP536002.1";identity=99.17;
Group14.1	blast	transcript	478861	478289	.	+	.	transcript_id "HP536007.1"; gene_id "HP536007.1";identity=478289;
Group14.1	blast	exon	478861	478289	.	+	.	transcript_id "HP536007.1"; gene_id "HP536007.1";identity=96.70;
Group4.9	blast	transcript	1832388	1832027	.	+	.	transcript_id "HP536011.1"; gene_id "HP536011.1";identity=1832027;
Group4.9	blast	exon	1832388	1832027	.	+	.	transcript_id "HP536011.1"; gene_id "HP536011.1";identity=98.90;
Group3.5	blast	transcript	175451	168255	.	-	.	transcript_id "HP536049.1"; gene_id "HP536049.1";identity=168255;
Group3.5	blast	exon	168255	168523	.	-	.	transcript_id "HP536049.1"; gene_id "HP536049.1";identity=99.63;
Group3.5	blast	exon	175277	175451	.	-	.	transcript_id "HP536049.1"; gene_id "HP536049.1";identity=98.87;
GroupUn2166	blast	transcript	656	138	.	+	.	transcript_id "HP536059.1"; gene_id "HP536059.1";identity=138;
GroupUn2166	blast	exon	656	138	.	+	.	transcript_id "HP536059.1"; gene_id "HP536059.1";identity=95.60;
Group2.12	blast	transcript	563784	563409	.	-	.	transcript_id "HP536102.1"; gene_id "HP536102.1";identity=563409;
Group2.12	blast	exon	563409	563784	.	-	.	transcript_id "HP536102.1"; gene_id "HP536102.1";identity=99.73;
Group2.11	blast	transcript	2055413	2053872	.	+	.	transcript_id "HP536114.1"; gene_id "HP536114.1";identity=2053872;
Group2.11	blast	exon	2055413	2053872	.	+	.	transcript_id "HP536114.1"; gene_id "HP536114.1";identity=98.58;
Group8.17	blast	transcript	728223	727153	.	+	.	transcript_id "HP536115.1"; gene_id "HP536115.1";identity=727153;
Group8.17	blast	exon	728223	727674	.	+	.	transcript_id "HP536115.1"; gene_id "HP536115.1";identity=96.55;
Group8.17	blast	exon	727212	727153	.	+	.	transcript_id "HP536115.1"; gene_id "HP536115.1";identity=95.08;
Group8.17	blast	exon	727495	727436	.	+	.	transcript_id "HP536115.1"; gene_id "HP536115.1";identity=91.80;
Group10.26	blast	transcript	1408783	1408497	.	-	.	transcript_id "HP536139.1"; gene_id "HP536139.1";identity=1408497;
Group10.26	blast	exon	1408497	1408783	.	-	.	transcript_id "HP536139.1"; gene_id "HP536139.1";identity=96.89;
Group13.9	blast	transcript	344310	343902	.	+	.	transcript_id "HP536237.1"; gene_id "HP536237.1";identity=343902;
Group13.9	blast	exon	344310	343902	.	+	.	transcript_id "HP536237.1"; gene_id "HP536237.1";identity=96.37;
Group5.14	blast	transcript	1754238	1753975	.	+	.	transcript_id "HP536283.1"; gene_id "HP536283.1";identity=1753975;
Group5.14	blast	exon	1754238	1753975	.	+	.	transcript_id "HP536283.1"; gene_id "HP536283.1";identity=100.00;
Group13.3	blast	transcript	753448	752107	.	-	.	transcript_id "HP536308.1"; gene_id "HP536308.1";identity=752107;
Group13.3	blast	exon	753174	753448	.	-	.	transcript_id "HP536308.1"; gene_id "HP536308.1";identity=99.64;
Group13.3	blast	exon	752107	752288	.	-	.	transcript_id "HP536308.1"; gene_id "HP536308.1";identity=95.14;
Group7.24	blast	transcript	370460	370017	.	+	.	transcript_id "HP536312.1"; gene_id "HP536312.1";identity=370017;
Group7.24	blast	exon	370460	370017	.	+	.	transcript_id "HP536312.1"; gene_id "HP536312.1";identity=99.10;
Group7.12	blast	transcript	1117	261	.	-	.	transcript_id "HP536316.1"; gene_id "HP536316.1";identity=261;
Group7.12	blast	exon	261	1117	.	-	.	transcript_id "HP536316.1"; gene_id "HP536316.1";identity=99.42;
Group11.16	blast	transcript	1017538	1017158	.	+	.	transcript_id "HP536420.1"; gene_id "HP536420.1";identity=1017158;
Group11.16	blast	exon	1017538	1017158	.	+	.	transcript_id "HP536420.1"; gene_id "HP536420.1";identity=99.74;
Group12.17	blast	transcript	2152542	2152146	.	-	.	transcript_id "HP536426.1"; gene_id "HP536426.1";identity=2152146;
Group12.17	blast	exon	2152146	2152542	.	-	.	transcript_id "HP536426.1"; gene_id "HP536426.1";identity=96.02;
Group2.11	blast	transcript	1984757	1984382	.	-	.	transcript_id "HP536528.1"; gene_id "HP536528.1";identity=1984382;
Group2.11	blast	exon	1984382	1984757	.	-	.	transcript_id "HP536528.1"; gene_id "HP536528.1";identity=98.94;
Group13.6	blast	transcript	294439	294080	.	-	.	transcript_id "HP536538.1"; gene_id "HP536538.1";identity=294080;
Group13.6	blast	exon	294080	294439	.	-	.	transcript_id "HP536538.1"; gene_id "HP536538.1";identity=96.94;
Group10.17	blast	transcript	401741	401185	.	-	.	transcript_id "HP536546.1"; gene_id "HP536546.1";identity=401185;
Group10.17	blast	exon	401185	401741	.	-	.	transcript_id "HP536546.1"; gene_id "HP536546.1";identity=98.93;
Group16.6	blast	transcript	690312	689937	.	+	.	transcript_id "HP536553.1"; gene_id "HP536553.1";identity=689937;
Group16.6	blast	exon	690107	689937	.	+	.	transcript_id "HP536553.1"; gene_id "HP536553.1";identity=97.66;
Group16.6	blast	exon	690312	690249	.	+	.	transcript_id "HP536553.1"; gene_id "HP536553.1";identity=100.00;
Group14.9	blast	transcript	1045454	1043965	.	+	.	transcript_id "HP536716.1"; gene_id "HP536716.1";identity=1043965;
Group14.9	blast	exon	1045229	1044904	.	+	.	transcript_id "HP536716.1"; gene_id "HP536716.1";identity=93.73;
Group14.9	blast	exon	1044319	1043965	.	+	.	transcript_id "HP536716.1"; gene_id "HP536716.1";identity=89.86;
Group14.9	blast	exon	1044545	1044204	.	+	.	transcript_id "HP536716.1"; gene_id "HP536716.1";identity=90.37;
Group14.9	blast	exon	1044774	1044476	.	+	.	transcript_id "HP536716.1"; gene_id "HP536716.1";identity=92.98;
Group14.9	blast	exon	1045454	1045160	.	+	.	transcript_id "HP536716.1"; gene_id "HP536716.1";identity=91.36;
Group14.9	blast	exon	1045001	1044714	.	+	.	transcript_id "HP536716.1"; gene_id "HP536716.1";identity=87.84;
Group4.9	blast	transcript	438609	437968	.	+	.	transcript_id "HP536733.1"; gene_id "HP536733.1";identity=437968;
Group4.9	blast	exon	438609	437968	.	+	.	transcript_id "HP536733.1"; gene_id "HP536733.1";identity=97.84;
Group2.12	blast	transcript	606799	606202	.	+	.	transcript_id "HP536805.1"; gene_id "HP536805.1";identity=606202;
Group2.12	blast	exon	606799	606202	.	+	.	transcript_id "HP536805.1"; gene_id "HP536805.1";identity=98.00;
Group8.13	blast	transcript	62393	61808	.	-	.	transcript_id "HP536887.1"; gene_id "HP536887.1";identity=61808;
Group8.13	blast	exon	61827	62214	.	-	.	transcript_id "HP536887.1"; gene_id "HP536887.1";identity=95.10;
Group8.13	blast	exon	62154	62393	.	-	.	transcript_id "HP536887.1"; gene_id "HP536887.1";identity=87.30;
Group8.13	blast	exon	61808	61897	.	-	.	transcript_id "HP536887.1"; gene_id "HP536887.1";identity=91.21;
Group3.12	blast	transcript	309574	309211	.	+	.	transcript_id "HP536903.1"; gene_id "HP536903.1";identity=309211;
Group3.12	blast	exon	309387	309211	.	+	.	transcript_id "HP536903.1"; gene_id "HP536903.1";identity=91.76;
Group3.12	blast	exon	309574	309458	.	+	.	transcript_id "HP536903.1"; gene_id "HP536903.1";identity=95.73;
Group1.5	blast	transcript	67637	66369	.	-	.	transcript_id "HP536907.1"; gene_id "HP536907.1";identity=66369;
Group1.5	blast	exon	67109	67637	.	-	.	transcript_id "HP536907.1"; gene_id "HP536907.1";identity=98.12;
Group1.5	blast	exon	66369	66655	.	-	.	transcript_id "HP536907.1"; gene_id "HP536907.1";identity=78.91;
Group2.11	blast	transcript	2040872	2040593	.	-	.	transcript_id "HP536909.1"; gene_id "HP536909.1";identity=2040593;
Group2.11	blast	exon	2040593	2040872	.	-	.	transcript_id "HP536909.1"; gene_id "HP536909.1";identity=96.86;
Group1.7	blast	transcript	23820	23484	.	+	.	transcript_id "HP536980.1"; gene_id "HP536980.1";identity=23484;
Group1.7	blast	exon	23820	23484	.	+	.	transcript_id "HP536980.1"; gene_id "HP536980.1";identity=97.64;
Group8.8	blast	transcript	697980	697747	.	-	.	transcript_id "HP537004.1"; gene_id "HP537004.1";identity=697747;
Group8.8	blast	exon	697747	697980	.	-	.	transcript_id "HP537004.1"; gene_id "HP537004.1";identity=98.30;
Group4.5	blast	transcript	447060	446814	.	+	.	transcript_id "HP537084.1"; gene_id "HP537084.1";identity=446814;
Group4.5	blast	exon	447060	446814	.	+	.	transcript_id "HP537084.1"; gene_id "HP537084.1";identity=99.19;
Group1.5	blast	transcript	431790	431322	.	-	.	transcript_id "HP537115.1"; gene_id "HP537115.1";identity=431322;
Group1.5	blast	exon	431323	431790	.	-	.	transcript_id "HP537115.1"; gene_id "HP537115.1";identity=95.40;
Group1.5	blast	exon	431322	431463	.	-	.	transcript_id "HP537115.1"; gene_id "HP537115.1";identity=95.27;
Group1.13	blast	transcript	611	259	.	+	.	transcript_id "HP537128.1"; gene_id "HP537128.1";identity=259;
Group1.13	blast	exon	611	259	.	+	.	transcript_id "HP537128.1"; gene_id "HP537128.1";identity=99.72;
Group15.19	blast	transcript	1029546	1029160	.	+	.	transcript_id "HP537140.1"; gene_id "HP537140.1";identity=1029160;
Group15.19	blast	exon	1029546	1029160	.	+	.	transcript_id "HP537140.1"; gene_id "HP537140.1";identity=95.14;
Group8.6	blast	transcript	1135999	1135706	.	+	.	transcript_id "HP537181.1"; gene_id "HP537181.1";identity=1135706;
Group8.6	blast	exon	1135999	1135706	.	+	.	transcript_id "HP537181.1"; gene_id "HP537181.1";identity=100.00;
GroupUn2661	blast	transcript	2441	2003	.	+	.	transcript_id "HP537229.1"; gene_id "HP537229.1";identity=2003;
GroupUn2661	blast	exon	2441	2003	.	+	.	transcript_id "HP537229.1"; gene_id "HP537229.1";identity=98.87;
Group1.40	blast	transcript	613362	612145	.	-	.	transcript_id "HP537301.1"; gene_id "HP537301.1";identity=612145;
Group1.40	blast	exon	612145	613362	.	-	.	transcript_id "HP537301.1"; gene_id "HP537301.1";identity=97.81;
Group13.7	blast	transcript	657492	657257	.	+	.	transcript_id "HP537449.1"; gene_id "HP537449.1";identity=657257;
Group13.7	blast	exon	657492	657257	.	+	.	transcript_id "HP537449.1"; gene_id "HP537449.1";identity=100.00;
Group4.13	blast	transcript	306759	306008	.	+	.	transcript_id "HP537493.1"; gene_id "HP537493.1";identity=306008;
Group4.13	blast	exon	306759	306008	.	+	.	transcript_id "HP537493.1"; gene_id "HP537493.1";identity=99.73;
Group1.37	blast	transcript	1662807	1662127	.	+	.	transcript_id "HP537531.1"; gene_id "HP537531.1";identity=1662127;
Group1.37	blast	exon	1662807	1662127	.	+	.	transcript_id "HP537531.1"; gene_id "HP537531.1";identity=97.23;
GroupUn311	blast	transcript	5511	4140	.	-	.	transcript_id "HP537553.1"; gene_id "HP537553.1";identity=4140;
GroupUn311	blast	exon	4140	5511	.	-	.	transcript_id "HP537553.1"; gene_id "HP537553.1";identity=95.65;
Group12.17	blast	transcript	1826707	1825439	.	-	.	transcript_id "HP537569.1"; gene_id "HP537569.1";identity=1825439;
Group12.17	blast	exon	1825439	1826707	.	-	.	transcript_id "HP537569.1"; gene_id "HP537569.1";identity=97.65;
Group1.37	blast	transcript	2285357	2284892	.	+	.	transcript_id "HP537647.1"; gene_id "HP537647.1";identity=2284892;
Group1.37	blast	exon	2285357	2284892	.	+	.	transcript_id "HP537647.1"; gene_id "HP537647.1";identity=98.72;
Group2.12	blast	transcript	609961	609348	.	+	.	transcript_id "HP537737.1"; gene_id "HP537737.1";identity=609348;
Group2.12	blast	exon	609961	609348	.	+	.	transcript_id "HP537737.1"; gene_id "HP537737.1";identity=99.19;
Group5.12	blast	transcript	1126209	1125876	.	-	.	transcript_id "HP537783.1"; gene_id "HP537783.1";identity=1125876;
Group5.12	blast	exon	1125876	1126209	.	-	.	transcript_id "HP537783.1"; gene_id "HP537783.1";identity=96.23;
Group9.10	blast	transcript	3067887	3067400	.	+	.	transcript_id "HP537841.1"; gene_id "HP537841.1";identity=3067400;
Group9.10	blast	exon	3067887	3067400	.	+	.	transcript_id "HP537841.1"; gene_id "HP537841.1";identity=98.98;
Group8.6	blast	transcript	1147976	1147562	.	+	.	transcript_id "HP537959.1"; gene_id "HP537959.1";identity=1147562;
Group8.6	blast	exon	1147976	1147562	.	+	.	transcript_id "HP537959.1"; gene_id "HP537959.1";identity=99.52;
Group14.3	blast	transcript	21428	20885	.	+	.	transcript_id "HP538024.1"; gene_id "HP538024.1";identity=20885;
Group14.3	blast	exon	21428	20885	.	+	.	transcript_id "HP538024.1"; gene_id "HP538024.1";identity=97.81;
Group15.19	blast	transcript	2003363	2002941	.	-	.	transcript_id "HP538067.1"; gene_id "HP538067.1";identity=2002941;
Group15.19	blast	exon	2002941	2003363	.	-	.	transcript_id "HP538067.1"; gene_id "HP538067.1";identity=98.58;
GroupUn4916	blast	transcript	1049	332	.	-	.	transcript_id "HP538129.1"; gene_id "HP538129.1";identity=332;
GroupUn4916	blast	exon	332	1049	.	-	.	transcript_id "HP538129.1"; gene_id "HP538129.1";identity=99.16;
GroupUn3044	blast	transcript	3777	3264	.	-	.	transcript_id "HP538238.1"; gene_id "HP538238.1";identity=3264;
GroupUn3044	blast	exon	3264	3777	.	-	.	transcript_id "HP538238.1"; gene_id "HP538238.1";identity=98.64;
Group2.19	blast	transcript	482353	481901	.	-	.	transcript_id "HP538397.1"; gene_id "HP538397.1";identity=481901;
Group2.19	blast	exon	481901	482353	.	-	.	transcript_id "HP538397.1"; gene_id "HP538397.1";identity=99.12;
GroupUn2879	blast	transcript	2022	1246	.	-	.	transcript_id "HP538483.1"; gene_id "HP538483.1";identity=1246;
GroupUn2879	blast	exon	1246	1408	.	-	.	transcript_id "HP538483.1"; gene_id "HP538483.1";identity=98.16;
GroupUn2879	blast	exon	1410	1576	.	-	.	transcript_id "HP538483.1"; gene_id "HP538483.1";identity=95.21;
GroupUn2879	blast	exon	1690	1803	.	-	.	transcript_id "HP538483.1"; gene_id "HP538483.1";identity=91.23;
GroupUn2879	blast	exon	1902	2022	.	-	.	transcript_id "HP538483.1"; gene_id "HP538483.1";identity=90.08;
GroupUn2879	blast	exon	1856	1954	.	-	.	transcript_id "HP538483.1"; gene_id "HP538483.1";identity=89.90;
GroupUn2879	blast	exon	1511	1566	.	-	.	transcript_id "HP538483.1"; gene_id "HP538483.1";identity=87.50;
Group9.12	blast	transcript	1773657	1771936	.	-	.	transcript_id "HP538489.1"; gene_id "HP538489.1";identity=1771936;
Group9.12	blast	exon	1773381	1773657	.	-	.	transcript_id "HP538489.1"; gene_id "HP538489.1";identity=98.20;
Group9.12	blast	exon	1771936	1772123	.	-	.	transcript_id "HP538489.1"; gene_id "HP538489.1";identity=99.47;
Group15.19	blast	transcript	2196810	2196464	.	+	.	transcript_id "HP538596.1"; gene_id "HP538596.1";identity=2196464;
Group15.19	blast	exon	2196810	2196464	.	+	.	transcript_id "HP538596.1"; gene_id "HP538596.1";identity=99.42;
Group14.13	blast	transcript	133051	132260	.	-	.	transcript_id "HP538603.1"; gene_id "HP538603.1";identity=132260;
Group14.13	blast	exon	132260	133051	.	-	.	transcript_id "HP538603.1"; gene_id "HP538603.1";identity=93.17;
Group14.9	blast	transcript	1047824	1045988	.	-	.	transcript_id "HP538649.1"; gene_id "HP538649.1";identity=1045988;
Group14.9	blast	exon	1047202	1047765	.	-	.	transcript_id "HP538649.1"; gene_id "HP538649.1";identity=96.82;
Group14.9	blast	exon	1046963	1047537	.	-	.	transcript_id "HP538649.1"; gene_id "HP538649.1";identity=94.28;
Group14.9	blast	exon	1046724	1047293	.	-	.	transcript_id "HP538649.1"; gene_id "HP538649.1";identity=91.68;
Group14.9	blast	exon	1046488	1047057	.	-	.	transcript_id "HP538649.1"; gene_id "HP538649.1";identity=90.85;
Group14.9	blast	exon	1046258	1046818	.	-	.	transcript_id "HP538649.1"; gene_id "HP538649.1";identity=88.95;
Group14.9	blast	exon	1046077	1046571	.	-	.	transcript_id "HP538649.1"; gene_id "HP538649.1";identity=91.46;
Group14.9	blast	exon	1047446	1047824	.	-	.	transcript_id "HP538649.1"; gene_id "HP538649.1";identity=87.88;
Group14.9	blast	exon	1046080	1046346	.	-	.	transcript_id "HP538649.1"; gene_id "HP538649.1";identity=93.68;
Group14.9	blast	exon	1047682	1047824	.	-	.	transcript_id "HP538649.1"; gene_id "HP538649.1";identity=91.72;
Group14.9	blast	exon	1045988	1046077	.	-	.	transcript_id "HP538649.1"; gene_id "HP538649.1";identity=96.67;
Group1.41	blast	transcript	863985	863758	.	-	.	transcript_id "HP538744.1"; gene_id "HP538744.1";identity=863758;
Group1.41	blast	exon	863758	863985	.	-	.	transcript_id "HP538744.1"; gene_id "HP538744.1";identity=99.56;
GroupUn3578	blast	transcript	692	247	.	+	.	transcript_id "HP538769.1"; gene_id "HP538769.1";identity=247;
GroupUn3578	blast	exon	692	247	.	+	.	transcript_id "HP538769.1"; gene_id "HP538769.1";identity=98.88;
Group7.21	blast	transcript	5412	5058	.	+	.	transcript_id "HP538847.1"; gene_id "HP538847.1";identity=5058;
Group7.21	blast	exon	5412	5058	.	+	.	transcript_id "HP538847.1"; gene_id "HP538847.1";identity=100.00;
Group12.11	blast	transcript	382876	116175	.	+	.	transcript_id "HP538888.1"; gene_id "HP538888.1";identity=116175;
Group12.11	blast	exon	382876	382634	.	+	.	transcript_id "HP538888.1"; gene_id "HP538888.1";identity=99.59;
Group12.11	blast	exon	116272	116175	.	+	.	transcript_id "HP538888.1"; gene_id "HP538888.1";identity=98.99;
Group12.17	blast	transcript	1825054	1824118	.	+	.	transcript_id "HP538897.1"; gene_id "HP538897.1";identity=1824118;
Group12.17	blast	exon	1825054	1824118	.	+	.	transcript_id "HP538897.1"; gene_id "HP538897.1";identity=99.36;
Group16.2	blast	transcript	1599289	1599002	.	-	.	transcript_id "HP538930.1"; gene_id "HP538930.1";identity=1599002;
Group16.2	blast	exon	1599002	1599289	.	-	.	transcript_id "HP538930.1"; gene_id "HP538930.1";identity=95.83;
Group5.15	blast	transcript	145513	144774	.	+	.	transcript_id "HP538965.1"; gene_id "HP538965.1";identity=144774;
Group5.15	blast	exon	145513	144774	.	+	.	transcript_id "HP538965.1"; gene_id "HP538965.1";identity=100.00;
Group5.11	blast	transcript	52608	52159	.	+	.	transcript_id "HP539120.1"; gene_id "HP539120.1";identity=52159;
Group5.11	blast	exon	52608	52159	.	+	.	transcript_id "HP539120.1"; gene_id "HP539120.1";identity=97.58;
Group2.11	blast	transcript	1283786	1283513	.	-	.	transcript_id "HP539124.1"; gene_id "HP539124.1";identity=1283513;
Group2.11	blast	exon	1283513	1283786	.	-	.	transcript_id "HP539124.1"; gene_id "HP539124.1";identity=99.64;
Group7.1	blast	transcript	115963	115535	.	+	.	transcript_id "HP539262.1"; gene_id "HP539262.1";identity=115535;
Group7.1	blast	exon	115963	115535	.	+	.	transcript_id "HP539262.1"; gene_id "HP539262.1";identity=100.00;
Group6.37	blast	transcript	779119	778615	.	-	.	transcript_id "HP539316.1"; gene_id "HP539316.1";identity=778615;
Group6.37	blast	exon	778615	779119	.	-	.	transcript_id "HP539316.1"; gene_id "HP539316.1";identity=99.21;
Group16.5	blast	transcript	220320	219914	.	-	.	transcript_id "HP539382.1"; gene_id "HP539382.1";identity=219914;
Group16.5	blast	exon	219914	220320	.	-	.	transcript_id "HP539382.1"; gene_id "HP539382.1";identity=98.77;
Group13.7	blast	transcript	272506	272225	.	+	.	transcript_id "HP539446.1"; gene_id "HP539446.1";identity=272225;
Group13.7	blast	exon	272506	272225	.	+	.	transcript_id "HP539446.1"; gene_id "HP539446.1";identity=99.29;
Group7.22	blast	transcript	412575	412343	.	-	.	transcript_id "HP539484.1"; gene_id "HP539484.1";identity=412343;
Group7.22	blast	exon	412343	412575	.	-	.	transcript_id "HP539484.1"; gene_id "HP539484.1";identity=96.58;
Group10.23	blast	transcript	700357	699519	.	+	.	transcript_id "HP539540.1"; gene_id "HP539540.1";identity=699519;
Group10.23	blast	exon	700357	699519	.	+	.	transcript_id "HP539540.1"; gene_id "HP539540.1";identity=99.88;
Group5.4	blast	transcript	170683	170279	.	+	.	transcript_id "HP539593.1"; gene_id "HP539593.1";identity=170279;
Group5.4	blast	exon	170683	170279	.	+	.	transcript_id "HP539593.1"; gene_id "HP539593.1";identity=99.26;
Group2.19	blast	transcript	2624436	2624072	.	+	.	transcript_id "HP539651.1"; gene_id "HP539651.1";identity=2624072;
Group2.19	blast	exon	2624436	2624072	.	+	.	transcript_id "HP539651.1"; gene_id "HP539651.1";identity=99.73;
Group10.3	blast	transcript	112837	112325	.	-	.	transcript_id "HP539897.1"; gene_id "HP539897.1";identity=112325;
Group10.3	blast	exon	112325	112837	.	-	.	transcript_id "HP539897.1"; gene_id "HP539897.1";identity=100.00;
Group6.15	blast	transcript	879961	877125	.	+	.	transcript_id "HP539910.1"; gene_id "HP539910.1";identity=877125;
Group6.15	blast	exon	877373	877125	.	+	.	transcript_id "HP539910.1"; gene_id "HP539910.1";identity=97.59;
Group6.15	blast	exon	879961	879773	.	+	.	transcript_id "HP539910.1"; gene_id "HP539910.1";identity=99.47;
GroupUn2208	blast	transcript	774	278	.	+	.	transcript_id "HP540076.1"; gene_id "HP540076.1";identity=278;
GroupUn2208	blast	exon	774	278	.	+	.	transcript_id "HP540076.1"; gene_id "HP540076.1";identity=100.00;
Group3.4	blast	transcript	49980	49323	.	+	.	transcript_id "HP540117.1"; gene_id "HP540117.1";identity=49323;
Group3.4	blast	exon	49980	49323	.	+	.	transcript_id "HP540117.1"; gene_id "HP540117.1";identity=95.54;
Group6.24	blast	transcript	15024	7733	.	+	.	transcript_id "HP540140.1"; gene_id "HP540140.1";identity=7733;
Group6.24	blast	exon	15024	14774	.	+	.	transcript_id "HP540140.1"; gene_id "HP540140.1";identity=100.00;
Group6.24	blast	exon	7854	7733	.	+	.	transcript_id "HP540140.1"; gene_id "HP540140.1";identity=100.00;
Group11.16	blast	transcript	890191	889861	.	-	.	transcript_id "HP540263.1"; gene_id "HP540263.1";identity=889861;
Group11.16	blast	exon	889861	890191	.	-	.	transcript_id "HP540263.1"; gene_id "HP540263.1";identity=99.09;
Group6.16	blast	transcript	286489	286039	.	+	.	transcript_id "HP540317.1"; gene_id "HP540317.1";identity=286039;
Group6.16	blast	exon	286489	286039	.	+	.	transcript_id "HP540317.1"; gene_id "HP540317.1";identity=100.00;
Group11.20	blast	transcript	158704	158464	.	+	.	transcript_id "HP540339.1"; gene_id "HP540339.1";identity=158464;
Group11.20	blast	exon	158704	158464	.	+	.	transcript_id "HP540339.1"; gene_id "HP540339.1";identity=100.00;
Group13.7	blast	transcript	1480211	1479853	.	-	.	transcript_id "HP540403.1"; gene_id "HP540403.1";identity=1479853;
Group13.7	blast	exon	1479853	1480211	.	-	.	transcript_id "HP540403.1"; gene_id "HP540403.1";identity=99.72;
Group4.12	blast	transcript	237621	237211	.	-	.	transcript_id "HP540590.1"; gene_id "HP540590.1";identity=237211;
Group4.12	blast	exon	237211	237621	.	-	.	transcript_id "HP540590.1"; gene_id "HP540590.1";identity=98.31;
Group13.9	blast	transcript	350547	350187	.	-	.	transcript_id "HP540676.1"; gene_id "HP540676.1";identity=350187;
Group13.9	blast	exon	350187	350547	.	-	.	transcript_id "HP540676.1"; gene_id "HP540676.1";identity=99.72;
Group15.14	blast	transcript	1275724	1274846	.	-	.	transcript_id "HP540691.1"; gene_id "HP540691.1";identity=1274846;
Group15.14	blast	exon	1274846	1275724	.	-	.	transcript_id "HP540691.1"; gene_id "HP540691.1";identity=99.09;
Group12.3	blast	transcript	373630	372734	.	+	.	transcript_id "HP540763.1"; gene_id "HP540763.1";identity=372734;
Group12.3	blast	exon	373630	372734	.	+	.	transcript_id "HP540763.1"; gene_id "HP540763.1";identity=97.14;
Group1.37	blast	transcript	1488358	1488050	.	+	.	transcript_id "HP540878.1"; gene_id "HP540878.1";identity=1488050;
Group1.37	blast	exon	1488358	1488050	.	+	.	transcript_id "HP540878.1"; gene_id "HP540878.1";identity=100.00;
Group14.9	blast	transcript	869820	869476	.	+	.	transcript_id "HP540921.1"; gene_id "HP540921.1";identity=869476;
Group14.9	blast	exon	869820	869476	.	+	.	transcript_id "HP540921.1"; gene_id "HP540921.1";identity=96.53;
Group9.12	blast	transcript	1688168	1687630	.	-	.	transcript_id "HP540928.1"; gene_id "HP540928.1";identity=1687630;
Group9.12	blast	exon	1687630	1688168	.	-	.	transcript_id "HP540928.1"; gene_id "HP540928.1";identity=96.51;
Group1.27	blast	transcript	163728	163414	.	-	.	transcript_id "HP540950.1"; gene_id "HP540950.1";identity=163414;
Group1.27	blast	exon	163414	163728	.	-	.	transcript_id "HP540950.1"; gene_id "HP540950.1";identity=99.37;
Group15.19	blast	transcript	1676594	1675916	.	-	.	transcript_id "HP540988.1"; gene_id "HP540988.1";identity=1675916;
Group15.19	blast	exon	1675916	1676594	.	-	.	transcript_id "HP540988.1"; gene_id "HP540988.1";identity=99.12;
Group2.11	blast	transcript	2037907	2036983	.	+	.	transcript_id "HP541090.1"; gene_id "HP541090.1";identity=2036983;
Group2.11	blast	exon	2037907	2036983	.	+	.	transcript_id "HP541090.1"; gene_id "HP541090.1";identity=99.46;
Group6.1	blast	transcript	579841	579504	.	-	.	transcript_id "HP541118.1"; gene_id "HP541118.1";identity=579504;
Group6.1	blast	exon	579504	579841	.	-	.	transcript_id "HP541118.1"; gene_id "HP541118.1";identity=100.00;
Group15.19	blast	transcript	3893727	3893187	.	-	.	transcript_id "HP541242.1"; gene_id "HP541242.1";identity=3893187;
Group15.19	blast	exon	3893187	3893727	.	-	.	transcript_id "HP541242.1"; gene_id "HP541242.1";identity=96.75;
Group1.34	blast	transcript	263825	263012	.	-	.	transcript_id "HP541251.1"; gene_id "HP541251.1";identity=263012;
Group1.34	blast	exon	263012	263825	.	-	.	transcript_id "HP541251.1"; gene_id "HP541251.1";identity=99.63;
Group3.9	blast	transcript	2040849	2040329	.	+	.	transcript_id "HP541363.1"; gene_id "HP541363.1";identity=2040329;
Group3.9	blast	exon	2040849	2040329	.	+	.	transcript_id "HP541363.1"; gene_id "HP541363.1";identity=97.36;
Group1.43	blast	transcript	933349	932902	.	+	.	transcript_id "HP541488.1"; gene_id "HP541488.1";identity=932902;
Group1.43	blast	exon	933349	932902	.	+	.	transcript_id "HP541488.1"; gene_id "HP541488.1";identity=99.33;
Group13.4	blast	transcript	690641	689547	.	-	.	transcript_id "HP541696.1"; gene_id "HP541696.1";identity=689547;
Group13.4	blast	exon	689547	690641	.	-	.	transcript_id "HP541696.1"; gene_id "HP541696.1";identity=99.45;
Group14.13	blast	transcript	284122	283719	.	-	.	transcript_id "HP541705.1"; gene_id "HP541705.1";identity=283719;
Group14.13	blast	exon	283719	284122	.	-	.	transcript_id "HP541705.1"; gene_id "HP541705.1";identity=100.00;
Group6.23	blast	transcript	950015	949699	.	-	.	transcript_id "HP541730.1"; gene_id "HP541730.1";identity=949699;
Group6.23	blast	exon	949699	950015	.	-	.	transcript_id "HP541730.1"; gene_id "HP541730.1";identity=95.99;
[truncated: 1,765 more rows]
