# Supplementary material for: Genome-wide characterization of long intergenic non-coding RNAs (lincRNAs) provides new insight into viral diseases in honey bees Apis cerana and Apis mellifera
Source: BMC Genomics. 2015 Sep 4;16(1):680. doi: 10.1186/s12864-015-1868-7 (PMC4559890; doi:10.1186/s12864-015-1868-7)
Supplement: Additional file 5: Dataset S3. — Sequenced PCR products of virus-specific lincRNAs. (TXT 1 kb) [file 12864_2015_1868_MOESM5_ESM.txt]

>SBV_AC_lincRNA.11955.1
TCGTCTATCGTACTGTAATTATCGTGCTGTAATACCGATCGAAAATAGGAGTGCACTCCCTCACGTGATCACGATGATGGTCATGCTTCGCCACTTTGCCCTGTTTTGTGCAATTGTGG
>SBV_AC_lincRNA.3594.1
GCATCCGCTCTAATTTCGTGTTACCATTTGCCTTTGCCAGGATCGTGATTCTCGTCTCGTTGTCCAATTGTTGTGCCCATGACGCATACAAACGGATGAAATAACGAGCATAGCCGC
>SBV_AC_lincRNA.9717.1
ACGCTTTGGATTTTTCTTTTTAAATGAACGGATGGAGAAGTGATCTTTCGAGAGAAATGGAATATATTAATAATTGGAATGAAAGTAATTGTGAAAATATTTAGATACAGTCGCAAGAGGAATCGTTTGAAATTTGA
AGAAGAAATTTTTAAAAATTTTTTAAATCTTTTATGATTTGGTGGGCGT
>SBV_AC_lincRNA.4466.1
CGAATTTCCAATCCACGAATCCGAAAATTTCAACGACCCTTATCCATTATTTATTTTTCTGCCAGATAGGATTCAGGGAAATTCTCTCGCTCCAATAAATTCGTTAC
TATACGGAACATTGATGAAAAAAAAAAAAAGCAACGCTTCTGATGCATTTGCAAACACGATTCCGTTTTGTTGC
>SBV_AC_lincRNA.6408.1
CTGCAGGAAATCTGCAAACACGAGCGAAGCAAACGGGCCGGTCCATTAATATTCCCTCGTCCGATCCGAATAAGGAACGCGCAGTGAACTGAGAGGCTGCCCGACCGAAGCTATAAAAATTAATTAGCTCTTAGAA
GAAGAGACTGGCTTCTATACCCATGAGTCGTTCACCA
>SBV_AC_lincRNA.16646.1
TCACTACAGTTTTCGCTATGGCGTGTATAGGGTCAAGTAGGTTCTGTGCACGTGCAGAGAAACTGTGCCAGTTTAAACATTTCGCCCAATTACGAAAGAAAATTTC
AACGACATGTGTCAAGTCAAG
>SBV_AC_lincRNA.2775.1
CATCGACTTGTTCCCGTTTTCTTTCGTTGCTCTTGCGCCAATCTGTATCGAGCAGATTCTCATTCGGTTATTTAGACGTCGAA
TAGCTATACAAGTTCGCGGAAGTTTTGCTCCATGACGCGAAGAATATCGCGACTGACCAACC
>SBV_AC_lincRNA.3472.1
TTTCTCCCTCTCCAGAGTTAAACTTCTTATTAACTCCGCGAACAAACTTGTCTCCATAATTCAAAATCCAAGTTGACCCAAATAGCTCCCCT
TTACCCTTCCCCTCCCCGTTCCGGAGAAACAAAATTATCCCCCGG
>SBV_AC_lincRNA.231.1
CGCTCATTGCTCTTCCTCTCTCCTCTTTCTTCACGTTCTCCTCGTTCAATCCAATTTTATCCTTTTCTCTCGATTGAAGTAATTAAAAAATTCTTCGACACTTCA
TAAATTCCAGAATATTTTTCCTGCGACGTTCC
>SBV_AC_lincRNA.14547.1
GATATCCCCATTGCCACTCATTGTCCACCGTCCACGATCTCCATTATTCTCTTACGTATCAGCTCGAAGAAGCAAATATTA
TCCTCCGTTTCGATTTCCAAGACGGGTGAATGAAAACG
