# Supplementary material for: Genome-wide characterization of long intergenic non-coding RNAs (lincRNAs) provides new insight into viral diseases in honey bees Apis cerana and Apis mellifera
Source: BMC Genomics. 2015 Sep 4;16(1):680. doi: 10.1186/s12864-015-1868-7 (PMC4559890; doi:10.1186/s12864-015-1868-7)
Supplement: Additional file 6: Table S2. — Primers used in qRT-PCR analysis. (XLS 28 kb) [file 12864_2015_1868_MOESM6_ESM.xls]

## Sheet: Sheet1
No.	Primer name	length(bp)	Tm(	GC(%)	sequence (5'→3')	Product size (bp)
1	AC_lincRNA.11955.1_F	20	60.13	55	CGTGGGAAGTCGTCTATCGT	128	sbv_1
	AC_lincRNA.11955.1_R	20	60	45	CCACAATTGCACAAAACAGG
2	AC_lincRNA.3594.1_F	20	59.98	45	TTTTCTAACGCATCCGCTCT	126	sbv_2
	AC_lincRNA.3594.1_R	20	59.84	50	GCGGCTATGCTCGTTATTTC
3	AC_lincRNA.9717.1_F	20	60.07	40	TAAAATTTCGGACGCTTTGG	197	sbv_4
	AC_lincRNA.9717.1_R	20	60.19	40	ACGCCCACCAAATCATAAAA
4	AC_lincRNA.4466.1_F	20	59.87	45	TCCACTCGAATTTCCAATCC	187	sbv_7
	AC_lincRNA.4466.1_R	20	60.93	45	GCAACAAAACGGAATCGTGT
5	AC_lincRNA.6408.1_F	20	59.99	45	CTGCAGGAAATCTGCAAACA	173	sbv_8
	AC_lincRNA.6408.1_R	20	59.96	50	TGGTGAACGAGTCATGGGTA
6	AC_lincRNA.16646.1_F	20	59.07	50	TCGGCTCACTACAGTTTTCG	132	sbv_12
	AC_lincRNA.16646.1_R	22	59.26	45.45	CTTGACTTGACACATGTCGTTG
7	AC_lincRNA.2775.1_F	20	59.97	45	CATCGACTTGTTCCCGTTTT	145	sbv_28
	AC_lincRNA.2775.1_R	20	59.96	50	GGTTGGTCAGTCGCGATATT
8	AC_lincRNA.3472.1_F	21	60.4	47.62	CCGATATTTTCTCCCTCTCCA	144	sbv_29
	AC_lincRNA.3472.1_R	20	60.36	45	CCGGGGGATAATTTTGTTTC
9	AC_lincRNA.231.1_F	20	60.324	55	CGCTCATTGCTCTTCCTCTC	137	sbv_31
	AC_lincRNA.231.1_R	20	60.07	45	GGAACGTCGCAGGAAAAATA
10	AC_lincRNA.13530.1_F	20	60	50	GTAATCGGGTGAAGCGTGTT	140	sbv_32
	AC_lincRNA.13530.1_R	20	60.7	55	ACGAGAGACAGCGAAGATCG
11	AC_lincRNA.14547.1_F	20	60.01	45	TTCACCACGATATCCCCATT	127	sbv_35
	AC_lincRNA.14547.1_R	20	59.97	45	CGTTTTCATTCACCCGTCTT
